# Supplementary material for: The c-di-AMP binding protein NadD from Mesomycoplasma ovipneumoniae functions as a phosphodiesterase that inhibits host inflammatory responses
Source: Vet Res. 2026 Jan 9;57:29. doi: 10.1186/s13567-025-01707-5 (PMC12879401; doi:10.1186/s13567-025-01707-5)
Supplement: Supplementary file 3 — Additional file 3. The list of genes and pathways that are similarly induced by M. ovipneumoniae and c-di-AMP. [file 13567_2025_1707_MOESM3_ESM.xlsx]

## Sheet: Gene_name_BP
ID	Description	GeneRatio	BgRatio	pvalue	p.adjust	qvalue	geneID	Count
GO:0019221	cytokine-mediated signaling pathway	60/1107	486/18800	4.29545e-08	5.64497e-05	4.95366e-05	USP27X/SLC27A1/PALM3/STING1/PELI3/ZBP1/CARD14/APPL2/SAMHD1/TRIM32/USP18/PADI2/EBI3/ST18/SOCS5/IKBKE/ISG15/NUMBL/NMI/SPHK1/IL18RAP/TNFRSF18/RIPK2/FZD4/TRAF1/TNFAIP3/TNF/CCL24/CCL20/CCL5/PTPN1/PPBP/PPARG/NFKBIA/MX1/JAK2/IRF7/IRAK2/IL12RB2/IL12B/IL11RA/CXCL8/IL6R/IL6/IL2RA/IL1RN/IL1R1/IL1B/IL1A/IFNGR1/CXCL1/EXT1/EDN1/DOK1/CSF2/CSF1R/CSF1/CCR7/FAS/BIRC3	60
GO:0050727	regulation of inflammatory response	54/1107	394/18800	5.82663e-09	2.41039e-05	2.1152e-05	ACOD1/STING1/METRNL/LACC1/NLRP12/TLR10/ZBP1/NLRX1/NFKBIZ/SLAMF8/SUCNR1/TLR9/SETD4/PDCD4/SHPK/USP18/SOCS5/PTGES/NMI/SOCS3/SPHK1/HYAL2/YES1/TNFSF4/TNFAIP6/TNFAIP3/TNF/CCL24/CCL5/PPARG/PLCG1/SERPINE1/CCN3/NFKBIA/NFKB1/MVK/CD200/MEFV/LTA/LPL/LDLR/JAK2/IDO1/IL12B/IL6/IL2RA/IL1R1/IL1B/HGF/EDNRB/CCR7/BIRC3/ALOX5/ACP5	54
GO:0001819	positive regulation of cytokine production	54/1107	475/18800	2.70523e-06	0.0009239	0.000810755	STING1/MCOLN2/IL27/TIGIT/LACC1/NLRP12/RSAD2/DHX33/SASH3/TLR9/SETD4/CD244/TBX21/CD274/CLEC5A/TRIM32/MALT1/EBI3/ISG15/CD83/SPHK1/RIPK2/HYAL2/WNT11/TNFSF4/TNF/PRKCZ/PDE4B/SERPINE1/NOS2/CD200/MEFV/MBP/LTA/LPL/JAK2/IRF7/IDO1/IL12RB2/IL12B/IL12A/IL6R/IL6/IL1R1/IL1B/IL1A/IFNGR1/HGF/CSF2/CSF1R/CCR7/CD40/CD80/BRCA1	54
GO:0009615	response to virus	51/1107	392/18800	8.53465e-08	8.74436e-05	7.67348e-05	ACOD1/USP27X/STING1/SERINC5/IL27/APOBEC3A/RSAD2/ZBP1/ZC3H12A/NLRX1/RNF26/GPAM/EXOSC5/TLR9/MARCHF2/HERC5/TBX21/SAMHD1/TRIM32/MID2/FGL2/IKBKE/ISG15/XPR1/NMI/HYAL2/FOSL1/TNFSF4/TNFAIP3/TNF/SMPD1/SKP2/CCL5/RNASE6/HTRA1/NFKB1/MX1/MOV10/KCNJ8/IRF7/IL12B/IL12A/IL6/IL1B/IFNGR1/IFIT3/HYAL1/EXT1/GSDME/CD40/BIRC3	51
GO:0050900	leukocyte migration	50/1107	384/18800	1.11288e-07	9.97693e-05	8.75511e-05	TMEM102/MCOLN2/NLRP12/SLC8B1/MMP28/P2RY12/CXCL16/PREX1/SLAMF8/TREM1/F11R/TBX21/PADI2/VAV3/TNFRSF18/YES1/VEGFC/TNFAIP6/TNF/SLC12A2/SELL/CCL24/CCL20/CCL5/PTPRO/PPBP/PDE4B/SERPINE1/CCN3/CD200/IL12A/CXCL8/IL6R/IL6/IL1R1/IL1B/IL1A/ICAM1/CXCL1/FLT1/EXT1/EPS8/EDNRB/EDN1/CSF1R/CSF1/CCR7/RHOH/ALOX5/ADD2	50
GO:0045785	positive regulation of cell adhesion	50/1107	446/18800	9.27247e-06	0.00150227	0.00131829	FMN1/TMEM102/IL4I1/MYADM/P2RY12/NFKBIZ/VSIR/GPAM/PREX1/APBB1IP/SASH3/F11R/CD274/TRIOBP/MALT1/VAV3/EBI3/SOCS5/CD83/CYTH3/LDB1/TNFRSF18/RIPK2/PLPP3/YES1/TNFSF4/TNF/TGFBR2/CCL5/PRKCZ/JAK2/ITPKB/IL12B/IL12A/IL6/IL2RA/IL1B/IL1A/HYAL1/FN1/EGR3/EFNB1/DAG1/CSF1/MAP3K8/COL16A1/CCR7/CD80/RHOH/ALOX5	50
GO:0022407	regulation of cell-cell adhesion	50/1107	456/18800	1.69377e-05	0.00202985	0.00178127	IL4I1/TIGIT/MYADM/UBASH3B/ZC3H12A/LRFN3/NFKBIZ/VSIR/GPAM/SASH3/F11R/TBX21/CD274/MALT1/FGL2/GPNMB/EBI3/SOCS5/CD83/SOCS6/RIPK2/PLPP3/YES1/TNFSF4/TNF/TGFBR2/CCL5/MAP2K5/PRKCZ/MBP/JAK2/ITPKB/IDO1/IL12B/IL12A/IL6/IL2RA/IL1RN/IL1B/IL1A/EGR3/CELSR2/EFNB1/MAP3K8/CCR7/CD80/RHOH/ARG2/ALOX5/JAG1	50
GO:1901652	response to peptide	49/1107	491/18800	0.000215089	0.0104231	0.00914662	SLC27A1/SESN3/ECHDC3/MEAK7/CYSLTR2/APPL2/KLF3/EEF2K/KANK1/LPIN1/SLC27A4/SORBS1/SOCS3/CFLAR/RIPK2/KLF11/BCAR3/PIP4K2B/BTG2/TNFAIP3/TNF/SLC9A1/SLC2A1/SORT1/PTPN1/PRKCZ/PPARG/ENPP1/NFKBIA/NFKB1/LPL/KHK/JAK2/IRS1/IL1B/ICAM1/SLC29A2/NR4A1/FBN1/EDNRB/EDN1/DDX11/DAG1/CAT/AREG/JAG1/ADRB2/PARP1/ADM	49
GO:0032102	negative regulation of response to external stimulus	48/1107	429/18800	1.46665e-05	0.00194793	0.00170938	ACOD1/METRNL/NLRP12/UBASH3B/NLRX1/MMP28/RNF26/SEMA4A/SEMA6A/SLAMF8/SEMA5B/SAMHD1/USP18/PADI2/FGL2/SEMA3C/SEMA4F/LRIG2/KIAA0319/SOCS5/ISG15/NMI/SOCS3/YES1/TNFAIP6/TNFAIP3/TNF/SLC12A2/PTPRO/HTRA1/PPARG/PLCG1/SERPINB2/SERPINE1/CCN3/NFKB1/MVK/CD200/MEFV/LDLR/IL12B/IL2RA/HGF/EDN1/ARG2/ALOX5/ACP5/A2M	48
GO:0033674	positive regulation of kinase activity	47/1107	476/18800	0.000364578	0.0147726	0.0129635	SLC27A1/CAMKK1/MOB3B/CARD14/P2RY12/STRADB/TLR9/LAT/ADNP/TPX2/MALT1/VAV3/TNFSF15/RASSF2/CDK5R1/MADD/FZD4/WNT11/VEGFC/TNF/TGFBR2/CCL5/PTPN1/PROX1/MAP2K5/PRKCZ/PAK1/JAK2/IRS1/IL12B/IL6R/IL1B/FLT1/FCGR1A/EEF1A2/EDN1/DAG1/CSF1R/CSF1/CCR7/CKS2/CDC25B/CD40/CCNB1/DDR1/AREG/ADRB2	47
GO:0002237	response to molecule of bacterial origin	46/1107	354/18800	3.78636e-07	0.000245051	0.000215041	ACOD1/PALM3/CMPK2/ZC3H12A/TNIP3/TLR9/CD274/PDCD4/NOCT/SHPK/MALT1/RIPK2/TNFSF4/TNFAIP3/TNF/CCL5/PPBP/PDE4B/SERPINE1/NOS2/NFKBIA/NFKB1/MEF2C/SMAD6/LTA/KCNJ8/JAK2/IRAK2/IDO1/IL12RB2/IL12B/IL12A/CXCL8/IL6/IL1B/IL1A/NR4A1/CXCL1/EDNRB/EDN1/CSF2/CCR7/SCARB1/CD80/ADM/ACP5	46
GO:0045936	negative regulation of phosphate metabolic process	46/1107	440/18800	0.000114843	0.00716222	0.0062851	OCLN/SLC27A1/HEXIM2/NIBAN1/PIK3IP1/MYADM/NLRP12/UBASH3B/ZC3H12A/CEP85/CDK5RAP2/KIRREL1/NCAPG2/PDCD4/PPP1R15A/LPIN1/GPD1L/RGS14/SPRY1/SPRY3/RASSF2/RUBCN/SOCS5/SOCS3/HYAL2/PLPP3/PIP4K2B/TNFAIP3/TNF/TFAP4/SMPD1/PTPRO/PTPN1/PRKCZ/PRKAR2B/PPARG/PLEK/ENPP1/GADD45B/SMAD6/INHBA/IL1B/HGF/ENG/CBFA2T3/PARP1	46
GO:0010563	negative regulation of phosphorus metabolic process	46/1107	441/18800	0.000121113	0.00742412	0.00651493	OCLN/SLC27A1/HEXIM2/NIBAN1/PIK3IP1/MYADM/NLRP12/UBASH3B/ZC3H12A/CEP85/CDK5RAP2/KIRREL1/NCAPG2/PDCD4/PPP1R15A/LPIN1/GPD1L/RGS14/SPRY1/SPRY3/RASSF2/RUBCN/SOCS5/SOCS3/HYAL2/PLPP3/PIP4K2B/TNFAIP3/TNF/TFAP4/SMPD1/PTPRO/PTPN1/PRKCZ/PRKAR2B/PPARG/PLEK/ENPP1/GADD45B/SMAD6/INHBA/IL1B/HGF/ENG/CBFA2T3/PARP1	46
GO:0007346	regulation of mitotic cell cycle	46/1107	478/18800	0.00072791	0.0246926	0.0216686	WDR62/MBLAC1/NACC2/LSM10/CCDC8/JADE1/INTS3/PDXP/MEPCE/CDK5RAP2/APPL2/ANLN/GTSE1/OBSL1/ZWINT/BTG3/GPNMB/CDK2AP2/NME6/CUL7/PKMYT1/SPHK1/CDC23/BTG2/TNF/TFAP4/SETMAR/RBL1/ORC1/MUC1/MSH2/INHBA/IL1B/IL1A/HYAL1/HSPA2/EDN1/PLK3/CKS2/CHEK1/RCC1/CDC25B/CDC25A/CCNB1/BRCA1/BLM	46
GO:0060284	regulation of cell development	46/1107	500/18800	0.0018277	0.0451627	0.0396319	WDR62/SLC9B2/MYADM/SEMA4A/PREX1/SEMA6A/AMIGO1/RTN4/SLAMF8/APPL2/SEMA5B/F11R/EEF2K/PLXNB2/ADNP/OBSL1/KANK1/TRIM32/TRIOBP/RGS14/SEMA3C/SEMA4F/KIAA0319/CUL7/NTN1/NUMBL/CDK5R1/XRCC2/VEGFC/TNF/NR2E1/PTPRZ1/NPR2/NOTCH2/MBP/TACSTD2/LTA/LDLR/IL6/IL1B/IL1A/FN1/FBN1/EDNRB/DAG1/ASPA	46
GO:0032496	response to lipopolysaccharide	45/1107	333/18800	1.63747e-07	0.000126047	0.000110611	ACOD1/PALM3/CMPK2/ZC3H12A/TNIP3/CD274/PDCD4/NOCT/SHPK/MALT1/RIPK2/TNFSF4/TNFAIP3/TNF/CCL5/PPBP/PDE4B/SERPINE1/NOS2/NFKBIA/NFKB1/MEF2C/SMAD6/LTA/KCNJ8/JAK2/IRAK2/IDO1/IL12RB2/IL12B/IL12A/CXCL8/IL6/IL1B/IL1A/NR4A1/CXCL1/EDNRB/EDN1/CSF2/CCR7/SCARB1/CD80/ADM/ACP5	45
GO:1903706	regulation of hemopoiesis	45/1107	371/18800	3.37248e-06	0.00102843	0.000902484	IL4I1/IL27/PPARGC1B/SLC9B2/ANKRD54/FAM210B/UBASH3B/ZC3H12A/NFKBIZ/VSIR/GPR137/SLAMF8/SASH3/TLR9/TBX21/GPR171/ABCB10/MALT1/FGL2/RASSF2/SOCS5/ISG15/CD83/LDB1/RIPK2/TNFSF4/TNFAIP6/TNF/TGFBR2/PRKCZ/NOTCH2/NFKBIA/MEF2C/ITPKB/IRF7/INHBA/IL12B/IL2RA/FES/FBN1/EGR3/CSF1/CD80/RHOH/JAG1	45
GO:0007159	leukocyte cell-cell adhesion	45/1107	381/18800	6.80554e-06	0.00135582	0.00118978	IL4I1/TIGIT/ZC3H12A/NFKBIZ/VSIR/GPAM/SASH3/F11R/TBX21/CD274/MALT1/FGL2/GPNMB/EBI3/SOCS5/CD83/SOCS6/RIPK2/YES1/TNFSF4/TNF/TGFBR2/SELL/CCL5/PRKCZ/JAK2/ITPKB/IDO1/IL12B/IL12A/IL6/IL2RA/IL1B/IL1A/ICAM1/EXT1/EGR3/EFNB1/MAP3K8/CCR7/CD80/RHOH/ARG2/ALOX5/ADD2	45
GO:0050867	positive regulation of cell activation	45/1107	436/18800	0.000181807	0.00924766	0.00811515	BLOC1S3/IL4I1/SHLD1/KMT5C/NFKBIZ/VSIR/GPAM/SASH3/TLR9/TBX21/CD274/MALT1/VAV3/EBI3/SOCS5/CD83/RIPK2/TNFSF13/YES1/NSD2/TNFSF4/TNF/TGFBR2/CCL5/PRKCZ/PLEK/PLA2G4A/MSH2/MEF2C/JAK2/ITPKB/IL12B/IL12A/IL6/IL2RA/IL1B/IL1A/FCGR3A/EGR3/EFNB1/MAP3K8/CCR7/CD40/CD80/RHOH	45
GO:0051223	regulation of protein transport	45/1107	495/18800	0.00256108	0.0561715	0.0492925	MYO18A/HCAR2/TCAF2/SLC9B2/RSAD2/ZC3H12A/SLC8B1/AACS/RHBDF1/RAB23/SNX12/SERGEF/MTCL1/CEP131/ABLIM3/NUP58/ABCG1/CDK5R1/HYAL2/VEGFC/TNF/SNAP25/SLC16A1/SLC12A2/CCL5/PTPN1/PRKCZ/PPARG/PCNT/CCN3/NOS2/MYH10/CD200/LLGL2/JAK2/IRS1/IL12B/IL12A/IL6/IL1B/IL1A/HSPA1L/HNF4A/PLK3/ALOX5	45
GO:0006644	phospholipid metabolic process	44/1107	388/18800	2.37437e-05	0.00244516	0.00214572	SLC27A1/GDPD1/SERINC5/LPCAT4/SGMS2/OSBPL5/PLCD4/GPAT3/PLA2G12A/SGPP1/MTMR14/GPAM/TTC7A/AGPAT5/MTMR10/MTMR12/ACP6/PLA2G15/LPIN1/FIG4/PTDSS1/SOCS5/SOCS6/SOCS3/INPP4B/PLPP3/PIP4K2B/TAFAZZIN/SMPD1/PLEK/PLCG1/PLCD1/PLCB2/PLA2G4A/ENPP2/MVK/LPL/FADS1/LDLR/ITPKB/FDFT1/CSF1R/CISH/SCARB1	44
GO:0002696	positive regulation of leukocyte activation	44/1107	421/18800	0.000161444	0.00858444	0.00753315	BLOC1S3/IL4I1/SHLD1/KMT5C/NFKBIZ/VSIR/GPAM/SASH3/TLR9/TBX21/CD274/MALT1/VAV3/EBI3/SOCS5/CD83/RIPK2/TNFSF13/YES1/NSD2/TNFSF4/TNF/TGFBR2/CCL5/PRKCZ/PLA2G4A/MSH2/MEF2C/JAK2/ITPKB/IL12B/IL12A/IL6/IL2RA/IL1B/IL1A/FCGR3A/EGR3/EFNB1/MAP3K8/CCR7/CD40/CD80/RHOH	44
GO:0032103	positive regulation of response to external stimulus	44/1107	442/18800	0.000466449	0.0177004	0.0155327	ACOD1/USP27X/STING1/TMEM102/NLRP12/LRSAM1/TLR10/ZBP1/TASL/P2RY12/NFKBIZ/SUCNR1/TLR9/SETD4/PDCD4/IKBKE/NMI/RIPK2/HYAL2/VEGFC/TNFSF4/TNF/CCL24/CCL5/PVR/PAK1/SERPINE1/NFKBIA/LTA/LPL/LDLR/JAK2/IRF7/IDO1/IL12B/IL12A/CXCL8/IL6R/IL6/IL1B/EDN1/CSF1R/CSF1/CCR7	44
GO:0009991	response to extracellular stimulus	44/1107	479/18800	0.002337	0.053041	0.0465453	KICS2/SESN3/JMY/TPH2/ZC3H12A/TBL1XR1/TMEM135/RRAGD/MEAK7/APPL2/PRKAG3/MBD3/NOCT/ADNP/SLC27A4/XPR1/KYNU/FOSL1/TFEB/WNT11/VDR/TNF/TGFBR2/SUV39H1/SLC16A1/SLC2A1/SLC1A2/PROX1/PPARG/OGG1/LTA/LPL/FADS1/LDLR/IL1A/HLCS/FES/CAT/ATF3/FAS/TLE5/ADRB2/ADM/A2M	44
GO:0002683	negative regulation of immune system process	43/1107	425/18800	0.000383439	0.0154496	0.0135575	ACOD1/TBC1D10C/IL4I1/TIGIT/UBASH3B/ZC3H12A/NLRX1/MMP28/VSIR/GPAM/GPR137/SLAMF8/TBX21/CD274/SAMHD1/USP18/PADI2/FGL2/GPNMB/SOCS5/ISG15/LPXN/SOCS6/NMI/YES1/TNFSF4/TNFAIP6/TNFAIP3/TNF/PPARG/PLCG1/CCN3/CD200/LDLR/INHBA/IDO1/IL12B/IL2RA/FBN1/CR2/CD80/ARG2/A2M	43
GO:1903131	mononuclear cell differentiation	43/1107	433/18800	0.000565782	0.0209164	0.0183549	IL4I1/IL27/RSAD2/ZC3H12A/NFKBIZ/SEMA4A/VSIR/PREX1/SLAMF8/SASH3/TLR9/TBX21/BLNK/MALT1/FGL2/SOCS5/CD83/RIPK2/TNFSF4/TPD52/TGFBR2/PRKCZ/PPARG/NOTCH2/MSH2/ITPKB/IRF7/INHBA/IL12B/IL6R/IL6/IL2RA/IL1B/IL1A/FES/EGR3/CSF2/CSF1R/CSF1/CR2/CCR7/CD80/RHOH	43
GO:0001667	ameboidal-type cell migration	43/1107	480/18800	0.00410418	0.0716185	0.0628478	TMEM201/AMOT/STARD13/ZC3H12A/P2RY12/SEMA4A/SEMA6A/RTN4/APPL2/ANLN/SEMA5B/KANK1/VASH1/SEMA3C/SEMA4F/LPXN/SGPL1/HYAL2/PLPP3/WNT11/VEGFC/TNF/NR2E1/TGFBR2/PROX1/MAP2K5/PPARG/PLCG1/ENPP2/CCN3/MAP3K3/MEF2C/TACSTD2/HYAL1/NR4A1/FN1/EGR3/EFNB1/EDNRB/EDN1/CD40/SCARB1/ARHGDIB	43
GO:0090066	regulation of anatomical structure size	43/1107	487/18800	0.00529584	0.0850589	0.0746422	FMN1/ARHGAP18/MYADM/SSH2/CCDC51/SEMA4A/SEMA6A/RTN4/PDXP/KIRREL1/SEMA5B/KCNMB4/PPP1R15A/ADNP/KANK1/TRIOBP/CDC42EP3/SEMA3C/SEMA4F/VAV3/OLFM1/KIAA0319/NTN1/CDK5R1/TNF/SPTBN2/SLC12A2/CCL24/RASA1/PLEK/NPR3/FN1/EXT1/EPS8/EDNRB/EDN1/ECE1/CCR7/CLCN6/CLCN3/ADRB2/ADM/ADD2	43
GO:0048285	organelle fission	43/1107	493/18800	0.00653964	0.0975099	0.0855684	AGO4/CCSAP/KNSTRN/SLX4/CCDC8/REEP4/TMEM135/CEP85/PDXP/CDK5RAP2/NCAPG2/ANLN/SYCP3/MLH3/OBSL1/NCAPD3/TOGARAM1/TPX2/DMC1/ZWINT/RAD51AP1/NME6/REC8/CUL7/CCNE2/PKMYT1/SPHK1/CDC23/TNF/RPS6KA2/PPARG/KIF22/KIFC1/IL1B/IL1A/HSPA2/EPS8/EDN1/CKS2/CHEK1/RCC1/CDC25B/CCNB1	43
GO:0006310	DNA recombination	42/1107	324/18800	1.28599e-06	0.000542538	0.000476096	SLX1A/SHLD1/ANKLE1/HELQ/KMT5C/SLX4/RHNO1/PALB2/PAGR1/HROB/INTS3/MAGEF1/SMARCAD1/TBX21/POLM/POLL/MLH3/SAMHD1/FAN1/DMC1/RAD51AP1/REC8/RECQL4/RECQL5/TNFSF13/XRCC2/NSD2/TNFSF4/RAD52/POLB/TONSL/MSH2/MCM5/MCM4/MCM2/MSH6/ENDOG/CHEK1/CD40/BRCA1/BLM/PARP1	42
GO:0071692	protein localization to extracellular region	42/1107	359/18800	1.72098e-05	0.00202985	0.00178127	MYO18A/BLOC1S3/NRROS/HCAR2/SLC9B2/RSAD2/MON1A/SLC8B1/HPS6/GNPTAB/AACS/RHBDF1/SUCNR1/SERGEF/ABCG1/VEGFC/TNF/SNAP25/SLC16A1/SLC12A2/CCL5/RAB3A/PPARG/PLEK/CCN3/NOS2/MYH10/CD200/LLGL2/JAK2/IRS1/IL12B/IL12A/IL6/IL1RN/IL1B/IL1A/HNF4A/FBN1/EDNRB/CAMK2G/ALOX5	42
GO:0002460	adaptive immune response based on somatic recombination of immune receptors built from immunoglobulin superfamily domains	42/1107	370/18800	3.52801e-05	0.00304854	0.0026752	IL4I1/IL27/SHLD1/RSAD2/KMT5C/ZC3H12A/NFKBIZ/SEMA4A/SASH3/TBX21/CD274/MALT1/EBI3/SOCS5/RIPK2/TNFSF13/NSD2/TNFSF4/TNFAIP3/TNF/PVR/PRKCZ/PLA2G4A/NFKB2/MSH2/MEF2C/LTA/IRF7/IL12B/IL12A/IL6R/IL6/IL1R1/IL1B/ICAM1/MSH6/FCGR3A/FCGR1A/CR2/CD40/CD80/JAG1	42
GO:0051251	positive regulation of lymphocyte activation	42/1107	371/18800	3.75803e-05	0.00320864	0.0028157	BLOC1S3/IL4I1/SHLD1/KMT5C/NFKBIZ/VSIR/GPAM/SASH3/TLR9/TBX21/CD274/MALT1/VAV3/EBI3/SOCS5/CD83/RIPK2/TNFSF13/YES1/NSD2/TNFSF4/TGFBR2/CCL5/PRKCZ/MSH2/MEF2C/JAK2/ITPKB/IL12B/IL12A/IL6/IL2RA/IL1B/IL1A/FCGR3A/EGR3/EFNB1/MAP3K8/CCR7/CD40/CD80/RHOH	42
GO:0045860	positive regulation of protein kinase activity	42/1107	396/18800	0.00016398	0.00858444	0.00753315	SLC27A1/CAMKK1/MOB3B/CARD14/STRADB/TLR9/LAT/ADNP/TPX2/MALT1/TNFSF15/RASSF2/CDK5R1/MADD/FZD4/WNT11/VEGFC/TNF/TGFBR2/CCL5/PTPN1/PROX1/MAP2K5/PRKCZ/PAK1/JAK2/IL12B/IL6R/IL1B/FLT1/FCGR1A/EDN1/DAG1/CSF1R/CSF1/CCR7/CKS2/CDC25B/CD40/CCNB1/AREG/ADRB2	42
GO:0010876	lipid localization	42/1107	446/18800	0.00183335	0.0451627	0.0396319	SLC27A1/OSBPL11/OSBPL6/OSBPL5/OSBPL1A/PLA2G12A/SGPP1/ZC3H12A/ATP8B4/ATG9A/ATP10A/XKR8/LDLRAP1/ESYT1/SLC27A4/ATP8A1/IKBKE/ABCG1/PTGES/ABCG2/FZD4/TNF/STAR/SLCO2A1/SLC2A1/PPARG/PLA2G4A/ENPP1/NOS2/NFKBIA/NFKB1/LPL/LDLR/INHBA/IL6/IL1B/IL1A/FABP7/EDN1/SCARB1/ABCD2/PLIN2	42
GO:0051090	regulation of DNA-binding transcription factor activity	42/1107	452/18800	0.00235024	0.05313	0.0466235	ACOD1/STING1/JMY/PPARGC1B/NLRP12/ZC3H12A/CARD14/DHX33/ZC4H2/TLR9/CRTC1/TRIM32/MID2/MALT1/IKBKE/SPHK1/CFLAR/IL18RAP/RIPK2/PLPP3/FZD4/FOSL1/TNFSF4/TRAF1/TNFAIP3/TNF/PROX1/MAP2K5/PRKCZ/PPARG/ENPP1/NFKBIA/TRIM37/CD200/JAK2/IRAK2/IL6/IL1B/EDN1/CD40/CAT/ADORA3	42
GO:0030099	myeloid cell differentiation	41/1107	391/18800	0.000248367	0.0114185	0.0100201	NRROS/PPARGC1B/SLC9B2/ANKRD54/FAM210B/UBASH3B/CDIN1/KAT8/GPR137/NCAPG2/GPR171/SNX10/CLEC5A/ABCB10/NBEAL2/RASSF2/ISG15/LDB1/TNFAIP6/TNF/TGFBR2/PPARG/NOTCH2/NFKBIA/MEF2C/SMAD5/JAK2/ITPKB/IRF7/INHBA/IL12B/FLI1/FES/FBN1/CSF2/CSF1R/CSF1/CCR7/CBFA2T3/JAG1/PARP1	41
GO:0000280	nuclear division	41/1107	446/18800	0.00318598	0.0641849	0.0563245	AGO4/CCSAP/KNSTRN/SLX4/CCDC8/REEP4/CEP85/PDXP/CDK5RAP2/NCAPG2/ANLN/SYCP3/MLH3/OBSL1/NCAPD3/TOGARAM1/TPX2/DMC1/ZWINT/RAD51AP1/NME6/REC8/CUL7/CCNE2/PKMYT1/SPHK1/CDC23/TNF/RPS6KA2/KIF22/KIFC1/IL1B/IL1A/HSPA2/EPS8/EDN1/CKS2/CHEK1/RCC1/CDC25B/CCNB1	41
GO:0007015	actin filament organization	41/1107	450/18800	0.00372774	0.0680289	0.0596977	FMN1/SYNPO2/JMY/PPARGC1B/TTC8/RHPN1/ARHGAP18/MYADM/SSH2/PREX1/PDXP/KIRREL1/F11R/RHOBTB2/KANK1/TRIOBP/CDC42EP3/SORBS1/DLC1/ARHGAP25/MTSS1/PSTPIP2/GAS7/WNT11/SPTBN2/SLC9A1/CCL24/RASA1/PROX1/PLEK/PAK1/MYO7A/MYO6/MYO1F/TACSTD2/JAK2/EPS8/CCR7/CALD1/RHOH/ADD2	41
GO:0016049	cell growth	41/1107	484/18800	0.0123945	0.141325	0.124017	KDM2B/KIAA1109/JADE1/SEMA4A/CXCL16/SEMA6A/RTN4/SEMA5B/ADNP/TRIM32/SEMA3C/SEMA4F/OLFM1/RASGRP2/NME6/KIAA0319/CLSTN3/NTN1/CPNE6/SPHK1/CDK5R1/HYAL2/WNT11/TGFBR2/SMARCA2/SLC9A1/MAP2K5/PRKCZ/ENPP1/CCN3/INHBA/ING1/HYAL1/TNC/HNF4A/FN1/EXT1/EDN1/CISH/DDR1/ALCAM	41
GO:0019216	regulation of lipid metabolic process	40/1107	339/18800	2.22475e-05	0.00234645	0.0020591	SLC27A1/HCAR2/TYSND1/LACTB/PIK3IP1/RUBCNL/TBL1XR1/P2RY12/MID1IP1/APPL2/GOLM1/LDLRAP1/LPIN1/ERLIN2/SORBS1/VAV3/RUBCN/ABCG1/SPHK1/PIP4K2B/TNF/TAFAZZIN/STAR/PROX1/PPARG/PDK1/NFKB1/LDLR/IRS1/IL1B/IL1A/HNF4A/FLT1/EEF1A2/DHCR7/CCR7/SCARB1/BRCA1/ABCD2/ADM	40
GO:0050863	regulation of T cell activation	40/1107	342/18800	2.72668e-05	0.00257318	0.00225806	IL4I1/IL27/TIGIT/ZC3H12A/NFKBIZ/VSIR/GPAM/SASH3/TBX21/CD274/LAT/MALT1/FGL2/GPNMB/EBI3/SOCS5/CD83/SOCS6/RIPK2/YES1/TNFSF4/TGFBR2/CCL5/PRKCZ/JAK2/ITPKB/IDO1/IL12B/IL12A/IL6/IL2RA/IL1B/IL1A/EGR3/EFNB1/MAP3K8/CCR7/CD80/RHOH/ARG2	40
GO:1903037	regulation of leukocyte cell-cell adhesion	40/1107	344/18800	3.11676e-05	0.00279417	0.00245199	IL4I1/TIGIT/ZC3H12A/NFKBIZ/VSIR/GPAM/SASH3/TBX21/CD274/MALT1/FGL2/GPNMB/EBI3/SOCS5/CD83/SOCS6/RIPK2/YES1/TNFSF4/TNF/TGFBR2/CCL5/PRKCZ/JAK2/ITPKB/IDO1/IL12B/IL12A/IL6/IL2RA/IL1B/IL1A/EGR3/EFNB1/MAP3K8/CCR7/CD80/RHOH/ARG2/ALOX5	40
GO:0009306	protein secretion	40/1107	350/18800	4.61314e-05	0.00375971	0.00329927	MYO18A/BLOC1S3/HCAR2/SLC9B2/RSAD2/MON1A/SLC8B1/HPS6/GNPTAB/AACS/RHBDF1/SUCNR1/SERGEF/ABCG1/VEGFC/TNF/SNAP25/SLC16A1/SLC12A2/CCL5/RAB3A/PPARG/PLEK/CCN3/NOS2/MYH10/CD200/LLGL2/JAK2/IRS1/IL12B/IL12A/IL6/IL1RN/IL1B/IL1A/HNF4A/EDNRB/CAMK2G/ALOX5	40
GO:0035592	establishment of protein localization to extracellular region	40/1107	351/18800	4.91834e-05	0.0038763	0.00340159	MYO18A/BLOC1S3/HCAR2/SLC9B2/RSAD2/MON1A/SLC8B1/HPS6/GNPTAB/AACS/RHBDF1/SUCNR1/SERGEF/ABCG1/VEGFC/TNF/SNAP25/SLC16A1/SLC12A2/CCL5/RAB3A/PPARG/PLEK/CCN3/NOS2/MYH10/CD200/LLGL2/JAK2/IRS1/IL12B/IL12A/IL6/IL1RN/IL1B/IL1A/HNF4A/EDNRB/CAMK2G/ALOX5	40
GO:0015711	organic anion transport	40/1107	361/18800	9.15257e-05	0.00634974	0.00557212	SLC27A1/SLC13A5/SERINC5/SLC25A30/SLC38A6/SLC43A2/SFXN2/SLC46A1/SFXN5/SLCO5A1/PLA2G12A/SLC2A10/SLC25A22/SLC25A23/SLC26A6/LRRC8D/SLCO4A1/SLC35D1/SLC27A4/SLC25A15/PTGES/SLC4A8/ABCG2/SLC16A3/TNF/SLCO2A1/SLC19A1/SLC16A1/SLC12A2/SLC6A12/SLC2A3/SLC2A1/SLC1A5/SLC1A2/PLA2G4A/NOS2/IL1B/IL1A/EDN1/SLC25A10	40
GO:0042326	negative regulation of phosphorylation	40/1107	382/18800	0.00030253	0.0129151	0.0113335	OCLN/HEXIM2/NIBAN1/PIK3IP1/MYADM/NLRP12/UBASH3B/ZC3H12A/CEP85/CDK5RAP2/KIRREL1/NCAPG2/PDCD4/GPD1L/RGS14/SPRY1/SPRY3/RASSF2/RUBCN/SOCS5/SOCS3/HYAL2/PLPP3/PIP4K2B/TNFAIP3/TFAP4/SMPD1/PTPRO/PTPN1/PRKCZ/PRKAR2B/PPARG/ENPP1/GADD45B/SMAD6/INHBA/IL1B/HGF/ENG/CBFA2T3	40
GO:0051960	regulation of nervous system development	40/1107	440/18800	0.00429844	0.0739291	0.0648754	VSTM5/AGRN/WDR62/SEMA4A/SEMA6A/AMIGO1/RTN4/APPL2/LRRN3/SEMA5B/EEF2K/PLXNB2/ADNP/OBSL1/LPIN1/TRIM32/RGS14/SEMA3C/SEMA4F/FIG4/KIAA0319/CUL7/CLSTN3/NTN1/NUMBL/CDK5R1/XRCC2/VEGFC/TNF/NR2E1/PTPRZ1/MBP/LTA/LDLR/IL6/IL1B/HGF/FN1/DAG1/ASPA	40
GO:0043410	positive regulation of MAPK cascade	40/1107	491/18800	0.0236966	0.203049	0.178182	ZC3H12A/AVPI1/PELI2/DHX33/TLR9/WWC1/GPNMB/RASSF2/SPHK1/CFLAR/RIPK2/MADD/BCAR3/FZD4/TRAF1/TNF/CCL24/CCL20/CCL5/PTPN1/MAP2K5/PRKCZ/PAK1/NOTCH2/GADD45B/MID1/MAP3K3/JAK2/IL6/IL1B/IL1A/ICAM1/HGF/FLT1/EDN1/GSDME/CSF1R/CCR7/CD40/ADRB2	40
GO:0044089	positive regulation of cellular component biogenesis	40/1107	494/18800	0.0258078	0.217501	0.190865	OCLN/SLX1A/VSTM5/AGRN/FMN1/SYNPO2/LRSAM1/SLX4/P2RY12/SEMA4A/AMIGO1/DHX33/CDK5RAP2/KIRREL1/LRRN3/ANLN/STX18/TPPP3/EEF2K/GPSM2/ADNP/TOGARAM1/CDC42EP3/MTSS1/CLSTN3/ISG15/CDK5R1/PIP4K2B/WNT11/TNF/CCL24/PLEK/PAK1/HYAL1/FES/EPS8/DAG1/CSF2/COL16A1/CCR7	40
GO:0022604	regulation of cell morphogenesis	39/1107	305/18800	4.26007e-06	0.00113271	0.000993992	BCL9L/AGO4/CAMSAP1/FGD4/ARHGAP18/MYADM/SEMA4A/PREX1/STRIP2/ATP10A/F11R/EEF2K/PARVB/PLXNB2/OBSL1/RHOBTB2/KANK1/TRIOBP/CDC42EP3/DLC1/SPRY3/CUL7/CPNE6/ZMYM3/FZD4/CCL24/RASA1/ENPP2/MYH10/MOV10/TACSTD2/FN1/FGD1/FES/EPS8/EPB41/DAG1/CSF1R/RHOH	39
GO:0002697	regulation of immune effector process	39/1107	353/18800	0.000118553	0.00732984	0.0064322	MYO18A/IL4I1/IL27/SHLD1/LACC1/RSAD2/KMT5C/ZC3H12A/NFKBIZ/SLAMF8/APPL2/SASH3/TLR9/CD244/TBX21/MALT1/FGL2/SOCS5/RIPK2/TNFSF13/NSD2/TNFSF4/TNF/PVR/PRKCZ/NOS2/MSH2/LTA/IL12B/IL12A/IL6/IL1R1/IL1B/ICAM1/FES/CR2/CD40/CD80/A2M	39
GO:1902903	regulation of supramolecular fiber organization	39/1107	376/18800	0.000432067	0.0167502	0.0146989	OCLN/FMN1/SYNPO2/CAMSAP1/TTC8/RHPN1/ARHGAP18/MYADM/SSH2/COLGALT1/MID1IP1/PDXP/CDK5RAP2/KIRREL1/F11R/KANK1/TOGARAM1/TPX2/TRIOBP/CDC42EP3/DLC1/MTSS1/CDK5R1/WNT11/SPTBN2/SLC9A1/CCL24/RASA1/PROX1/PLEK/PAK1/MID1/TACSTD2/LDLR/FES/EPS8/EDN1/CCR7/ADD2	39
GO:0032970	regulation of actin filament-based process	39/1107	393/18800	0.00101249	0.0306395	0.0268873	FMN1/SYNPO2/TTC8/RHPN1/ARHGAP18/MYADM/SSH2/PDXP/KIRREL1/F11R/RHOBTB2/KANK1/TRIOBP/CDC42EP3/DLC1/MTSS1/CDK5R1/WNT11/SPTBN2/SLC9A1/CCL24/RASA1/PROX1/PLEK/PDE4B/PAK1/NOTCH2/TACSTD2/KCNJ2/IL1A/FES/EPS8/EDN1/CSF1R/CCR7/RHOH/ARHGDIB/ANK2/ADD2	39
GO:0043434	response to peptide hormone	39/1107	404/18800	0.00168307	0.0448736	0.0393782	SLC27A1/SESN3/ECHDC3/MEAK7/CYSLTR2/APPL2/EEF2K/KANK1/LPIN1/SLC27A4/SORBS1/SOCS3/CFLAR/BCAR3/PIP4K2B/BTG2/SLC9A1/SLC2A1/SORT1/PTPN1/PRKCZ/PPARG/ENPP1/NFKB1/LPL/KHK/JAK2/IRS1/IL1B/SLC29A2/NR4A1/FBN1/EDNRB/EDN1/DAG1/CAT/AREG/PARP1/ADM	39
GO:0009314	response to radiation	39/1107	438/18800	0.00669521	0.0994162	0.0872413	REEP6/TP53I13/RHNO1/INTS3/AEN/FKBPL/SEMA5B/FBXL6/INTS7/CRTC1/TRIM32/CEP250/RGS14/RAD51AP1/UBE4B/HYAL2/XRCC2/TNF/SMPD1/SLC1A2/POLB/OGG1/MSH2/KCNC1/IL12B/IL12A/IL1A/HYAL1/MSH6/EXT1/NR2F6/PLK3/CHEK1/CDC25A/CAT/CASP7/BRCA1/BLM/PARP1	39
GO:0031667	response to nutrient levels	39/1107	446/18800	0.00891985	0.12025	0.105524	KICS2/SESN3/JMY/TPH2/ZC3H12A/TBL1XR1/TMEM135/RRAGD/MEAK7/APPL2/PRKAG3/MBD3/SLC27A4/XPR1/KYNU/TFEB/WNT11/VDR/TNF/TGFBR2/SUV39H1/SLC16A1/SLC2A1/PROX1/PPARG/OGG1/LTA/LPL/FADS1/LDLR/IL1A/HLCS/FES/CAT/ATF3/FAS/ADRB2/ADM/A2M	39
GO:0051056	regulation of small GTPase mediated signal transduction	38/1107	299/18800	6.50689e-06	0.00133335	0.00117007	SPATA13/AMOT/FGD4/TAGAP/ARHGAP18/STARD13/KBTBD7/ARHGAP39/ARHGAP21/PREX1/ARHGAP31/ARHGEF40/RALGPS2/F11R/DEF6/ARHGAP45/ARHGEF12/KANK1/DENND3/RASA3/VAV3/DLC1/SPRY1/SPRY3/ARHGAP25/ARHGEF17/STARD8/CYTH3/MADD/RASA2/RASA1/NOTCH2/ITPKB/FGD1/EPS8/CSF1/ARHGDIB/ADCYAP1R1	38
GO:0001818	negative regulation of cytokine production	38/1107	363/18800	0.000425489	0.0166755	0.0146333	ACOD1/TIGIT/NLRP12/SLC2A10/ZC3H12A/NLRX1/VSIR/NDRG2/APPL2/TLR9/TBX21/CD274/PDCD4/GPNMB/SOCS5/HOMER3/CD83/NMI/WNT11/TNFSF4/TNFAIP3/TNF/REL/MAP2K5/NFKB1/CD200/MEFV/INHBA/IDO1/IL12B/IL12A/IL6/HGF/FN1/CCR7/ARG2/ABCD2/ACP5	38
GO:0046486	glycerolipid metabolic process	38/1107	396/18800	0.00212768	0.0498691	0.0437619	SLC27A1/GDPD1/SERINC5/LPCAT4/OSBPL5/PLCD4/GPAT3/TBL1XR1/MTMR14/GPAM/TTC7A/AGPAT5/MTMR10/MTMR12/ACP6/PLA2G15/LPIN1/FIG4/PTDSS1/SOCS5/SOCS6/SOCS3/INPP4B/PIP4K2B/TAFAZZIN/PLEK/PLCG1/PLCD1/PLCB2/PLA2G4A/ENPP2/LPL/LDLR/ITPKB/CSF1R/CISH/SCARB1/CAT	38
GO:0044772	mitotic cell cycle phase transition	38/1107	440/18800	0.0117591	0.136246	0.119561	MBLAC1/NACC2/LSM10/JADE1/INTS3/MEPCE/CDK5RAP2/APPL2/ANLN/GTSE1/FBXL6/ZWINT/GPNMB/CDK2AP2/CCNE2/PKMYT1/CDC23/KLF11/TFAP4/SKP2/RBL1/POLE/ORC1/MUC1/INHBA/HYAL1/HSPA2/EPS8/PLK3/CKS2/CHEK1/RCC1/CDC25B/CDC25A/CCNG2/CCNB1/BRCA1/BLM	38
GO:0061564	axon development	38/1107	479/18800	0.0381318	0.26584	0.233284	TTC8/PARD6B/SEMA4A/SEMA6A/AMIGO1/RTN4/SEMA5B/PLXNB2/ADNP/TRIM32/SEMA3C/SEMA4F/OLFM1/SPRY3/LRIG2/KIAA0319/FEZ1/NTN1/NUMBL/CDK5R1/NR2E1/RAB3A/PTPRZ1/PTPRO/PAK1/NOTCH2/MBP/JAK2/FN1/EXT1/EFNB1/EDN1/ECE1/DAG1/CSF1R/DDR1/RHOH/ALCAM	38
GO:0051607	defense response to virus	37/1107	290/18800	7.83952e-06	0.00140563	0.00123349	ACOD1/USP27X/STING1/SERINC5/IL27/APOBEC3A/RSAD2/ZBP1/ZC3H12A/NLRX1/RNF26/GPAM/EXOSC5/TLR9/MARCHF2/HERC5/SAMHD1/TRIM32/MID2/FGL2/ISG15/HYAL2/TNFAIP3/SKP2/RNASE6/HTRA1/MX1/MOV10/KCNJ8/IRF7/IL12B/IL6/IL1B/IFNGR1/IFIT3/CD40/BIRC3	37
GO:0140546	defense response to symbiont	37/1107	291/18800	8.48442e-06	0.00148415	0.0013024	ACOD1/USP27X/STING1/SERINC5/IL27/APOBEC3A/RSAD2/ZBP1/ZC3H12A/NLRX1/RNF26/GPAM/EXOSC5/TLR9/MARCHF2/HERC5/SAMHD1/TRIM32/MID2/FGL2/ISG15/HYAL2/TNFAIP3/SKP2/RNASE6/HTRA1/MX1/MOV10/KCNJ8/IRF7/IL12B/IL6/IL1B/IFNGR1/IFIT3/CD40/BIRC3	37
GO:0062012	regulation of small molecule metabolic process	37/1107	342/18800	0.000266223	0.0117702	0.0103288	TYSND1/LACC1/RUBCNL/ANTKMT/MID1IP1/APPL2/CD244/LDLRAP1/PASK/ERLIN2/SLC27A4/SORBS1/BCKDK/ABCG1/TNF/TAFAZZIN/STAR/PTH1R/PROX1/PPARG/PLEK/ENPP1/PDK1/NOS2/NFKB1/LDLR/KHK/IRS1/IL1B/DHCR7/CBFA2T3/BRCA1/ABCD2/AK4/PARP1/ADM/ADCYAP1R1	37
GO:0071900	regulation of protein serine/threonine kinase activity	37/1107	372/18800	0.00129182	0.036476	0.032009	SLC27A1/HEXIM2/CCNL1/CDK5RAP2/TLR9/PRKAG3/HERC5/PDCD4/RGS14/SPRY1/SPRY3/CCNE2/PKMYT1/CDK5R1/HYAL2/FZD4/TNFAIP3/TNF/TFAP4/SMPD1/PTPN1/PROX1/MAP2K5/PRKAR2B/PPARG/PAK1/IL1B/FLT1/EDN1/CSF1R/CKS2/CDC25A/CD40/CCNG2/CCNB1/BLM/ADRB2	37
GO:0030098	lymphocyte differentiation	37/1107	382/18800	0.00205848	0.0487242	0.0427572	IL4I1/IL27/RSAD2/ZC3H12A/NFKBIZ/SEMA4A/VSIR/PREX1/SLAMF8/SASH3/TLR9/TBX21/BLNK/MALT1/FGL2/SOCS5/CD83/RIPK2/TNFSF4/TPD52/TGFBR2/PRKCZ/NOTCH2/MSH2/ITPKB/INHBA/IL12B/IL6R/IL6/IL2RA/IL1B/IL1A/EGR3/CR2/CCR7/CD80/RHOH	37
GO:0044782	cilium organization	37/1107	384/18800	0.00225198	0.0517668	0.0454272	POC1B/HYLS1/CFAP206/FAM161B/TTC8/TPGS1/DYNC2I2/IQCG/FAM161A/B9D2/SPEF2/TTC21B/DYNC2H1/TEKT3/WDR19/WDR11/SPATA6/RAB23/SNX10/IFT172/POC1A/ATXN10/CBY1/TOGARAM1/CLUAP1/CEP131/ABLIM3/CEP250/SDCCAG8/KIAA0586/ONECUT2/OFD1/RPGR/RP2/RFX2/PCNT/CELSR2	37
GO:0001558	regulation of cell growth	37/1107	415/18800	0.00794944	0.110566	0.0970256	KDM2B/KIAA1109/JADE1/SEMA4A/CXCL16/SEMA6A/RTN4/SEMA5B/ADNP/TRIM32/SEMA3C/SEMA4F/OLFM1/RASGRP2/NME6/KIAA0319/CLSTN3/NTN1/CPNE6/SPHK1/CDK5R1/HYAL2/WNT11/SMARCA2/SLC9A1/MAP2K5/ENPP1/CCN3/INHBA/ING1/HYAL1/TNC/HNF4A/FN1/EDN1/CISH/DDR1	37
GO:0001503	ossification	37/1107	420/18800	0.00953539	0.121796	0.10688	CCDC154/SGMS2/PHOSPHO1/PPARGC1B/ADGRV1/BMP2K/SNX10/NOCT/CLEC5A/ADAMTS7/EBP/TOB1/RASSF2/ISG15/WNT11/VEGFC/TNFAIP6/TNF/SORT1/PTH1R/PPARG/ENPP1/NPR2/MEF2C/SMAD6/SMAD5/IL6R/IL6/TNC/HGF/EXT1/CSF1/CAT/AREG/ALOX5/JAG1/ADRB2	37
GO:0031331	positive regulation of cellular catabolic process	37/1107	449/18800	0.0246623	0.210069	0.184343	STING1/TRIM65/SESN3/RNF19B/LRSAM1/ZC3H12A/ZYG11B/MAGEF1/EXOSC5/TPCN1/MARCHF2/RNFT1/PACSIN3/NOCT/TRIM32/MID2/TOB1/SOCS5/BAG2/RIPK2/PIP4K2B/TFEB/BTG2/TNFAIP3/TNF/PTPN1/MOV10/MEFV/LDLR/IRS1/IL6/IL1B/ENDOG/PLK3/CBFA2T3/ABCD2/ADRB2	37
GO:0023061	signal release	37/1107	451/18800	0.0261704	0.219525	0.192641	HCAR2/SLC9B2/SLC8B1/AACS/SUCNR1/KCNMB4/PASK/PTGES/SLC4A8/FZD4/PAX8/TNF/TFR2/SNAP25/SLC16A1/CCL5/RAB3A/PPARG/PLA2G4A/CCN3/NOS2/MEF2C/JAK2/IRS1/INHBA/IL6/IL1RN/IL1B/IL1A/HNF4A/NR4A1/EDNRB/EDN1/CAMK2G/ALOX5/ADORA3/ADM	37
GO:0051052	regulation of DNA metabolic process	37/1107	472/18800	0.0467041	0.290335	0.25478	SLX1A/ZBTB38/SHLD1/ANKLE1/KMT5C/SLX4/STN1/JADE1/MAGEF1/CHTF18/SMARCAD1/MBD3/TBX21/FAM168A/LPIN1/RAD51AP1/RECQL5/TNFSF13/BCAR3/NSD2/TNFSF4/TNF/SETMAR/RFC3/RAD52/OGG1/MSH2/IL6/HGF/MSH6/ENDOG/DDX11/CHEK1/CD40/BRCA1/BLM/PARP1	37
GO:0006302	double-strand break repair	36/1107	273/18800	4.89598e-06	0.00113271	0.000993992	SLX1A/SHLD1/HELQ/KMT5C/SLX4/PALB2/INTS3/DCLRE1B/MAGEF1/SMARCAD1/TDP1/POLM/POLL/SAMHD1/FAN1/DMC1/RAD51AP1/REC8/RECQL4/RECQL5/XRCC2/NSD2/SETMAR/RAD52/POLB/OGG1/TONSL/MSH2/MCM5/MCM4/MCM2/DDX11/CHEK1/BRCA1/BLM/PARP1	36
GO:1902105	regulation of leukocyte differentiation	36/1107	283/18800	1.10631e-05	0.00152585	0.00133899	IL4I1/IL27/PPARGC1B/SLC9B2/UBASH3B/ZC3H12A/NFKBIZ/VSIR/GPR137/SLAMF8/SASH3/TLR9/TBX21/MALT1/FGL2/RASSF2/SOCS5/CD83/RIPK2/TNFSF4/TNFAIP6/TNF/TGFBR2/PRKCZ/NOTCH2/ITPKB/IRF7/INHBA/IL12B/IL2RA/FES/FBN1/EGR3/CSF1/CD80/RHOH	36
GO:0031349	positive regulation of defense response	36/1107	289/18800	1.76017e-05	0.00203612	0.00178677	USP27X/STING1/NLRP12/LRSAM1/TLR10/ZBP1/TASL/NFKBIZ/SUCNR1/TLR9/SETD4/PDCD4/IKBKE/NMI/RIPK2/HYAL2/TNFSF4/TNF/CCL24/CCL5/PVR/PAK1/SERPINE1/NFKBIA/MEF2C/LTA/LPL/LDLR/JAK2/IRF7/IDO1/IL12B/IL12A/IL6/IL1B/CCR7	36
GO:0060326	cell chemotaxis	36/1107	315/18800	0.000108537	0.00695088	0.00609964	TMEM102/SLC8B1/MMP28/CXCL16/PREX1/SLAMF8/TREM1/PADI2/VAV3/VEGFC/TNFAIP6/SLC12A2/CCL24/CCL20/CCL5/PTPRO/PPBP/PDE4B/SERPINE1/CCN3/IL12A/CXCL8/IL6R/IL6/IL1B/NR4A1/HGF/CXCL1/FLT1/EGR3/EDNRB/EDN1/CSF1R/CSF1/CCR7/ALOX5	36
GO:0015849	organic acid transport	36/1107	318/18800	0.000131422	0.00785466	0.00689274	SLC27A1/SLC13A5/SERINC5/SLC25A30/SLC38A6/SLC43A2/SFXN2/SLC46A1/SFXN5/PLA2G12A/SLC25A22/SLC26A6/LRRC8D/SLC27A4/SLC25A15/PTGES/ABCG2/SLC16A3/TNF/SLC19A1/SLC16A1/SLC12A2/SLC6A12/SLC2A1/SLC1A5/SLC1A2/PPARG/PLA2G4A/LLGL2/IL1B/IL1A/FABP7/EDN1/SLC25A10/ABCD2/PLIN2	36
GO:0002831	regulation of response to biotic stimulus	36/1107	351/18800	0.00086498	0.027683	0.0242929	ACOD1/USP27X/STING1/IL4I1/IL27/LRSAM1/ZBP1/TASL/ZC3H12A/NLRX1/RNF26/SLAMF8/APPL2/HERC5/CD274/SAMHD1/USP18/FGL2/IKBKE/ISG15/NMI/RIPK2/TNFAIP3/CCL5/PVR/PTPN1/HTRA1/PPARG/PAK1/IRF7/IL12B/IL12A/IL1B/ARG2/BIRC3/A2M	36
GO:0032956	regulation of actin cytoskeleton organization	36/1107	352/18800	0.000910497	0.0280261	0.0245939	FMN1/SYNPO2/TTC8/RHPN1/ARHGAP18/MYADM/SSH2/PDXP/KIRREL1/F11R/RHOBTB2/KANK1/TRIOBP/CDC42EP3/DLC1/MTSS1/CDK5R1/WNT11/SPTBN2/SLC9A1/CCL24/RASA1/PROX1/PLEK/PAK1/NOTCH2/TACSTD2/IL1A/FES/EPS8/EDN1/CSF1R/CCR7/RHOH/ARHGDIB/ADD2	36
GO:1901653	cellular response to peptide	36/1107	361/18800	0.00142441	0.0389918	0.0342167	SLC27A1/SESN3/ECHDC3/CYSLTR2/APPL2/KLF3/EEF2K/KANK1/LPIN1/SLC27A4/SORBS1/SOCS3/CFLAR/RIPK2/KLF11/BCAR3/PIP4K2B/TNF/SLC9A1/PTPN1/PRKCZ/PPARG/ENPP1/NFKB1/LPL/JAK2/IRS1/IL1B/ICAM1/SLC29A2/NR4A1/FBN1/EDN1/DDX11/ADRB2/PARP1	36
GO:0045786	negative regulation of cell cycle	36/1107	387/18800	0.00454711	0.0770966	0.067655	NACC2/HEXIM2/TP53I13/RHNO1/JADE1/INTS3/CDK5RAP2/GTSE1/PDCD4/INTS7/ZWINT/BTG3/GPNMB/CDK2AP2/NME6/BTG2/TNFAIP3/TNF/TFAP4/SUV39H1/SETMAR/RPS6KA2/RBL1/PROX1/ORC1/NPR2/TRIM37/MUC1/MSH2/INHBA/NR4A1/PLK3/CHEK1/CCNB1/BRCA1/BLM	36
GO:0016311	dephosphorylation	36/1107	422/18800	0.016547	0.167148	0.146678	NT5DC1/PHOSPHO1/PPARGC1B/SSH2/UBASH3B/PLPP7/SGPP1/NT5DC2/MTMR14/NCEH1/PDXP/MTMR10/MTMR12/ACP6/NOCT/PPP1R15A/CAMTA1/LPIN1/DUSP14/DLC1/FIG4/INPP4B/PLPP3/TNF/SMPD1/PTPRZ1/PTPRO/PTPN1/PPP3CC/PLEK/MEF2C/JAK2/CDC25B/CDC25A/CAMK2G/ACP5	36
GO:0042060	wound healing	36/1107	429/18800	0.0207339	0.186112	0.16332	OCLN/BLOC1S3/UBASH3B/HPS6/P2RY12/F11R/KANK1/PROCR/VAV3/CFLAR/PLPP3/TNFAIP3/TNF/TGFBR2/SMPD1/SLC12A2/RAB3A/PPARG/PLEK/PLA2G4A/PAK1/SERPINB2/SERPINE1/NOTCH2/JAK2/IL6/IL1A/HNF4A/FN1/EXT1/EDN1/DAG1/CD40/SCARB1/DDR1/ALOX5	36
GO:0010638	positive regulation of organelle organization	36/1107	487/18800	0.0945568	0.391673	0.343707	OCLN/SLX1A/FMN1/SYNPO2/LRSAM1/SLX4/ADCK1/PDXP/CDK5RAP2/KIRREL1/STX18/GPSM2/TOGARAM1/RAD51AP1/CDC42EP3/PPIF/MTSS1/SPHK1/CDK5R1/CDC23/PIP4K2B/WNT11/TNF/CCL24/PROX1/PLEK/PAK1/IL1B/IL1A/FES/ENDOG/EDN1/DDX11/CSF2/CCR7/ADRB2	36
GO:0007162	negative regulation of cell adhesion	35/1107	305/18800	0.000124005	0.00753698	0.00661397	IL4I1/TIGIT/MYADM/UBASH3B/ZC3H12A/VSIR/SEMA6A/TBX21/CD274/PLXNB2/KANK1/FGL2/GPNMB/DLC1/SOCS5/LPXN/SOCS6/FZD4/TNFSF4/TGFBI/RASA1/PTPRO/MAP2K5/SERPINE1/MUC1/MBP/TACSTD2/JAK2/IDO1/IL2RA/IL1RN/CD80/ARHGDIB/ARG2/JAG1	35
GO:0006650	glycerophospholipid metabolic process	35/1107	309/18800	0.000160253	0.00858444	0.00753315	SLC27A1/GDPD1/SERINC5/LPCAT4/OSBPL5/PLCD4/GPAT3/MTMR14/GPAM/TTC7A/AGPAT5/MTMR10/MTMR12/ACP6/PLA2G15/LPIN1/FIG4/PTDSS1/SOCS5/SOCS6/SOCS3/INPP4B/PIP4K2B/TAFAZZIN/PLEK/PLCG1/PLCD1/PLCB2/PLA2G4A/ENPP2/LDLR/ITPKB/CSF1R/CISH/SCARB1	35
GO:0070661	leukocyte proliferation	35/1107	330/18800	0.000555652	0.0206484	0.0181197	IL4I1/IL27/VSIR/GPAM/SASH3/TLR9/CD274/MALT1/GPNMB/VAV3/EBI3/RIPK2/TNFSF4/TNFAIP3/TGFBR2/CCL5/NPR3/MEF2C/JAK2/IDO1/IL12B/IL12A/IL6/IL2RA/IL1B/IL1A/FCGR3A/EFNB1/CSF2/CSF1R/CSF1/CR2/CD40/CD80/ARG2	35
GO:0001933	negative regulation of protein phosphorylation	35/1107	341/18800	0.00100008	0.0303923	0.0266703	OCLN/HEXIM2/NIBAN1/MYADM/NLRP12/UBASH3B/ZC3H12A/CEP85/CDK5RAP2/KIRREL1/NCAPG2/PDCD4/GPD1L/RGS14/SPRY1/SPRY3/RASSF2/SOCS5/SOCS3/HYAL2/PLPP3/TNFAIP3/TFAP4/SMPD1/PTPRO/PTPN1/PRKCZ/PRKAR2B/PPARG/ENPP1/GADD45B/SMAD6/IL1B/HGF/ENG	35
GO:0045765	regulation of angiogenesis	35/1107	345/18800	0.00122603	0.0350322	0.030742	AMOT/ZC3H12A/SEMA4A/FKBPL/SEMA6A/STAB1/VASH1/GPNMB/SPHK1/VEGFC/TNFAIP3/TNF/NR2E1/TGFBR2/STIM1/SLC12A2/CCL24/PPARG/PLCG1/ENPP2/SERPINE1/CXCL8/IL6/IL1B/IL1A/HYAL1/HGF/GTF2I/FLT1/ENG/CELA1/CD40/BRCA1/ALOX5/ADM	35
GO:0032535	regulation of cellular component size	35/1107	351/18800	0.00164833	0.0442113	0.038797	FMN1/ARHGAP18/MYADM/SSH2/CCDC51/SEMA4A/SEMA6A/RTN4/PDXP/KIRREL1/SEMA5B/PPP1R15A/ADNP/KANK1/TRIOBP/CDC42EP3/SEMA3C/SEMA4F/VAV3/OLFM1/KIAA0319/NTN1/CDK5R1/SPTBN2/SLC12A2/CCL24/RASA1/PLEK/FN1/EPS8/EDN1/CCR7/CLCN6/CLCN3/ADD2	35
GO:1901342	regulation of vasculature development	35/1107	351/18800	0.00164833	0.0442113	0.038797	AMOT/ZC3H12A/SEMA4A/FKBPL/SEMA6A/STAB1/VASH1/GPNMB/SPHK1/VEGFC/TNFAIP3/TNF/NR2E1/TGFBR2/STIM1/SLC12A2/CCL24/PPARG/PLCG1/ENPP2/SERPINE1/CXCL8/IL6/IL1B/IL1A/HYAL1/HGF/GTF2I/FLT1/ENG/CELA1/CD40/BRCA1/ALOX5/ADM	35
GO:0060271	cilium assembly	35/1107	355/18800	0.00199549	0.0475604	0.0417359	POC1B/HYLS1/CFAP206/TTC8/TPGS1/DYNC2I2/IQCG/FAM161A/B9D2/SPEF2/DYNC2H1/TEKT3/WDR19/WDR11/SPATA6/RAB23/SNX10/IFT172/POC1A/ATXN10/CBY1/TOGARAM1/CLUAP1/CEP131/ABLIM3/CEP250/SDCCAG8/KIAA0586/ONECUT2/OFD1/RPGR/RP2/RFX2/PCNT/CELSR2	35
GO:0010639	negative regulation of organelle organization	35/1107	356/18800	0.00209157	0.0493445	0.0433016	SLX1A/CAMSAP1/RHPN1/MYADM/SSH2/SLX4/STN1/MID1IP1/ADCK1/CDK5RAP2/SLC35F6/F11R/KANK1/TPX2/ZWINT/TRIOBP/DLC1/NME6/PPIF/FEZ1/SPTBN2/SETMAR/RPS6KA2/PPARG/TRIM37/MID1/MCM2/TACSTD2/HGF/EPS8/CHEK1/CCNB1/BRCA1/PARP1/ADD2	35
GO:0018108	peptidyl-tyrosine phosphorylation	35/1107	373/18800	0.00445081	0.0760028	0.0666952	TMEM102/NCAPG2/ADNP/TESK2/TNK2/SOCS5/DYRK1B/SOCS3/TNFRSF18/RIPK2/TNK1/HYAL2/YES1/TNF/CCL5/PTPN1/MAP2K5/PRKCZ/ENPP2/JAK2/IL12RB2/IL12B/IL12A/IL6R/IL6/HGF/FLT1/FES/FCGR1A/CSF2/CSF1R/CD40/CD80/DDR1/AREG	35
GO:0018212	peptidyl-tyrosine modification	35/1107	376/18800	0.00504316	0.0835324	0.0733027	TMEM102/NCAPG2/ADNP/TESK2/TNK2/SOCS5/DYRK1B/SOCS3/TNFRSF18/RIPK2/TNK1/HYAL2/YES1/TNF/CCL5/PTPN1/MAP2K5/PRKCZ/ENPP2/JAK2/IL12RB2/IL12B/IL12A/IL6R/IL6/HGF/FLT1/FES/FCGR1A/CSF2/CSF1R/CD40/CD80/DDR1/AREG	35
GO:0006869	lipid transport	35/1107	391/18800	0.00909622	0.120414	0.105668	SLC27A1/OSBPL11/OSBPL6/OSBPL5/OSBPL1A/PLA2G12A/SGPP1/ATP8B4/ATG9A/ATP10A/XKR8/LDLRAP1/ESYT1/SLC27A4/ATP8A1/ABCG1/PTGES/ABCG2/FZD4/STAR/SLCO2A1/SLC2A1/PPARG/PLA2G4A/NOS2/NFKB1/LDLR/INHBA/IL1B/IL1A/FABP7/EDN1/SCARB1/ABCD2/PLIN2	35
GO:0050673	epithelial cell proliferation	35/1107	443/18800	0.0473431	0.290706	0.255105	RTN4/UHRF1/EHF/IFT172/VASH1/MTSS1/CFLAR/VEGFC/VDR/TNFAIP3/TNF/TGM1/CCL24/HTRA1/PROX1/MAP2K5/PPARG/PLCG1/CCN3/NOTCH2/MEF2C/TACSTD2/IL12B/IL12A/IL6/HYAL1/NR4A1/HGF/FLT1/FABP7/EGR3/EDNRB/SCARB1/AREG/ALOX5	35
GO:1903829	positive regulation of cellular protein localization	35/1107	446/18800	0.0512224	0.306258	0.268752	MYO18A/HCAR2/TCAF2/ZC3H12A/AACS/MEAK7/RTN4/MEPCE/GPSM2/MTCL1/GPD1L/CEP131/ABLIM3/CEP250/SORBS1/LRIG2/CLSTN3/ABCG1/CDK5R1/HYAL2/VEGFC/TNFAIP6/TNF/SLC5A3/PRKCZ/PPARG/PCNT/MYH10/JAK2/IL1B/IL1A/HSPA1L/EPB41/PLK3/PARP1	35
GO:0048568	embryonic organ development	35/1107	449/18800	0.0553306	0.320283	0.28106	KDM2B/PALB2/WDR19/MBD3/CHST11/IFT172/LRIG1/VASH1/TRIOBP/NTN1/SOCS3/TFEB/PAX8/WNT11/TNF/TGFBR2/VPS52/PROX1/POLE/PBX3/NOTCH2/MYO7A/MYO6/MTHFD1/MEF2C/CXCL8/HYAL1/FLT3LG/FBN1/ENG/EDN1/ECE1/CSF2/ADM/A2M	35
GO:0009117	nucleotide metabolic process	35/1107	487/18800	0.129276	0.424526	0.372537	ADAL/LACC1/CMPK2/NUDT18/ELOVL6/ANTKMT/GPAM/OXSM/PRKAG3/NUDT9/RAB23/SAMHD1/DIP2A/NME6/PAPSS1/KYNU/TAFAZZIN/ENPP1/PDK1/PDHB/PDE4B/OGG1/NPR2/NOS2/MVK/MTHFD1/IDO1/IMPDH1/DCTD/DCK/CBFA2T3/AK4/PARP1/ADCY9/ADCY3	35
GO:0016570	histone modification	35/1107	494/18800	0.147587	0.450339	0.395189	TET3/SGF29/KMT5C/KDM2B/KAT8/KDM7A/JADE1/TBL1XR1/PAGR1/SMARCAD1/TRERF1/HR/NCAPG2/SETD4/MBD3/KDM3B/UHRF1/SUZ12/PADI2/CTCF/LDB1/NSD2/TAF4/SUV39H1/SETMAR/PHF2/TRIM37/MUC1/JAK2/IL1B/HLCS/PHC1/CHEK1/BRCA1/BMI1	35
GO:0006753	nucleoside phosphate metabolic process	35/1107	495/18800	0.150322	0.450339	0.395189	ADAL/LACC1/CMPK2/NUDT18/ELOVL6/ANTKMT/GPAM/OXSM/PRKAG3/NUDT9/RAB23/SAMHD1/DIP2A/NME6/PAPSS1/KYNU/TAFAZZIN/ENPP1/PDK1/PDHB/PDE4B/OGG1/NPR2/NOS2/MVK/MTHFD1/IDO1/IMPDH1/DCTD/DCK/CBFA2T3/AK4/PARP1/ADCY9/ADCY3	35
GO:0010817	regulation of hormone levels	35/1107	496/18800	0.153088	0.450339	0.395189	HCAR2/IL4I1/SLC9B2/SLC8B1/AACS/HSD17B11/SLCO4A1/PASK/CHST10/SGPL1/FZD4/PAX8/TNF/TFR2/SNAP25/SLC16A1/CCL5/PPARG/CCN3/NOS2/NFKB1/JAK2/IRS1/INHBA/IL6/IL1RN/IL1B/HNF4A/EDNRB/EDN1/ECE1/DHCR7/CAMK2G/ALOX5/ADM	35
GO:0071216	cellular response to biotic stimulus	34/1107	256/18800	7.61744e-06	0.00140563	0.00123349	ACOD1/CMPK2/SLX4/ZC3H12A/TNIP3/CD274/PDCD4/SHPK/MALT1/RIPK2/TNFSF4/TNFAIP3/TNF/CCL5/PPBP/PDE4B/SERPINE1/NOTCH2/NOS2/NFKBIA/NFKB1/MEF2C/JAK2/IRAK2/IL12B/CXCL8/IL6/IL1B/IL1A/CXCL1/EDNRB/CSF2/SCARB1/CD80	34
GO:0006260	DNA replication	34/1107	280/18800	5.03465e-05	0.00392484	0.00344418	FAM111B/ZBTB38/SLX4/STN1/JADE1/CHTF18/MCM10/POLL/SAMHD1/ORC6/LPIN1/CHAF1A/RECQL4/RECQL5/CCNE2/BCAR3/CHAF1B/SETMAR/RFC3/POLE/POLD2/POLB/ORC4/ORC1/TONSL/NFIC/MCM5/MCM4/MCM2/LIG1/ENDOG/DDX11/CHEK1/BLM	34
GO:0022409	positive regulation of cell-cell adhesion	34/1107	291/18800	0.000108547	0.00695088	0.00609964	IL4I1/NFKBIZ/VSIR/GPAM/SASH3/F11R/CD274/MALT1/EBI3/SOCS5/CD83/RIPK2/PLPP3/YES1/TNFSF4/TNF/TGFBR2/CCL5/PRKCZ/JAK2/ITPKB/IL12B/IL12A/IL6/IL2RA/IL1B/IL1A/EGR3/EFNB1/MAP3K8/CCR7/CD80/RHOH/ALOX5	34
GO:0007265	Ras protein signal transduction	34/1107	347/18800	0.00253688	0.0558113	0.0489764	RASGEF1C/RASGEF1B/STARD13/KBTBD7/RALGPS2/F11R/GPSM2/LAT/ARHGEF12/KANK1/DENND3/RASA3/CDC42EP3/DLC1/SPRY1/SPRY3/RASGRP2/STARD8/NTN1/GRAP2/CYTH3/DOK2/MADD/RASA2/RASA1/RALGDS/NOTCH2/ITPKB/EPS8/DOK1/DHCR24/CSF1/RHOH/ARHGDIB	34
GO:0006066	alcohol metabolic process	34/1107	361/18800	0.00473015	0.0796353	0.0698828	GDPD1/OSBPL5/OSBPL1A/CBR4/SGPP1/CD244/LDLRAP1/ERLIN2/EBP/ABCG1/SPHK1/INPP4B/PLPP3/CUBN/STAR/SMPD1/SLC5A3/PTH1R/PLEK/PLA2G4A/NFKB1/MVK/LSS/LDLR/ITPKB/IDH2/FDXR/FDFT1/EDNRB/DHCR24/DHCR7/SCARB1/CAT/ADCYAP1R1	34
GO:0043087	regulation of GTPase activity	34/1107	364/18800	0.00536647	0.0859115	0.0753904	AGRN/TBC1D10C/RASGEF1C/AMOT/RASGEF1B/TTC8/FGD4/PREX1/ADAP2/RALGPS2/F11R/PLXNB2/ARHGAP45/TBC1D1/TBC1D2B/RASA3/SLC27A4/RGS14/VAV3/SPRY1/RASGRP2/ARHGAP25/BCAR3/WNT11/CCL24/CCL20/CCL5/RGS16/RASA2/RASA1/RALGDS/FGD1/CCR7/CD40	34
GO:0043254	regulation of protein-containing complex assembly	34/1107	401/18800	0.021051	0.188722	0.16561	OCLN/FMN1/CAMSAP1/ARHGAP18/MYADM/SSH2/P2RY12/DHX33/CDK5RAP2/KIRREL1/TPPP3/KANK1/TOGARAM1/TRIOBP/CDC42EP3/IKBKE/ISG15/CDK5R1/TNF/SPTBN2/CCL24/RASA1/RAB3A/PRKCZ/PLEK/PAK1/MEFV/SMAD6/FES/EPS8/CSF2/CCR7/PARP1/ADD2	34
GO:1901987	regulation of cell cycle phase transition	34/1107	415/18800	0.0325152	0.240908	0.211406	MBLAC1/NACC2/LSM10/RHNO1/JADE1/PAGR1/INTS3/MEPCE/CDK5RAP2/APPL2/ANLN/GTSE1/INTS7/ZWINT/GPNMB/CDK2AP2/CDC23/TFAP4/SETMAR/RBL1/PROX1/ORC1/MUC1/MSH2/INHBA/HYAL1/HSPA2/PLK3/CHEK1/CDC25B/CDC25A/CCNB1/BRCA1/BLM	34
GO:0034329	cell junction assembly	34/1107	420/18800	0.0376057	0.263902	0.231583	OCLN/VSTM5/AGRN/FMN1/PARD6B/LRFN3/SEMA4A/AMIGO1/LRRN3/LSR/F11R/EEF2K/CLDN15/PLXNB2/ADNP/OBSL1/SORBS1/TESK2/DLC1/CLSTN3/NTN1/LDB1/WNT11/TNF/SPTBN2/SLC9A1/PTPRO/MEF2C/IL1B/FN1/COL16A1/CDH10/ANK2/ADD2	34
GO:0010975	regulation of neuron projection development	34/1107	431/18800	0.0509038	0.304997	0.267646	ACAP3/CREB3L2/SEMA4A/SEMA6A/AMIGO1/RTN4/SEMA5B/EEF2K/TANC2/PLXNB2/ADNP/CRTC1/OBSL1/KANK1/SEMA3C/SEMA4F/FIG4/LRIG2/KIAA0319/CUL7/FEZ1/NTN1/CDK5R1/CFLAR/NR2E1/SNAP25/PTPRO/PAK1/MBP/MARK1/HGF/FN1/FES/CAMK2G	34
GO:0002819	regulation of adaptive immune response	33/1107	188/18800	1.51538e-08	3.40551e-05	2.98846e-05	IL4I1/IL27/SHLD1/RSAD2/KMT5C/ZC3H12A/NFKBIZ/SASH3/TBX21/CD274/MALT1/SOCS5/RIPK2/TNFSF13/NSD2/TNFSF4/TNFAIP3/TNF/PVR/PRKCZ/PLA2G4A/MSH2/MEF2C/LTA/IRF7/IL12B/IL12A/IL6/IL1R1/IL1B/CR2/CD40/CD80	33
GO:0030595	leukocyte chemotaxis	33/1107	236/18800	3.38667e-06	0.00102843	0.000902484	TMEM102/SLC8B1/MMP28/CXCL16/PREX1/SLAMF8/TREM1/PADI2/VAV3/VEGFC/TNFAIP6/SLC12A2/CCL24/CCL20/CCL5/PTPRO/PPBP/PDE4B/SERPINE1/CCN3/IL12A/CXCL8/IL6R/IL6/IL1B/CXCL1/FLT1/EDNRB/EDN1/CSF1R/CSF1/CCR7/ALOX5	33
GO:0046942	carboxylic acid transport	33/1107	279/18800	0.00010769	0.00695088	0.00609964	SLC27A1/SLC13A5/SERINC5/SLC25A30/SLC38A6/SLC43A2/SFXN2/SLC46A1/SFXN5/PLA2G12A/SLC25A22/SLC26A6/LRRC8D/SLC35D1/SLC27A4/SLC25A15/PTGES/ABCG2/SLC16A3/TNF/SLCO2A1/SLC19A1/SLC16A1/SLC12A2/SLC6A12/SLC1A5/SLC1A2/PLA2G4A/NOS2/IL1B/IL1A/EDN1/SLC25A10	33
GO:0050767	regulation of neurogenesis	33/1107	361/18800	0.00824311	0.113256	0.099386	WDR62/SEMA4A/SEMA6A/AMIGO1/RTN4/APPL2/SEMA5B/EEF2K/PLXNB2/ADNP/OBSL1/TRIM32/RGS14/SEMA3C/SEMA4F/KIAA0319/CUL7/NTN1/NUMBL/CDK5R1/XRCC2/VEGFC/TNF/NR2E1/PTPRZ1/MBP/LTA/LDLR/IL6/IL1B/FN1/DAG1/ASPA	33
GO:0007409	axonogenesis	33/1107	430/18800	0.0724027	0.358861	0.314913	TTC8/PARD6B/SEMA4A/SEMA6A/AMIGO1/RTN4/SEMA5B/PLXNB2/ADNP/SEMA3C/SEMA4F/OLFM1/KIAA0319/FEZ1/NTN1/NUMBL/CDK5R1/NR2E1/RAB3A/PTPRZ1/PTPRO/PAK1/NOTCH2/MBP/FN1/EXT1/EFNB1/EDN1/ECE1/DAG1/CSF1R/RHOH/ALCAM	33
GO:0002443	leukocyte mediated immunity	33/1107	457/18800	0.131556	0.428552	0.37607	IL4I1/SHLD1/RNF19B/RSAD2/KMT5C/SASH3/TREM1/TBX21/LAT/MALT1/TNFSF13/NSD2/TNFSF4/TNF/PVR/PRKCZ/NOS2/MSH2/LTA/IRF7/IL12B/IL12A/IL6/IL1R1/IL1B/ICAM1/MSH6/FES/FCGR3A/FCGR1A/CR2/CD40/JAG1	33
GO:0002764	immune response-regulating signaling pathway	33/1107	482/18800	0.206909	0.495804	0.435086	ACOD1/LACC1/RSAD2/TLR10/TASL/ZC3H12A/TNIP3/NLRX1/NFKBIZ/RTN4/APPL2/TLR9/BLNK/MALT1/VAV3/LPXN/NMI/RIPK2/YES1/TNFAIP3/TNF/PLCG1/PDE4B/PAK1/NFKBIA/MEF2C/IRF7/IRAK2/FCGR3A/CR2/CCR7/CD40/BIRC3	33
GO:0002822	regulation of adaptive immune response based on somatic recombination of immune receptors built from immunoglobulin superfamily domains	32/1107	173/18800	6.72167e-09	2.41039e-05	2.1152e-05	IL4I1/IL27/SHLD1/RSAD2/KMT5C/ZC3H12A/NFKBIZ/SASH3/TBX21/CD274/MALT1/SOCS5/RIPK2/TNFSF13/NSD2/TNFSF4/TNFAIP3/TNF/PVR/PRKCZ/PLA2G4A/MSH2/MEF2C/LTA/IL12B/IL12A/IL6/IL1R1/IL1B/CR2/CD40/CD80	32
GO:0071222	cellular response to lipopolysaccharide	32/1107	217/18800	1.48881e-06	0.00059321	0.000520562	ACOD1/CMPK2/ZC3H12A/TNIP3/CD274/PDCD4/SHPK/MALT1/RIPK2/TNFSF4/TNFAIP3/TNF/CCL5/PPBP/PDE4B/SERPINE1/NOS2/NFKBIA/NFKB1/MEF2C/JAK2/IRAK2/IL12B/CXCL8/IL6/IL1B/IL1A/CXCL1/EDNRB/CSF2/SCARB1/CD80	32
GO:0071219	cellular response to molecule of bacterial origin	32/1107	229/18800	4.81029e-06	0.00113271	0.000993992	ACOD1/CMPK2/ZC3H12A/TNIP3/CD274/PDCD4/SHPK/MALT1/RIPK2/TNFSF4/TNFAIP3/TNF/CCL5/PPBP/PDE4B/SERPINE1/NOS2/NFKBIA/NFKB1/MEF2C/JAK2/IRAK2/IL12B/CXCL8/IL6/IL1B/IL1A/CXCL1/EDNRB/CSF2/SCARB1/CD80	32
GO:0097529	myeloid leukocyte migration	32/1107	229/18800	4.81029e-06	0.00113271	0.000993992	MCOLN2/MMP28/P2RY12/PREX1/SLAMF8/TREM1/VAV3/VEGFC/TNFAIP6/CCL24/CCL20/CCL5/PTPRO/PPBP/PDE4B/SERPINE1/CCN3/CD200/CXCL8/IL6R/IL6/IL1R1/IL1B/IL1A/CXCL1/FLT1/EDNRB/EDN1/CSF1R/CSF1/CCR7/RHOH	32
GO:1903039	positive regulation of leukocyte cell-cell adhesion	32/1107	245/18800	1.96648e-05	0.0022131	0.00194208	IL4I1/NFKBIZ/VSIR/GPAM/SASH3/CD274/MALT1/EBI3/SOCS5/CD83/RIPK2/YES1/TNFSF4/TNF/TGFBR2/CCL5/PRKCZ/JAK2/ITPKB/IL12B/IL12A/IL6/IL2RA/IL1B/IL1A/EGR3/EFNB1/MAP3K8/CCR7/CD80/RHOH/ALOX5	32
GO:0034612	response to tumor necrosis factor	32/1107	249/18800	2.72674e-05	0.00257318	0.00225806	ACOD1/PELI3/ZC3H12A/CARD14/CXCL16/TRIM32/ADAMTS7/ST18/SPHK1/TNFRSF18/HYAL2/TRAF1/TNFAIP3/TNF/SMPD1/CCL24/CCL20/CCL5/NFKBIA/NFKB1/MBP/JAK2/CXCL8/HYAL1/EXT1/ENDOG/EDN1/GSDME/CD40/BRCA1/FAS/BIRC3	32
GO:0070663	regulation of leukocyte proliferation	32/1107	254/18800	4.04935e-05	0.00341504	0.00299682	IL4I1/IL27/VSIR/GPAM/SASH3/TLR9/CD274/GPNMB/VAV3/EBI3/RIPK2/TNFSF4/TNFAIP3/TGFBR2/CCL5/MEF2C/JAK2/IDO1/IL12B/IL12A/IL6/IL2RA/IL1B/IL1A/FCGR3A/EFNB1/CSF2/CSF1R/CSF1/CD40/CD80/ARG2	32
GO:0051091	positive regulation of DNA-binding transcription factor activity	32/1107	265/18800	9.20766e-05	0.00634974	0.00557212	STING1/JMY/PPARGC1B/CARD14/DHX33/ZC4H2/TLR9/CRTC1/TRIM32/MID2/MALT1/IKBKE/SPHK1/CFLAR/IL18RAP/RIPK2/PLPP3/FZD4/FOSL1/TRAF1/TNF/PRKCZ/PPARG/TRIM37/CD200/JAK2/IRAK2/IL6/IL1B/EDN1/CD40/CAT	32
GO:0031348	negative regulation of defense response	32/1107	268/18800	0.000113942	0.00716222	0.0062851	ACOD1/METRNL/NLRP12/NLRX1/RNF26/SLAMF8/SAMHD1/USP18/FGL2/SOCS5/ISG15/NMI/SOCS3/YES1/TNFAIP6/TNFAIP3/HTRA1/PPARG/PLCG1/CCN3/NFKB1/MVK/CD200/MEFV/LDLR/IL12B/IL2RA/HGF/ARG2/ALOX5/ACP5/A2M	32
GO:0046394	carboxylic acid biosynthetic process	32/1107	316/18800	0.00199726	0.0475604	0.0417359	SERINC5/OSBPL6/OSBPL1A/CBR4/ELOVL6/MID1IP1/OXSM/PRKAG3/PYCR2/SEPHS1/ERLIN2/SDS/PTGES/KYNU/UROS/STAR/SCD/ALDH18A1/PYCR1/PROX1/PLA2G4A/MTHFD1/LPL/FADS3/FADS1/IDO1/IL1B/GGTA1/EDN1/BRCA1/ALOX5/ABCD2	32
GO:0016053	organic acid biosynthetic process	32/1107	318/18800	0.00220692	0.0509903	0.0447458	SERINC5/OSBPL6/OSBPL1A/CBR4/ELOVL6/MID1IP1/OXSM/PRKAG3/PYCR2/SEPHS1/ERLIN2/SDS/PTGES/KYNU/UROS/STAR/SCD/ALDH18A1/PYCR1/PROX1/PLA2G4A/MTHFD1/LPL/FADS3/FADS1/IDO1/IL1B/GGTA1/EDN1/BRCA1/ALOX5/ABCD2	32
GO:0045862	positive regulation of proteolysis	32/1107	369/18800	0.0185462	0.176471	0.154859	RNF19B/EGLN3/NLRP12/ZC3H12A/ZYG11B/VSIR/MAGEF1/RNFT1/PACSIN3/TRIM32/MALT1/DLC1/TNFSF15/ST18/SOCS5/BAG2/CFLAR/RIPK2/TNF/TFAP4/PPARG/PCOLCE/MEFV/MBP/JAK2/IL1B/FN1/PLK3/CBFA2T3/ATP2A3/ASPH/FAS	32
GO:0006631	fatty acid metabolic process	32/1107	395/18800	0.0422876	0.28368	0.24894	SLC27A1/TYSND1/THEM4/CBR4/ECHDC3/ELOVL6/AACS/MID1IP1/GPAM/APPL2/OXSM/PRKAG3/PLA2G15/LPIN1/ERLIN2/SLC27A4/PTGES/SGPL1/SCD/PRKAR2B/PPARG/PLA2G4A/PDK1/LPL/FADS3/FADS1/IRS1/IL1B/EDN1/BRCA1/ALOX5/ABCD2	32
GO:0016032	viral process	32/1107	418/18800	0.0778246	0.363989	0.319413	APOBEC3A/RSAD2/LRSAM1/ATG16L2/ZC3H12A/VPS37B/TPCN1/F11R/CLEC5A/TRIM32/MID2/ISG15/XPR1/HYAL2/TNF/TFAP4/SMPD1/SLC1A5/CCL5/PVR/PROX1/MX1/LDLR/IRF7/CXCL8/ICAM1/DAG1/CSF1R/CR2/RCC1/SCARB1/CD80	32
GO:0007389	pattern specification process	32/1107	463/18800	0.196159	0.495804	0.435086	TTC8/KDM2B/TTC21B/PALB2/DYNC2H1/WDR19/POGLUT1/IFT172/SEMA3C/SPRY1/DOP1B/LDB1/OFD1/PAX8/BTG2/XRCC2/WNT11/TGFBR2/PBX3/NOTCH2/MID1/MEF2C/SMAD6/SMAD5/EXT1/ETS2/ENG/CELSR2/EFNB1/EDN1/BMI1/ASPH	32
GO:1901361	organic cyclic compound catabolic process	32/1107	494/18800	0.312737	0.565544	0.496285	IL4I1/TET3/APOBEC3A/AGO4/ADAL/ZC3H12A/NUDT18/ELAC2/PDXP/EXOSC5/NUDT9/HSD17B14/HSD17B11/SAMHD1/NOCT/TOB1/DHX34/IKBKE/KYNU/BTG2/SETMAR/RNASE6/ENPP1/PDE4B/OGG1/MOV10/IDO1/IL6/HNMT/GALT/ENDOG/SCARB1	32
GO:0002699	positive regulation of immune effector process	31/1107	248/18800	6.16538e-05	0.00465454	0.00408452	MYO18A/SHLD1/LACC1/RSAD2/KMT5C/NFKBIZ/APPL2/SASH3/TLR9/CD244/TBX21/MALT1/SOCS5/RIPK2/TNFSF13/NSD2/TNFSF4/TNF/PVR/PRKCZ/NOS2/MSH2/LTA/IL12B/IL12A/IL6/IL1R1/IL1B/FES/CD40/CD80	31
GO:0051258	protein polymerization	31/1107	277/18800	0.00045609	0.0173993	0.0152685	OCLN/FMN1/CAMSAP1/ARHGAP18/MYADM/SSH2/MAP7D3/MID1IP1/PREX1/CDK5RAP2/KIRREL1/TPPP3/KANK1/TOGARAM1/TPX2/TRIM32/TRIOBP/CDC42EP3/RANBP9/PSTPIP2/CDK5R1/GAS7/SPTBN2/CCL24/RASA1/PAK1/JAK2/FES/EPS8/CCR7/ADD2	31
GO:0032943	mononuclear cell proliferation	31/1107	300/18800	0.00169772	0.0450964	0.0395737	IL4I1/IL27/VSIR/GPAM/SASH3/TLR9/CD274/MALT1/GPNMB/VAV3/EBI3/RIPK2/TNFSF4/TGFBR2/CCL5/MEF2C/JAK2/IDO1/IL12B/IL12A/IL6/IL2RA/IL1B/IL1A/FCGR3A/EFNB1/CSF1/CR2/CD40/CD80/ARG2	31
GO:0060562	epithelial tube morphogenesis	31/1107	328/18800	0.00644764	0.0969263	0.0850563	FMN1/STARD13/KDM2B/LZTS2/FKBPL/IFT172/PLXNB2/DLC1/SPRY1/MTSS1/NTN1/PAX8/WNT11/VDR/TNF/TGFBR2/PROX1/PAK1/NOTCH2/MTHFD1/MEF2C/TACSTD2/EXT1/ENG/EDN1/DAG1/CSF1R/CSF1/DDR1/AREG/ADM	31
GO:2001233	regulation of apoptotic signaling pathway	31/1107	370/18800	0.030697	0.233842	0.205205	PELI3/NACC2/RNF34/STRADB/SLC35F6/G0S2/TRIM32/PPIF/CFLAR/HYAL2/MADD/TRAF1/TNFAIP3/TNF/PTPN1/MAP2K5/SERPINE1/MUC1/MNT/JAK2/INHBA/IL1B/IL1A/ICAM1/HGF/GSDME/CSF2/BRCA1/ATF3/FAS/PARP1	31
GO:0007018	microtubule-based movement	31/1107	395/18800	0.0633634	0.331823	0.291187	BLOC1S3/KIF7/TMEM201/CFAP206/SLC9B2/CCSAP/TPGS1/KLC4/DYNC2I2/IQCG/SPEF2/TTC21B/DYNC2H1/TEKT3/KIF13A/WDR19/ARHGAP21/STARD9/IFT172/CEP131/KIF1C/KIF20A/FEZ1/OFD1/RPGR/PRKCZ/KIF22/KIFC1/KIFC3/CELSR2/ADCY3	31
GO:0040013	negative regulation of locomotion	31/1107	396/18800	0.0650487	0.33467	0.293685	STARD13/MMP28/SEMA4A/SEMA6A/SRGAP1/SLAMF8/SEMA5B/ZMYND8/KANK1/VASH1/PADI2/SEMA3C/SEMA4F/DLC1/HYAL2/WNT11/TNFAIP6/TNF/PTPRO/MAP2K5/PPARG/SERPINE1/CCN3/CD200/MEF2C/TACSTD2/ENG/DAG1/ARHGDIB/JAG1/ADORA3	31
GO:0072521	purine-containing compound metabolic process	31/1107	416/18800	0.105626	0.391673	0.343707	ADAL/LACC1/NUDT18/ELOVL6/ANTKMT/GPAM/PGM2/OXSM/PRKAG3/NUDT9/RAB23/SAMHD1/DIP2A/NME6/PAPSS1/TAFAZZIN/ENPP1/PDK1/PDHB/PDE4B/NPR2/NOS2/MVK/MTHFD1/IMPDH1/DCK/CBFA2T3/AK4/PARP1/ADCY9/ADCY3	31
GO:0048732	gland development	31/1107	431/18800	0.144996	0.450339	0.395189	RTN4/LSR/SEMA3C/ONECUT2/NTN1/CFLAR/PAX8/WNT11/VDR/TNFAIP3/TNF/TGFBR2/PROX1/POLB/PHF2/NOTCH2/JAK2/IL6/TNC/IGSF3/SLC29A2/HNF4A/HGF/EXT1/CELA1/EDN1/DAG1/CSF1R/CSF1/DDR1/AREG	31
GO:0052547	regulation of peptidase activity	31/1107	456/18800	0.227197	0.508888	0.446567	EGLN3/NLRP12/RNF34/VSIR/LXN/MALT1/DLC1/TNFSF15/ST18/CFLAR/RIPK2/TNF/TFAP4/RARRES1/MAP2K5/PPARG/PCOLCE/SERPINB2/SERPINE1/MEFV/MBP/JAK2/NR4A1/HGF/FN1/DHCR24/ATP2A3/ASPH/FAS/BIRC3/A2M	31
GO:0022411	cellular component disassembly	31/1107	460/18800	0.242091	0.528863	0.464096	STING1/CAMSAP1/CCSAP/RUBCNL/ATG9A/MID1IP1/NCKAP5L/PDXP/RETREG1/TEX264/LPIN1/TPX2/TRIOBP/RUBCN/ADAMTS4/ARID1A/TNF/TAFAZZIN/SPTBN2/PLEK/MMP19/MID1/IL6/HSPA2/EPS8/ENDOG/PLK3/DDR1/ASPH/ADRB2/ADD2	31
GO:0050870	positive regulation of T cell activation	30/1107	223/18800	1.99903e-05	0.0022131	0.00194208	IL4I1/NFKBIZ/VSIR/GPAM/SASH3/CD274/MALT1/EBI3/SOCS5/CD83/RIPK2/YES1/TNFSF4/TGFBR2/CCL5/PRKCZ/JAK2/ITPKB/IL12B/IL12A/IL6/IL2RA/IL1B/IL1A/EGR3/EFNB1/MAP3K8/CCR7/CD80/RHOH	30
GO:0050708	regulation of protein secretion	30/1107	252/18800	0.000193835	0.00979002	0.00859109	MYO18A/HCAR2/SLC9B2/RSAD2/SLC8B1/AACS/RHBDF1/SERGEF/ABCG1/VEGFC/TNF/SNAP25/SLC16A1/SLC12A2/CCL5/PPARG/CCN3/NOS2/MYH10/CD200/LLGL2/JAK2/IRS1/IL12B/IL12A/IL6/IL1B/IL1A/HNF4A/ALOX5	30
GO:0002366	leukocyte activation involved in immune response	30/1107	285/18800	0.00150089	0.0407743	0.0357809	IL27/SHLD1/KMT5C/ZC3H12A/NFKBIZ/SEMA4A/SUCNR1/APBB1IP/CD244/TBX21/LAT/MALT1/FGL2/SOCS5/NMI/RIPK2/TNFSF13/NSD2/TNFSF4/PRKCZ/NOTCH2/MSH2/IL12B/IL6R/IL6/ICAM1/MSH6/FES/CD40/CD80	30
GO:0002263	cell activation involved in immune response	30/1107	289/18800	0.0018624	0.0451627	0.0396319	IL27/SHLD1/KMT5C/ZC3H12A/NFKBIZ/SEMA4A/SUCNR1/APBB1IP/CD244/TBX21/LAT/MALT1/FGL2/SOCS5/NMI/RIPK2/TNFSF13/NSD2/TNFSF4/PRKCZ/NOTCH2/MSH2/IL12B/IL6R/IL6/ICAM1/MSH6/FES/CD40/CD80	30
GO:0140014	mitotic nuclear division	30/1107	293/18800	0.00229657	0.0524553	0.0460314	CCSAP/KNSTRN/CCDC8/REEP4/CEP85/PDXP/CDK5RAP2/NCAPG2/ANLN/OBSL1/NCAPD3/TOGARAM1/TPX2/ZWINT/NME6/REC8/CUL7/PKMYT1/SPHK1/CDC23/TNF/KIF22/KIFC1/IL1B/IL1A/EPS8/EDN1/CHEK1/RCC1/CCNB1	30
GO:0046651	lymphocyte proliferation	30/1107	296/18800	0.00267669	0.0578229	0.0507417	IL4I1/IL27/VSIR/GPAM/SASH3/TLR9/CD274/MALT1/GPNMB/VAV3/EBI3/RIPK2/TNFSF4/TGFBR2/CCL5/MEF2C/JAK2/IDO1/IL12B/IL12A/IL6/IL2RA/IL1B/IL1A/FCGR3A/EFNB1/CR2/CD40/CD80/ARG2	30
GO:0071496	cellular response to external stimulus	30/1107	309/18800	0.00500598	0.0831085	0.0729306	KICS2/SESN3/JMY/ZC3H12A/RRAGD/PRKAG3/F11R/ADNP/XPR1/FOSL1/TFEB/WNT11/VDR/SUV39H1/SLC9A1/SLC2A1/SLC1A2/NFKB1/LPL/FADS1/KCNJ2/IL1B/FES/ENG/DAG1/CHEK1/CD40/ATF3/FAS/TLE5	30
GO:0008202	steroid metabolic process	30/1107	323/18800	0.00921803	0.121529	0.106646	OSBPL6/OSBPL5/OSBPL1A/SDR42E1/HSD17B14/HSD17B11/LDLRAP1/ERLIN2/EBP/ABCG1/CHST10/SGPL1/CUBN/TNF/STAR/SMPD1/PROX1/NFKB1/MVK/LSS/LDLR/IL1A/FDXR/FDFT1/EDNRB/DHCR24/DHCR7/SCARB1/CAT/ADM	30
GO:0016042	lipid catabolic process	30/1107	327/18800	0.0108518	0.12907	0.113264	HCAR2/GDPD1/PLCXD2/TYSND1/PLCD4/PLA2G12A/TBL1XR1/NCEH1/HSD17B14/HSD17B11/PLA2G15/LPIN1/SLC27A4/NEU3/SGPL1/SPHK1/TNF/SMPD1/PLCG1/PLCD1/PLCB2/PLA2G4A/ENPP2/LPL/LDLR/IRS1/IL1B/GLA/SCARB1/ABCD2	30
GO:0051235	maintenance of location	30/1107	331/18800	0.0127146	0.14259	0.125128	NRROS/MCOLN2/TAF8/OSBPL11/UBASH3B/ZC3H12A/SLC8B1/SLC25A23/ARHGAP21/TPCN1/GPSM2/RASA3/IKBKE/ABCG1/SLC30A4/TNF/PPARG/PLCG1/ENPP1/NFKBIA/NFKB1/LPL/ITPR1/IL6/IL1B/FBN1/CCR7/SCARB1/ANK2/PLIN2	30
GO:0050878	regulation of body fluid levels	30/1107	382/18800	0.0664196	0.337811	0.296441	BLOC1S3/UBASH3B/HPS6/P2RY12/PDSS2/LSR/F11R/PROCR/VAV3/HYAL2/VDR/PTPRO/PLEK/PLA2G4A/SERPINB2/SERPINE1/NPR3/JAK2/IL6/SLC29A2/HNF4A/FN1/FLI1/EXT1/CELSR2/EDNRB/EDN1/CD40/DDR1/ADM	30
GO:0009410	response to xenobiotic stimulus	30/1107	411/18800	0.131995	0.428552	0.37607	BLOC1S3/APOBEC3A/TP53I13/NCEH1/SEMA3C/VAV3/RECQL5/BCAR3/FOSL1/VEGFC/TNF/TGFBR2/SMPD1/SLC1A2/PMS2/PDE4B/OGG1/NOS2/MEF2C/LTA/LPL/KCNC1/INHBA/IL1B/HNF4A/ENG/EDN1/CAT/PLIN2/ADCYAP1R1	30
GO:0006979	response to oxidative stress	30/1107	433/18800	0.201418	0.495804	0.435086	SESN3/PPARGC1B/ZC3H12A/MEAK7/PYCR2/PSIP1/RGS14/PPIF/SPHK1/HYAL2/FOSL1/TNFAIP3/TNF/RAD52/PYCR1/PDK1/OGG1/JAK2/IL6/IL1A/HYAL1/HGF/ENDOG/EDN1/DHCR24/PLK3/CAT/AREG/ALOX5/PARP1	30
GO:0032944	regulation of mononuclear cell proliferation	29/1107	233/18800	0.000113389	0.00716222	0.0062851	IL4I1/IL27/VSIR/GPAM/SASH3/TLR9/CD274/GPNMB/VAV3/EBI3/RIPK2/TNFSF4/TGFBR2/CCL5/MEF2C/JAK2/IDO1/IL12B/IL12A/IL6/IL2RA/IL1B/IL1A/FCGR3A/EFNB1/CSF1/CD40/CD80/ARG2	29
GO:0032868	response to insulin	29/1107	259/18800	0.000679778	0.0234393	0.0205688	SLC27A1/SESN3/ECHDC3/MEAK7/APPL2/EEF2K/KANK1/LPIN1/SLC27A4/SORBS1/SOCS3/CFLAR/BCAR3/PIP4K2B/SLC9A1/SLC2A1/SORT1/PTPN1/PRKCZ/PPARG/ENPP1/LPL/KHK/IRS1/IL1B/SLC29A2/CAT/PARP1/ADM	29
GO:0030217	T cell differentiation	29/1107	263/18800	0.000868472	0.027683	0.0242929	IL4I1/IL27/RSAD2/ZC3H12A/NFKBIZ/SEMA4A/VSIR/PREX1/SASH3/TBX21/MALT1/FGL2/SOCS5/CD83/RIPK2/TNFSF4/TGFBR2/PRKCZ/ITPKB/IL12B/IL6R/IL6/IL2RA/IL1B/IL1A/EGR3/CCR7/CD80/RHOH	29
GO:0007249	I-kappaB kinase/NF-kappaB signaling	29/1107	288/18800	0.00342739	0.0656251	0.0575884	MYO18A/OTUD7A/NLRP12/ZC3H12A/TNIP3/NLRX1/PELI2/TLR9/TRIM32/MID2/MALT1/IKBKE/CFLAR/RIPK2/TRAF1/TNFAIP3/TNF/REL/NFKBIA/MAP3K3/IRAK2/IL1B/IL1A/EDNRB/EDN1/CCR7/CD40/RHOH/BIRC3	29
GO:0071375	cellular response to peptide hormone stimulus	29/1107	294/18800	0.00459184	0.0776715	0.0681595	SLC27A1/SESN3/ECHDC3/CYSLTR2/APPL2/EEF2K/KANK1/LPIN1/SLC27A4/SORBS1/SOCS3/CFLAR/BCAR3/PIP4K2B/SLC9A1/PTPN1/PRKCZ/PPARG/ENPP1/NFKB1/LPL/JAK2/IRS1/IL1B/SLC29A2/NR4A1/FBN1/EDN1/PARP1	29
GO:0006790	sulfur compound metabolic process	29/1107	339/18800	0.0282157	0.230745	0.202487	CHSY3/DSEL/ELOVL6/GPAM/CHST12/OXSM/CHST15/GLRX5/CHST11/DSE/NFU1/OPLAH/DIP2A/PAPSS1/PAX8/SUOX/SLC1A2/ENPP1/PDK1/PDHB/MVK/MTHFD1/HYAL1/HLCS/GGTA1/EXT1/EDNRB/SLC25A10/BTD	29
GO:0010631	epithelial cell migration	29/1107	358/18800	0.0512422	0.306258	0.268752	AMOT/STARD13/ZC3H12A/SEMA4A/RTN4/ANLN/KANK1/VASH1/LPXN/PLPP3/VEGFC/TNF/NR2E1/TGFBR2/PROX1/MAP2K5/PPARG/PLCG1/ENPP2/CCN3/MAP3K3/MEF2C/TACSTD2/HYAL1/NR4A1/EGR3/EDN1/CD40/SCARB1	29
GO:0090132	epithelium migration	29/1107	361/18800	0.0558626	0.321298	0.28195	AMOT/STARD13/ZC3H12A/SEMA4A/RTN4/ANLN/KANK1/VASH1/LPXN/PLPP3/VEGFC/TNF/NR2E1/TGFBR2/PROX1/MAP2K5/PPARG/PLCG1/ENPP2/CCN3/MAP3K3/MEF2C/TACSTD2/HYAL1/NR4A1/EGR3/EDN1/CD40/SCARB1	29
GO:0002449	lymphocyte mediated immunity	29/1107	365/18800	0.0624801	0.331823	0.291187	IL4I1/SHLD1/RNF19B/RSAD2/KMT5C/SASH3/TBX21/MALT1/TNFSF13/NSD2/TNFSF4/TNF/PVR/PRKCZ/MSH2/LTA/IRF7/IL12B/IL12A/IL6/IL1R1/IL1B/ICAM1/MSH6/FCGR3A/FCGR1A/CR2/CD40/JAG1	29
GO:0090130	tissue migration	29/1107	366/18800	0.0642179	0.331823	0.291187	AMOT/STARD13/ZC3H12A/SEMA4A/RTN4/ANLN/KANK1/VASH1/LPXN/PLPP3/VEGFC/TNF/NR2E1/TGFBR2/PROX1/MAP2K5/PPARG/PLCG1/ENPP2/CCN3/MAP3K3/MEF2C/TACSTD2/HYAL1/NR4A1/EGR3/EDN1/CD40/SCARB1	29
GO:0050678	regulation of epithelial cell proliferation	29/1107	382/18800	0.0967832	0.391673	0.343707	RTN4/UHRF1/IFT172/VASH1/MTSS1/CFLAR/VEGFC/VDR/TNFAIP3/TNF/TGM1/CCL24/HTRA1/PROX1/MAP2K5/PPARG/PLCG1/NOTCH2/MEF2C/TACSTD2/IL12B/IL12A/HYAL1/NR4A1/FLT1/EGR3/EDNRB/AREG/ALOX5	29
GO:0001701	in utero embryonic development	29/1107	387/18800	0.108861	0.391673	0.343707	AMOT/TAF8/PALB2/TBL1XR1/WDR19/RTN4/ASF1B/NCAPG2/MBD3/CHST11/VASH1/SEC24D/SOCS3/FOSL1/TFEB/XRCC2/TGFBR2/PTH1R/POLB/NOTCH2/MSH2/TM4SF1/ENDOG/EDN1/CSF2/CHEK1/CCNB1/ADM/ADCY9	29
GO:0006163	purine nucleotide metabolic process	29/1107	394/18800	0.127326	0.419083	0.36776	LACC1/NUDT18/ELOVL6/ANTKMT/GPAM/OXSM/PRKAG3/NUDT9/RAB23/SAMHD1/DIP2A/NME6/PAPSS1/TAFAZZIN/ENPP1/PDK1/PDHB/PDE4B/NPR2/NOS2/MVK/MTHFD1/IMPDH1/DCK/CBFA2T3/AK4/PARP1/ADCY9/ADCY3	29
GO:0052548	regulation of endopeptidase activity	29/1107	426/18800	0.233992	0.519885	0.456218	EGLN3/NLRP12/RNF34/VSIR/LXN/MALT1/DLC1/TNFSF15/ST18/CFLAR/RIPK2/TNF/TFAP4/RARRES1/MAP2K5/PPARG/SERPINB2/SERPINE1/MEFV/MBP/JAK2/NR4A1/HGF/DHCR24/ATP2A3/ASPH/FAS/BIRC3/A2M	29
GO:0046700	heterocycle catabolic process	29/1107	443/18800	0.303359	0.559448	0.490936	IL4I1/TET3/APOBEC3A/AGO4/ADAL/ZC3H12A/NUDT18/ELAC2/PDXP/EXOSC5/NUDT9/SAMHD1/NOCT/TOB1/DHX34/IKBKE/KYNU/BTG2/SETMAR/RNASE6/ENPP1/PDE4B/OGG1/MOV10/IDO1/IL6/HNMT/GALT/ENDOG	29
GO:0044270	cellular nitrogen compound catabolic process	29/1107	449/18800	0.329386	0.584696	0.513092	IL4I1/TET3/APOBEC3A/AGO4/ADAL/ZC3H12A/NUDT18/ELAC2/PDXP/EXOSC5/NUDT9/SAMHD1/NOCT/TOB1/DHX34/IKBKE/KYNU/BTG2/SETMAR/RNASE6/ENPP1/PDE4B/OGG1/MOV10/IDO1/IL6/HNMT/GALT/ENDOG	29
GO:0019439	aromatic compound catabolic process	29/1107	466/18800	0.405992	0.630664	0.55343	IL4I1/TET3/APOBEC3A/AGO4/ADAL/ZC3H12A/NUDT18/ELAC2/PDXP/EXOSC5/NUDT9/SAMHD1/NOCT/TOB1/DHX34/IKBKE/KYNU/BTG2/SETMAR/RNASE6/ENPP1/PDE4B/OGG1/MOV10/IDO1/IL6/HNMT/GALT/ENDOG	29
GO:0006091	generation of precursor metabolites and energy	29/1107	494/18800	0.534691	0.706485	0.619966	RUBCNL/SLC25A22/SLC25A23/ANTKMT/AACS/PRKAG3/SHPK/PASK/SORBS1/PPIF/TNF/TAFAZZIN/PYGB/ENPP1/PDHB/NOS2/NCF2/MSH2/KHK/IRS1/IDO1/IDH2/GBE1/FDXR/CCNB1/CBFA2T3/CAT/ASPH/AK4	29
GO:0071674	mononuclear cell migration	28/1107	199/18800	1.62474e-05	0.00202985	0.00178127	TMEM102/NLRP12/SLC8B1/CXCL16/SLAMF8/F11R/TBX21/PADI2/TNF/SLC12A2/CCL24/CCL20/CCL5/PTPRO/SERPINE1/CCN3/CD200/IL12A/IL6R/IL6/ICAM1/FLT1/EXT1/EPS8/CSF1R/CSF1/CCR7/ALOX5	28
GO:0002685	regulation of leukocyte migration	28/1107	218/18800	8.55369e-05	0.00601442	0.00527786	TMEM102/SLC8B1/MMP28/P2RY12/SLAMF8/PADI2/TNFRSF18/VEGFC/TNFAIP6/TNF/CCL24/CCL20/CCL5/SERPINE1/CCN3/CD200/IL12A/CXCL8/IL6R/IL6/IL1R1/IL1A/ICAM1/EDN1/CSF1R/CSF1/CCR7/RHOH	28
GO:0071356	cellular response to tumor necrosis factor	28/1107	229/18800	0.000199807	0.00995152	0.00873281	ACOD1/PELI3/ZC3H12A/CARD14/TRIM32/ADAMTS7/ST18/SPHK1/TNFRSF18/HYAL2/TRAF1/TNFAIP3/TNF/CCL24/CCL20/CCL5/NFKBIA/NFKB1/JAK2/CXCL8/HYAL1/EXT1/EDN1/GSDME/CD40/BRCA1/FAS/BIRC3	28
GO:0050670	regulation of lymphocyte proliferation	28/1107	230/18800	0.000215029	0.0104231	0.00914662	IL4I1/IL27/VSIR/GPAM/SASH3/TLR9/CD274/GPNMB/VAV3/EBI3/RIPK2/TNFSF4/TGFBR2/CCL5/MEF2C/JAK2/IDO1/IL12B/IL12A/IL6/IL2RA/IL1B/IL1A/FCGR3A/EFNB1/CD40/CD80/ARG2	28
GO:0003018	vascular process in circulatory system	28/1107	263/18800	0.00179233	0.0451627	0.0396319	OCLN/SLC27A1/SLC2A10/KCNMB4/SLC27A4/ATP8A1/SLC4A8/ABCG2/YES1/TNF/SLC19A1/SLC16A1/SLC12A2/SLC5A3/SLC2A3/SLC2A1/SLC1A5/SLC1A2/NPR3/KCNJ8/SLC29A2/EXT1/EDNRB/EDN1/ECE1/ATP2A3/ADRB2/ADM	28
GO:0001894	tissue homeostasis	28/1107	272/18800	0.00292125	0.0611202	0.0536351	OCLN/CCDC154/POC1B/PPARGC1B/UBASH3B/ADGRV1/GPR137/SASH3/TLR9/LSR/F11R/SNX10/TRIM32/LDB1/CUBN/TNFAIP3/SLC12A2/SLC2A1/PTH1R/MBP/IL6/JCHAIN/EXT1/CSF1R/CSF1/CLCN3/ADRB2/ACP5	28
GO:0048872	homeostasis of number of cells	28/1107	282/18800	0.00483487	0.0810179	0.0710961	HCAR2/ANKRD54/FAM210B/CDIN1/GPAM/XKR8/NCAPG2/SASH3/LAT/ABCB10/RASSF2/ISG15/LDB1/TNFAIP3/POLB/PDE4B/CCN3/MEF2C/SMAD5/JAK2/ITPKB/INHBA/IL6/IL2RA/EXT1/CSF1/CCR7/FAS	28
GO:0060249	anatomical structure homeostasis	28/1107	319/18800	0.022907	0.199865	0.175389	OCLN/CCDC154/POC1B/PPARGC1B/UBASH3B/ADGRV1/GPR137/SASH3/TLR9/LSR/F11R/SNX10/TRIM32/LDB1/CUBN/TNFAIP3/SLC12A2/SLC2A1/PTH1R/MBP/IL6/JCHAIN/EXT1/CSF1R/CSF1/CLCN3/ADRB2/ACP5	28
GO:1901990	regulation of mitotic cell cycle phase transition	28/1107	321/18800	0.0246136	0.209903	0.184197	MBLAC1/NACC2/LSM10/JADE1/INTS3/MEPCE/CDK5RAP2/APPL2/ANLN/GTSE1/ZWINT/GPNMB/CDK2AP2/CDC23/TFAP4/RBL1/ORC1/MUC1/INHBA/HYAL1/HSPA2/PLK3/CHEK1/CDC25B/CDC25A/CCNB1/BRCA1/BLM	28
GO:0048545	response to steroid hormone	28/1107	330/18800	0.0335438	0.246998	0.21675	ACOD1/PPARGC1B/TPH2/FBXO32/PAGR1/CALCOCO1/TRERF1/PADI2/CFLAR/ARID1A/FOSL1/TNF/NR2E1/TGFBR2/TFAP4/SKP2/PAK1/MBP/JAK2/IL6/IL1RN/ENG/EDN1/BRCA1/AREG/PARP1/ADM/A2M	28
GO:0070997	neuron death	28/1107	353/18800	0.0673023	0.341367	0.299561	EGLN3/TMTC4/KDM2B/MEAK7/RETREG1/ADNP/GPNMB/CDK5R1/BTG2/XRCC2/TNF/SLC9A1/CCL5/RASA1/PTPRZ1/POLB/MSH2/CD200/MEF2C/JAK2/GBE1/ENDOG/ATN1/DHCR24/CSF1/CASP7/FAS/PARP1	28
GO:0031589	cell-substrate adhesion	28/1107	364/18800	0.089894	0.391673	0.343707	FMN1/MYADM/PREX1/PARVB/KANK1/TRIOBP/SORBS1/TESK2/DLC1/ONECUT2/LPXN/LDB1/FZD4/SLC9A1/RASA1/PTPRO/PRKCZ/SERPINE1/SMAD6/TACSTD2/JAK2/FN1/DAG1/CSF1/COL16A1/CCR7/DDR1/JAG1	28
GO:0007178	transmembrane receptor protein serine/threonine kinase signaling pathway	28/1107	368/18800	0.0992332	0.391673	0.343707	NRROS/BCL9L/SLC2A10/NCEH1/APPL2/CHST11/PDCD4/ZC3H3/SPRY1/TOB1/KIAA0319/ONECUT2/LPXN/TNFAIP6/TGFBR2/HTRA1/PPARG/CCN3/NOTCH2/SMAD6/SMAD5/JAK2/INHBA/HNF4A/FBN1/EXT1/ENG/PARP1	28
GO:0022412	cellular process involved in reproduction in multicellular organism	28/1107	406/18800	0.218094	0.497966	0.436983	AGO4/CFAP206/TPGS1/IQCG/SPEF2/SLC26A6/CCDC136/PAQR5/SYCP3/MLH3/MAST2/CEP131/DMC1/REC8/FZD4/FOSL1/TNFAIP6/TAFAZZIN/SMARCA2/RPS6KA2/RFX2/NPR2/MSH2/SMAD5/INHBA/HSPA2/EDN1/CDC25B	28
GO:0006816	calcium ion transport	28/1107	424/18800	0.291264	0.559448	0.490936	MCOLN2/SLC35G1/UBASH3B/SLC8B1/SLC25A23/TLR9/TPCN1/PACSIN3/RASA3/HOMER3/VDR/STIM1/SLC9A1/CCL5/PSEN2/PLCG1/PDE4B/ITPR1/HSPA2/GEM/EPB41/EDNRB/EDN1/CCR7/CAMK2G/ATP2A3/ANK2/ADCYAP1R1	28
GO:0061458	reproductive system development	28/1107	436/18800	0.344315	0.584696	0.513092	AGO4/WDR19/PLEKHA5/TPPP3/VASH1/DMC1/REC8/CUL7/SOCS3/SGPL1/FZD4/FOSL1/TFEB/VDR/TNFAIP6/TAF4/HTRA1/PPARG/NOTCH2/MSH2/MMP19/INHBA/IL1A/TNC/DHCR24/CSF2/ADM/A2M	28
GO:0003012	muscle system process	28/1107	449/18800	0.404226	0.630664	0.55343	FBXO32/RCSD1/ZC3H12A/PRKAG3/GPD1L/SPHK1/CFLAR/TNF/TAFAZZIN/SLC9A1/PPARG/PDE4B/MYBPH/SMAD5/KCNJ8/KCNJ2/IL1B/NR4A1/EDNRB/EDN1/DAG1/CAMK2G/CALD1/ASPH/ARG2/ANK2/ADRB2/PARP1	28
GO:0000725	recombinational repair	27/1107	164/18800	1.12872e-06	0.000505948	0.000443988	SLX1A/SHLD1/HELQ/SLX4/RHNO1/PALB2/HROB/INTS3/MAGEF1/POLL/SAMHD1/FAN1/DMC1/RAD51AP1/REC8/RECQL4/RECQL5/XRCC2/RAD52/TONSL/MCM5/MCM4/MCM2/CHEK1/BRCA1/BLM/PARP1	27
GO:0090305	nucleic acid phosphodiester bond hydrolysis	27/1107	244/18800	0.00122023	0.0350061	0.0307191	SLX1A/MBLAC1/ANKLE1/ERI2/REXO5/ZC3H12A/DCLRE1B/EXO5/AEN/ELAC2/NYNRIN/EXOSC5/TDP1/SAMHD1/NOCT/FAN1/RPP40/SETMAR/RNASE6/POLE/POLB/PMS2/ENPP2/ENPP1/OGG1/ENDOG/CSTF3	27
GO:0050730	regulation of peptidyl-tyrosine phosphorylation	27/1107	261/18800	0.00320829	0.0642732	0.056402	TMEM102/NCAPG2/ADNP/TNK2/SOCS5/SOCS3/TNFRSF18/RIPK2/HYAL2/YES1/TNF/CCL5/PTPN1/PRKCZ/ENPP2/JAK2/IL12B/IL12A/IL6R/IL6/HGF/FCGR1A/CSF2/CSF1R/CD40/CD80/AREG	27
GO:0042886	amide transport	27/1107	287/18800	0.011122	0.131412	0.115319	SLC27A1/SLC9B2/SLC46A1/SGPP1/SLC8B1/AACS/SLC26A6/PASK/ABCG2/PAX8/TNF/TFR2/SNAP25/SLC19A1/SLC16A1/CCL5/CCN3/NOS2/JAK2/IRS1/IL6/IL1RN/IL1B/HNF4A/EDN1/CAMK2G/ALOX5	27
GO:0009914	hormone transport	27/1107	290/18800	0.0126322	0.14259	0.125128	HCAR2/SLC9B2/SLC8B1/AACS/SLCO4A1/PASK/FZD4/PAX8/TNF/TFR2/SNAP25/SLC16A1/CCL5/PPARG/CCN3/NOS2/JAK2/IRS1/INHBA/IL6/IL1RN/IL1B/HNF4A/EDN1/CAMK2G/ALOX5/ADM	27
GO:0060485	mesenchyme development	27/1107	301/18800	0.0196374	0.179184	0.15724	BCL9L/SEMA4A/SEMA6A/RTN4/POGLUT1/SEMA5B/PDCD4/SEMA3C/SEMA4F/OLFM1/SPRY1/CUL7/WNT11/TGFBR2/MEF2C/MARK1/IL6/IL1B/HGF/FN1/EXT1/ENG/EFNB1/EDNRB/EDN1/DAG1/JAG1	27
GO:0009416	response to light stimulus	27/1107	310/18800	0.0273881	0.224908	0.197365	REEP6/TP53I13/RHNO1/SEMA5B/FBXL6/CRTC1/TRIM32/CEP250/RGS14/UBE4B/HYAL2/SMPD1/SLC1A2/OGG1/MSH2/KCNC1/IL12B/IL12A/HYAL1/MSH6/EXT1/NR2F6/CHEK1/CDC25A/CAT/CASP7/PARP1	27
GO:0019058	viral life cycle	27/1107	317/18800	0.034897	0.254869	0.223657	APOBEC3A/RSAD2/LRSAM1/ATG16L2/ZC3H12A/VPS37B/TPCN1/F11R/CLEC5A/MID2/ISG15/XPR1/HYAL2/TNF/SMPD1/SLC1A5/CCL5/PVR/PROX1/MX1/LDLR/CXCL8/ICAM1/DAG1/CR2/SCARB1/CD80	27
GO:0045787	positive regulation of cell cycle	27/1107	329/18800	0.0512382	0.306258	0.268752	MBLAC1/LSM10/RHNO1/PAGR1/MEPCE/GPSM2/TRIM32/RAD51AP1/SPHK1/CDK5R1/CDC23/FOSL1/TNF/NR2E1/TGM1/PROX1/IL1B/IL1A/HYAL1/HSPA2/EDN1/DDX11/CKS2/CHEK1/CDC25B/CDC25A/CCNB1	27
GO:0010506	regulation of autophagy	27/1107	336/18800	0.0630169	0.331823	0.291187	STING1/TRIM65/SESN3/LRSAM1/KAT8/ZC3H12A/RRAGD/GPR137/TPCN1/MTCL1/TRIM32/WDR6/MID2/RUBCN/FEZ1/CDK5R1/RIPK2/PIP4K2B/TFEB/MEFV/ITPR1/HGF/ENDOG/EEF1A2/PLK3/ATP6V1B2/ADRB2	27
GO:0010038	response to metal ion	27/1107	351/18800	0.0944053	0.391673	0.343707	SLC13A5/TPH2/ADGRV1/SLC25A23/SUCNR1/EEF2K/KCNMB4/RASGRP2/PPIF/CPNE6/SLC30A4/UROS/TFR2/STIM1/SMPD1/SLC12A2/OGG1/MEF2C/MBP/KHK/KCNC1/ITPKB/IL1A/ENDOG/EDN1/CAT/PARP1	27
GO:0001655	urogenital system development	27/1107	352/18800	0.0968093	0.391673	0.343707	FMN1/TTC8/LZTS2/DYNC2H1/SPRY1/MTSS1/SGPL1/CFLAR/HYAL2/PAX8/WNT11/PTPRO/PROX1/NOTCH2/MEF2C/SMAD6/SMAD5/TACSTD2/KCNJ8/IL6R/TNC/FBN1/EXT1/EDNRB/CAT/ARG2/JAG1	27
GO:0009100	glycoprotein metabolic process	27/1107	386/18800	0.202044	0.495804	0.435086	CHSY3/TET3/DPY19L3/MGAT5B/DSEL/TMTC4/B3GNT9/SLC2A10/GNPTAB/POGLUT1/CHST12/SLC35C1/GALNT7/CHST15/CHST11/ST6GALNAC6/DSE/ADAMTS7/CHST10/ST3GAL5/B3GALT4/PMM1/HYAL1/GGTA1/EXT1/CELA1/CCR7	27
GO:0051656	establishment of organelle localization	27/1107	404/18800	0.274518	0.547356	0.480324	BLOC1S3/TMEM201/KIF13A/ARHGAP21/CDK5RAP2/WDR11/GPSM2/LAT/TANC2/KIF1C/SPRY1/AP1M2/FEZ1/NTN1/CDC23/RAB3A/PRKCZ/MYO7A/MYO6/MYO1F/MARK1/LLGL2/KIF22/KIFC1/GEM/FES/CCNB1	27
GO:0048608	reproductive structure development	27/1107	433/18800	0.407121	0.630664	0.55343	AGO4/WDR19/TPPP3/VASH1/DMC1/REC8/CUL7/SOCS3/SGPL1/FZD4/FOSL1/TFEB/VDR/TNFAIP6/TAF4/HTRA1/PPARG/NOTCH2/MSH2/MMP19/INHBA/IL1A/TNC/DHCR24/CSF2/ADM/A2M	27
GO:0051051	negative regulation of transport	27/1107	464/18800	0.554338	0.716087	0.628392	ANKRD13D/TCAF2/SLC43A2/RSAD2/LRSAM1/RHBDF1/APPL2/TLR9/RAB23/SNX12/PACSIN3/SERGEF/NEU3/PPIF/RUBCN/TNF/ENPP1/CCN3/NFKB1/CD200/IRS1/INHBA/IL12B/IL12A/IL1B/GEM/EDN1	27
GO:0010498	proteasomal protein catabolic process	27/1107	496/18800	0.692582	0.802585	0.704297	DNAJC18/RNF187/RNF19B/KBTBD7/TMUB1/RNF34/FBXL18/TBL1XR1/ZYG11B/HECTD3/RHBDF1/SGTB/RNFT1/TBX21/FBXL6/KLHDC2/ERLIN2/TRIM3/UBE4B/SOCS5/BAG2/SOCS6/CDC23/SPOP/SKP2/PLK3/CBFA2T3	27
GO:0060759	regulation of response to cytokine stimulus	26/1107	178/18800	1.65729e-05	0.00202985	0.00178127	USP27X/PALM3/STING1/PELI3/ZBP1/SAMHD1/TRIM32/USP18/PADI2/IKBKE/ISG15/SPHK1/RIPK2/TNFAIP3/CCL5/PTPN1/MAP2K5/PPARG/IRF7/IRAK2/IL6/IL1RN/IL1R1/EDN1/CSF1/TLE5	26
GO:0002285	lymphocyte activation involved in immune response	26/1107	201/18800	0.000134297	0.0079054	0.00693727	IL27/SHLD1/KMT5C/ZC3H12A/NFKBIZ/SEMA4A/APBB1IP/CD244/TBX21/MALT1/FGL2/SOCS5/RIPK2/TNFSF13/NSD2/TNFSF4/PRKCZ/NOTCH2/MSH2/IL12B/IL6R/IL6/ICAM1/MSH6/CD40/CD80	26
GO:0097191	extrinsic apoptotic signaling pathway	26/1107	221/18800	0.000602459	0.0216042	0.0189584	PELI3/SGPP1/RNF34/STRADB/G0S2/CFLAR/HYAL2/MADD/TRAF1/TNFAIP3/TNF/SORT1/MAP2K5/SERPINE1/JAK2/INHBA/IL12A/IL6R/IL1B/IL1A/ICAM1/HGF/CSF2/BRCA1/ATF3/FAS	26
GO:0050920	regulation of chemotaxis	26/1107	225/18800	0.000789345	0.0256162	0.0224791	TMEM102/SLC8B1/MMP28/P2RY12/SEMA4A/SEMA6A/SLAMF8/SUCNR1/SEMA5B/PADI2/SEMA3C/SEMA4F/VEGFC/TNFAIP6/CCL5/PTPRO/SERPINE1/CCN3/IL12A/CXCL8/IL6R/IL6/EDN1/CSF1R/CSF1/CCR7	26
GO:0048762	mesenchymal cell differentiation	26/1107	244/18800	0.00252991	0.0558113	0.0489764	BCL9L/SEMA4A/SEMA6A/RTN4/SEMA5B/PDCD4/SEMA3C/SEMA4F/OLFM1/SPRY1/CUL7/WNT11/TGFBR2/MEF2C/MARK1/IL6/IL1B/HGF/FN1/EXT1/ENG/EFNB1/EDNRB/EDN1/DAG1/JAG1	26
GO:0098656	anion transmembrane transport	26/1107	247/18800	0.00299089	0.0623566	0.0547202	SLC27A1/TCAF2/SLC13A5/SLC25A30/SLC37A2/SLC43A2/SFXN2/SLC46A1/SLC25A22/SLC26A6/LRRC8D/SLC35D1/SLC25A15/SLC4A8/XPR1/SLC16A3/TNF/SLC19A1/SLC16A1/SLC12A2/SLC9A1/SLC1A5/SLC1A2/SLC25A10/CLCN6/CLCN3	26
GO:0030522	intracellular receptor signaling pathway	26/1107	264/18800	0.00715925	0.10415	0.0913956	LACC1/PPARGC1B/FAM120B/RNF34/NLRX1/PAGR1/CALCOCO1/TRERF1/PADI2/RIPK2/ARID1A/VDR/TNFAIP3/NR2E1/SKP2/PPARG/PAK1/NFKBIA/JAK2/IRF7/HNF4A/NR4A1/NR2F6/BRCA1/BIRC3/PARP1	26
GO:0051962	positive regulation of nervous system development	26/1107	270/18800	0.00946835	0.121796	0.10688	VSTM5/AGRN/WDR62/SEMA4A/AMIGO1/LRRN3/EEF2K/PLXNB2/ADNP/OBSL1/TRIM32/RGS14/CUL7/CLSTN3/NTN1/NUMBL/XRCC2/VEGFC/TNF/PTPRZ1/LTA/IL6/IL1B/FN1/DAG1/ASPA	26
GO:0110053	regulation of actin filament organization	26/1107	270/18800	0.00946835	0.121796	0.10688	FMN1/SYNPO2/TTC8/RHPN1/ARHGAP18/MYADM/SSH2/PDXP/KIRREL1/F11R/KANK1/TRIOBP/CDC42EP3/DLC1/MTSS1/WNT11/SPTBN2/SLC9A1/CCL24/RASA1/PLEK/PAK1/TACSTD2/EPS8/CCR7/ADD2	26
GO:0046879	hormone secretion	26/1107	281/18800	0.0152618	0.157041	0.137809	HCAR2/SLC9B2/SLC8B1/AACS/PASK/FZD4/PAX8/TNF/TFR2/SNAP25/SLC16A1/CCL5/PPARG/CCN3/NOS2/JAK2/IRS1/INHBA/IL6/IL1RN/IL1B/HNF4A/EDN1/CAMK2G/ALOX5/ADM	26
GO:0010720	positive regulation of cell development	26/1107	297/18800	0.0283754	0.23095	0.202666	WDR62/SLC9B2/MYADM/PREX1/AMIGO1/F11R/EEF2K/PLXNB2/ADNP/OBSL1/TRIM32/TRIOBP/RGS14/CUL7/NTN1/NUMBL/XRCC2/VEGFC/TNF/PTPRZ1/LTA/IL6/IL1B/FN1/DAG1/ASPA	26
GO:0072001	renal system development	26/1107	312/18800	0.0472446	0.29035	0.254792	FMN1/TTC8/LZTS2/DYNC2H1/SPRY1/MTSS1/SGPL1/CFLAR/HYAL2/PAX8/WNT11/PTPRO/PROX1/NOTCH2/MEF2C/SMAD6/SMAD5/TACSTD2/KCNJ8/IL6R/FBN1/EXT1/EDNRB/CAT/ARG2/JAG1	26
GO:0070371	ERK1 and ERK2 cascade	26/1107	335/18800	0.0918059	0.391673	0.343707	TBC1D10C/NLRP12/SEMA6A/NDRG2/RGS14/GPNMB/SPRY1/SPRY3/RANBP9/CFLAR/RIPK2/TNF/CCL24/CCL20/CCL5/PTPN1/PRKCZ/NOTCH2/IL1B/IL1A/ICAM1/FN1/EDN1/CSF1R/CCR7/ATF3	26
GO:0051271	negative regulation of cellular component movement	26/1107	369/18800	0.197022	0.495804	0.435086	STARD13/MMP28/SRGAP1/SLAMF8/ZMYND8/KANK1/VASH1/PADI2/DLC1/HYAL2/WNT11/TNFAIP6/TNF/PTPRO/MAP2K5/PPARG/SERPINE1/CCN3/CD200/MEF2C/TACSTD2/ENG/DAG1/ARHGDIB/JAG1/ADORA3	26
GO:0016055	Wnt signaling pathway	26/1107	452/18800	0.5786	0.728915	0.639649	CCDC88C/BCL9L/LZTS2/JADE1/TTC21B/TBL1XR1/CALCOCO1/NDRG2/CBY1/KANK1/LDB1/PLPP3/FZD4/WNT11/TNFAIP3/TLE3/PTPRO/NFKB1/MARK1/GRK5/EXT1/CELA1/CELSR2/EDNRB/EDN1/TLE5	26
GO:0198738	cell-cell signaling by wnt	26/1107	454/18800	0.587826	0.73743	0.647121	CCDC88C/BCL9L/LZTS2/JADE1/TTC21B/TBL1XR1/CALCOCO1/NDRG2/CBY1/KANK1/LDB1/PLPP3/FZD4/WNT11/TNFAIP3/TLE3/PTPRO/NFKB1/MARK1/GRK5/EXT1/CELA1/CELSR2/EDNRB/EDN1/TLE5	26
GO:0055074	calcium ion homeostasis	26/1107	468/18800	0.650083	0.773605	0.678866	MCOLN2/SLC35G1/UBASH3B/TMTC4/SLC8B1/ATP13A3/SLC25A23/TPCN1/SNX10/RASA3/VDR/STIM1/CCL5/PTH1R/PLCG1/JAK2/ITPR1/GNA15/EDNRB/EDN1/CCR7/CD40/ATP2A3/ANK2/ADM/ADCYAP1R1	26
GO:0072503	cellular divalent inorganic cation homeostasis	26/1107	494/18800	0.752045	0.839423	0.736624	MCOLN2/SLC35G1/UBASH3B/TMTC4/SLC8B1/ATP13A3/SLC25A23/TPCN1/RASA3/SLC30A4/VDR/STIM1/CCL5/PTH1R/PLCG1/JAK2/ITPR1/GNA15/EDNRB/EDN1/CCR7/CD40/ATP2A3/ANK2/ADM/ADCYAP1R1	26
GO:0046631	alpha-beta T cell activation	25/1107	158/18800	5.789e-06	0.00125814	0.00110406	IL27/RSAD2/ZC3H12A/NFKBIZ/SEMA4A/VSIR/SASH3/TBX21/CD274/MALT1/EBI3/SOCS5/CD83/RIPK2/TNFSF4/TGFBR2/PRKCZ/JAK2/ITPKB/IL12B/IL12A/IL6R/IL6/CD80/ARG2	25
GO:0070665	positive regulation of leukocyte proliferation	25/1107	158/18800	5.789e-06	0.00125814	0.00110406	GPAM/SASH3/TLR9/CD274/VAV3/EBI3/RIPK2/TNFSF4/TGFBR2/CCL5/MEF2C/JAK2/IL12B/IL12A/IL6/IL2RA/IL1B/IL1A/FCGR3A/EFNB1/CSF2/CSF1R/CSF1/CD40/CD80	25
GO:0000724	double-strand break repair via homologous recombination	25/1107	162/18800	9.09223e-06	0.00150227	0.00131829	SLX1A/SHLD1/HELQ/SLX4/PALB2/INTS3/MAGEF1/POLL/SAMHD1/FAN1/DMC1/RAD51AP1/REC8/RECQL4/RECQL5/XRCC2/RAD52/TONSL/MCM5/MCM4/MCM2/CHEK1/BRCA1/BLM/PARP1	25
GO:0002274	myeloid leukocyte activation	25/1107	232/18800	0.00260598	0.0568087	0.0498516	MYO18A/ZC3H12A/PREX1/SUCNR1/LAT/SHPK/NMI/SPHK1/HYAL2/TNF/TGFBR2/CCL5/PLA2G4A/NOTCH2/CD200/LDLR/JAK2/CXCL8/IL6/IFNGR1/FN1/FES/CSF2/CSF1/RHOH	25
GO:0060560	developmental growth involved in morphogenesis	25/1107	234/18800	0.00292307	0.0611202	0.0536351	FMN1/LZTS2/SEMA4A/SEMA6A/RTN4/SEMA5B/ADNP/SEMA3C/SEMA4F/OLFM1/SPRY1/KIAA0319/NTN1/CPNE6/CDK5R1/WNT11/TGFBR2/PRKCZ/FN1/EXT1/EDN1/CSF1/DDR1/AREG/ALCAM	25
GO:0002703	regulation of leukocyte mediated immunity	25/1107	236/18800	0.00327222	0.064849	0.0569073	IL4I1/SHLD1/RSAD2/KMT5C/SASH3/TBX21/MALT1/TNFSF13/NSD2/TNFSF4/TNF/PVR/PRKCZ/NOS2/MSH2/LTA/IL12B/IL12A/IL6/IL1R1/IL1B/ICAM1/FES/CR2/CD40	25
GO:0051054	positive regulation of DNA metabolic process	25/1107	263/18800	0.012569	0.14259	0.125128	SLX1A/SHLD1/KMT5C/SLX4/STN1/CHTF18/TBX21/FAM168A/LPIN1/RAD51AP1/TNFSF13/BCAR3/NSD2/TNFSF4/TNF/SETMAR/RFC3/MSH2/IL6/HGF/ENDOG/DDX11/CD40/BRCA1/PARP1	25
GO:0043547	positive regulation of GTPase activity	25/1107	272/18800	0.0184328	0.176471	0.154859	AGRN/TBC1D10C/RASGEF1C/RASGEF1B/PREX1/ADAP2/RALGPS2/F11R/ARHGAP45/TBC1D1/TBC1D2B/SLC27A4/RGS14/RASGRP2/ARHGAP25/BCAR3/WNT11/CCL24/CCL20/CCL5/RGS16/RASA1/RALGDS/CCR7/CD40	25
GO:0048511	rhythmic process	25/1107	297/18800	0.0461868	0.287795	0.25255	TPH2/FBXL6/NOCT/ADNP/CRTC1/SGPL1/CDK5R1/FZD4/TNFAIP6/TNF/TEF/SUV39H1/PROX1/PPARG/NOS2/NFKB2/MMP19/INHBA/HNF4A/NR2F6/EGR3/DBP/CSF2/CREM/A2M	25
GO:0010948	negative regulation of cell cycle process	25/1107	301/18800	0.0525523	0.310305	0.272303	NACC2/RHNO1/JADE1/INTS3/CDK5RAP2/GTSE1/INTS7/ZWINT/GPNMB/CDK2AP2/NME6/SETMAR/RPS6KA2/RBL1/PROX1/ORC1/TRIM37/MUC1/MSH2/INHBA/PLK3/CHEK1/CCNB1/BRCA1/BLM	25
GO:0001822	kidney development	25/1107	303/18800	0.0559616	0.321298	0.28195	FMN1/LZTS2/DYNC2H1/SPRY1/MTSS1/SGPL1/CFLAR/HYAL2/PAX8/WNT11/PTPRO/PROX1/NOTCH2/MEF2C/SMAD6/SMAD5/TACSTD2/KCNJ8/IL6R/FBN1/EXT1/EDNRB/CAT/ARG2/JAG1	25
GO:0070372	regulation of ERK1 and ERK2 cascade	25/1107	311/18800	0.0711771	0.355143	0.31165	TBC1D10C/NLRP12/SEMA6A/NDRG2/RGS14/GPNMB/SPRY1/SPRY3/RANBP9/CFLAR/RIPK2/TNF/CCL24/CCL20/CCL5/PTPN1/PRKCZ/NOTCH2/IL1B/IL1A/ICAM1/FN1/CSF1R/CCR7/ATF3	25
GO:0002440	production of molecular mediator of immune response	25/1107	312/18800	0.0732618	0.361203	0.316969	SHLD1/LACC1/RSAD2/KMT5C/SASH3/TREM1/TLR9/CD244/TBX21/POLL/SAMHD1/MALT1/TNFSF13/NSD2/TNFSF4/TNF/PRKCZ/POLB/PMS2/MSH2/IL6/IL1R1/IL1B/MSH6/CD40	25
GO:0071214	cellular response to abiotic stimulus	25/1107	323/18800	0.0989824	0.391673	0.343707	RCSD1/RHNO1/SLC25A23/LRRC8D/F11R/INTS7/RAD51AP1/HYAL2/WNT11/SMPD1/SLC9A1/SLC2A1/NFKB1/KCNJ2/IL1B/HYAL1/ENG/DAG1/CHEK1/CDC25A/CD40/BRCA1/BLM/FAS/PARP1	25
GO:0104004	cellular response to environmental stimulus	25/1107	323/18800	0.0989824	0.391673	0.343707	RCSD1/RHNO1/SLC25A23/LRRC8D/F11R/INTS7/RAD51AP1/HYAL2/WNT11/SMPD1/SLC9A1/SLC2A1/NFKB1/KCNJ2/IL1B/HYAL1/ENG/DAG1/CHEK1/CDC25A/CD40/BRCA1/BLM/FAS/PARP1	25
GO:0030336	negative regulation of cell migration	25/1107	346/18800	0.169652	0.457096	0.401118	STARD13/MMP28/SRGAP1/SLAMF8/ZMYND8/KANK1/VASH1/PADI2/DLC1/HYAL2/WNT11/TNFAIP6/TNF/MAP2K5/PPARG/SERPINE1/CCN3/CD200/MEF2C/TACSTD2/ENG/DAG1/ARHGDIB/JAG1/ADORA3	25
GO:0007059	chromosome segregation	25/1107	348/18800	0.176855	0.463768	0.406973	AGO4/KNSTRN/SLX4/CENPT/CEP85/SMARCAD1/CDK5RAP2/NCAPG2/MLH3/NCAPD3/DMC1/ZWINT/CTCF/RGS14/REC8/RECQL5/CCNE2/CDC23/KIF22/KIFC1/GEM/DDX11/RCC1/CCNB1/BRCA1	25
GO:2000146	negative regulation of cell motility	25/1107	361/18800	0.227449	0.509292	0.446921	STARD13/MMP28/SRGAP1/SLAMF8/ZMYND8/KANK1/VASH1/PADI2/DLC1/HYAL2/WNT11/TNFAIP6/TNF/MAP2K5/PPARG/SERPINE1/CCN3/CD200/MEF2C/TACSTD2/ENG/DAG1/ARHGDIB/JAG1/ADORA3	25
GO:0140694	non-membrane-bounded organelle assembly	25/1107	379/18800	0.306758	0.561209	0.492481	WDR62/POC1B/CCSAP/LZTS2/CENPT/STARD9/CDK5RAP2/ANLN/SAC3D1/GPSM2/NOCT/OBSL1/TOGARAM1/TPX2/KIAA0753/CFLAR/TNF/PROX1/TRIM37/KIFC1/EDN1/CSRP2/CSF2/RCC1/BRCA1	25
GO:0006874	cellular calcium ion homeostasis	25/1107	456/18800	0.674048	0.792244	0.695223	MCOLN2/SLC35G1/UBASH3B/TMTC4/SLC8B1/ATP13A3/SLC25A23/TPCN1/RASA3/VDR/STIM1/CCL5/PTH1R/PLCG1/JAK2/ITPR1/GNA15/EDNRB/EDN1/CCR7/CD40/ATP2A3/ANK2/ADM/ADCYAP1R1	25
GO:0034765	regulation of ion transmembrane transport	25/1107	476/18800	0.752236	0.839423	0.736624	TCAF2/SLC43A2/UBASH3B/ANTKMT/AMIGO1/KLHL24/TLR9/TPCN1/GPD1L/PPIF/TNF/STIM1/SLC9A1/PSEN2/PLCG1/PDE4B/MEF2C/KCNJ8/KCNJ2/KCNC1/HSPA2/GEM/EDN1/ANK2/ADRB2	25
GO:0002824	positive regulation of adaptive immune response based on somatic recombination of immune receptors built from immunoglobulin superfamily domains	24/1107	110/18800	1.89934e-08	3.40551e-05	2.98846e-05	SHLD1/RSAD2/KMT5C/NFKBIZ/SASH3/TBX21/CD274/MALT1/RIPK2/TNFSF13/NSD2/TNFSF4/TNF/PVR/PRKCZ/PLA2G4A/MSH2/LTA/IL12B/IL12A/IL6/IL1R1/IL1B/CD40	24
GO:0002821	positive regulation of adaptive immune response	24/1107	115/18800	4.7225e-08	5.64497e-05	4.95366e-05	SHLD1/RSAD2/KMT5C/NFKBIZ/SASH3/TBX21/CD274/MALT1/RIPK2/TNFSF13/NSD2/TNFSF4/TNF/PVR/PRKCZ/PLA2G4A/MSH2/LTA/IL12B/IL12A/IL6/IL1R1/IL1B/CD40	24
GO:0050729	positive regulation of inflammatory response	24/1107	145/18800	3.98087e-06	0.00113271	0.000993992	NLRP12/TLR10/ZBP1/NFKBIZ/SUCNR1/TLR9/SETD4/PDCD4/NMI/HYAL2/TNFSF4/TNF/CCL24/SERPINE1/NFKBIA/LTA/LPL/LDLR/JAK2/IDO1/IL12B/IL6/IL1B/CCR7	24
GO:0008643	carbohydrate transport	24/1107	156/18800	1.43844e-05	0.0019465	0.00170813	OCLN/SLC27A1/SLC37A2/SLC2A10/SLC26A6/SLC45A4/SLC35C1/TMEM144/APPL2/SLC35D1/SLC27A4/SORBS1/YES1/TNF/SLC5A3/SLC2A3/SLC2A1/SLC1A2/SORT1/PPBP/ENPP1/IRS1/IL1B/EDN1	24
GO:0001959	regulation of cytokine-mediated signaling pathway	24/1107	166/18800	4.095e-05	0.00341504	0.00299682	USP27X/PALM3/STING1/PELI3/ZBP1/SAMHD1/TRIM32/USP18/PADI2/IKBKE/ISG15/SPHK1/RIPK2/TNFAIP3/CCL5/PTPN1/PPARG/IRF7/IRAK2/IL6/IL1RN/IL1R1/EDN1/CSF1	24
GO:0045619	regulation of lymphocyte differentiation	24/1107	181/18800	0.000163525	0.00858444	0.00753315	IL4I1/IL27/ZC3H12A/NFKBIZ/VSIR/SLAMF8/SASH3/TLR9/TBX21/MALT1/FGL2/SOCS5/CD83/RIPK2/TNFSF4/TGFBR2/PRKCZ/ITPKB/INHBA/IL12B/IL2RA/EGR3/CD80/RHOH	24
GO:0009612	response to mechanical stimulus	24/1107	201/18800	0.000777916	0.0255007	0.0223778	ADGRV1/USP53/F11R/KIAA0319/FOSL1/BTG2/WNT11/TNF/TGFBR2/SLC9A1/SLC2A1/NFKBIA/NFKB1/KCNJ2/KCNC1/IL1B/ENG/ENDOG/EDN1/DAG1/CLCN6/CHEK1/CD40/FAS	24
GO:0045637	regulation of myeloid cell differentiation	24/1107	208/18800	0.00125742	0.0357867	0.0314041	PPARGC1B/SLC9B2/ANKRD54/FAM210B/UBASH3B/GPR137/GPR171/ABCB10/RASSF2/ISG15/LDB1/TNFAIP6/TNF/NOTCH2/NFKBIA/MEF2C/ITPKB/IRF7/INHBA/IL12B/FES/FBN1/CSF1/JAG1	24
GO:0045088	regulation of innate immune response	24/1107	231/18800	0.00498374	0.0829313	0.0727751	ACOD1/USP27X/STING1/ZBP1/TASL/NLRX1/SLAMF8/APPL2/SAMHD1/USP18/IKBKE/ISG15/NMI/TNFAIP3/CCL5/PVR/PTPN1/PPARG/PAK1/IRF7/IL12B/IL12A/BIRC3/A2M	24
GO:0045444	fat cell differentiation	24/1107	237/18800	0.00682485	0.100716	0.0883815	METRNL/TAF8/TTC8/WDFY2/OSBPL11/FAM120B/ZC3H12A/TBL1XR1/RETREG1/NOCT/CBY1/TRIM32/TNF/SORT1/PPARG/ENPP1/SMAD6/LPL/IL6/NR4A1/GRK5/ALOX5/JAG1/ADRB2	24
GO:0045017	glycerolipid biosynthetic process	24/1107	253/18800	0.0145905	0.153922	0.135072	SLC27A1/LPCAT4/GPAT3/MTMR14/GPAM/TTC7A/AGPAT5/ACP6/PLA2G15/LPIN1/FIG4/PTDSS1/SOCS5/SOCS6/SOCS3/INPP4B/PIP4K2B/TAFAZZIN/PLA2G4A/LPL/LDLR/ITPKB/CISH/SCARB1	24
GO:0043122	regulation of I-kappaB kinase/NF-kappaB signaling	24/1107	254/18800	0.015246	0.157041	0.137809	OTUD7A/NLRP12/ZC3H12A/TNIP3/NLRX1/PELI2/TLR9/TRIM32/MID2/MALT1/IKBKE/CFLAR/RIPK2/TRAF1/TNFAIP3/TNF/REL/MAP3K3/IL1B/IL1A/CCR7/CD40/RHOH/BIRC3	24
GO:0008654	phospholipid biosynthetic process	24/1107	258/18800	0.0181055	0.175952	0.154404	SLC27A1/SERINC5/LPCAT4/SGMS2/GPAT3/MTMR14/GPAM/TTC7A/AGPAT5/ACP6/LPIN1/FIG4/PTDSS1/SOCS5/SOCS6/SOCS3/INPP4B/PIP4K2B/TAFAZZIN/PLA2G4A/MVK/FADS1/ITPKB/CISH	24
GO:0051348	negative regulation of transferase activity	24/1107	270/18800	0.0292597	0.233842	0.205205	HEXIM2/PIK3IP1/UBASH3B/CEP85/CDK5RAP2/NCAPG2/PDCD4/RGS14/SPRY1/SPRY3/RUBCN/SOCS5/BAG2/HYAL2/PIP4K2B/TNFAIP3/TFAP4/SMPD1/PTPRO/PTPN1/PRKAR2B/PPARG/GADD45B/IL1B	24
GO:0044403	biological process involved in symbiotic interaction	24/1107	286/18800	0.0514244	0.30657	0.269026	ZC3H12A/VPS37B/TREM1/TPCN1/F11R/CLEC5A/MID2/XPR1/HYAL2/TFAP4/SMPD1/SLC1A5/CCL5/PVR/LDLR/JAK2/CXCL8/ICAM1/FN1/DAG1/CSF1R/CR2/SCARB1/CD80	24
GO:0044262	cellular carbohydrate metabolic process	24/1107	287/18800	0.0531275	0.312064	0.273848	B3GNT9/RUBCNL/GNPTAB/NAGK/PRKAG3/CD244/PASK/SORBS1/BCKDK/INPP4B/SLC5A3/PYGB/PTH1R/PLEK/PLA2G4A/ENPP1/PDK1/KHK/IRS1/IDH2/GBE1/EXT1/CBFA2T3/ADCYAP1R1	24
GO:0019932	second-messenger-mediated signaling	24/1107	303/18800	0.0860667	0.388709	0.341106	TBC1D10C/P2RY12/LAT/ADNP/CAMTA1/HOMER3/SPHK1/TNF/SLC9A1/CCL20/PPP3CC/PLEK/PLCG1/NPR2/NOS2/NFATC3/ITPR1/CXCL8/EDNRB/EDN1/CCR7/ANK2/ADM/ADCYAP1R1	24
GO:0070482	response to oxygen levels	24/1107	324/18800	0.146612	0.450339	0.395189	EGLN3/EEF2K/CFLAR/VEGFC/TNF/TGFBR2/SUV39H1/SLC9A1/SLC2A1/PPARG/POLB/PDK1/NOS2/LTA/ITPR1/IL1A/ENDOG/EDN1/PLK3/CBFA2T3/CAT/FAS/AK4/ADM	24
GO:0048638	regulation of developmental growth	24/1107	329/18800	0.163952	0.450339	0.395189	AGRN/SEMA4A/GPAM/SEMA6A/RTN4/SASH3/SEMA5B/ADNP/WWC1/SEMA3C/SEMA4F/OLFM1/KIAA0319/NTN1/CPNE6/SGPL1/CDK5R1/TGFBR2/PROX1/MEF2C/FN1/EDN1/CSF1/ADRB2	24
GO:0062197	cellular response to chemical stress	24/1107	332/18800	0.174876	0.461961	0.405387	PPARGC1B/RCSD1/ZC3H12A/SLC25A23/MEAK7/LRRC8D/PYCR2/PPIF/SPHK1/TNFAIP3/TNF/SLC2A1/RAD52/PYCR1/PDK1/JAK2/IL6/HGF/ENDOG/EDN1/CAT/FAS/ALOX5/PARP1	24
GO:0042113	B cell activation	24/1107	336/18800	0.190028	0.488854	0.428986	TBC1D10C/IL4I1/SHLD1/KMT5C/SLAMF8/SASH3/TLR9/TBX21/BLNK/MALT1/VAV3/TNFSF13/NSD2/TNFSF4/TPD52/TNFAIP3/NOTCH2/MSH2/MEF2C/INHBA/IL6/MSH6/CR2/CD40	24
GO:0031346	positive regulation of cell projection organization	24/1107	341/18800	0.209876	0.495804	0.435086	OCLN/AGRN/P2RY12/CREB3L2/AMIGO1/ANLN/EEF2K/PLXNB2/ADNP/CRTC1/OBSL1/CDC42EP3/FIG4/CUL7/FEZ1/NTN1/CFLAR/FZD4/ENPP2/HGF/FN1/FES/EPS8/CCR7	24
GO:0009150	purine ribonucleotide metabolic process	24/1107	366/18800	0.321866	0.579569	0.508593	NUDT18/ELOVL6/ANTKMT/GPAM/OXSM/PRKAG3/NUDT9/RAB23/DIP2A/NME6/PAPSS1/TAFAZZIN/ENPP1/PDK1/PDHB/PDE4B/NPR2/MVK/IMPDH1/CBFA2T3/AK4/PARP1/ADCY9/ADCY3	24
GO:0030900	forebrain development	24/1107	376/18800	0.370987	0.607603	0.533193	WDR62/DCLK2/TTC8/KDM2B/TTC21B/DYNC2H1/P2RY12/RTN4/BTBD3/TACC2/DLC1/FEZ1/NUMBL/CDK5R1/BTG2/NR2E1/SLC2A1/SLC1A2/PROX1/KCNC1/INHBA/HTR6/EXT1/CSF1R	24
GO:0044282	small molecule catabolic process	24/1107	376/18800	0.370987	0.607603	0.533193	IL4I1/TYSND1/APOBEC3A/ADAL/GPT2/PDXP/NAGK/PLA2G15/GCAT/LPIN1/SLC27A4/SDS/BCKDK/KYNU/INPP4B/NOS2/IRS1/IDO1/HNMT/GALT/SCARB1/ASPA/ARG2/ABCD2	24
GO:0009259	ribonucleotide metabolic process	24/1107	384/18800	0.411235	0.630664	0.55343	NUDT18/ELOVL6/ANTKMT/GPAM/OXSM/PRKAG3/NUDT9/RAB23/DIP2A/NME6/PAPSS1/TAFAZZIN/ENPP1/PDK1/PDHB/PDE4B/NPR2/MVK/IMPDH1/CBFA2T3/AK4/PARP1/ADCY9/ADCY3	24
GO:0019693	ribose phosphate metabolic process	24/1107	394/18800	0.462024	0.657206	0.576722	NUDT18/ELOVL6/ANTKMT/GPAM/OXSM/PRKAG3/NUDT9/RAB23/DIP2A/NME6/PAPSS1/TAFAZZIN/ENPP1/PDK1/PDHB/PDE4B/NPR2/MVK/IMPDH1/CBFA2T3/AK4/PARP1/ADCY9/ADCY3	24
GO:0050808	synapse organization	24/1107	419/18800	0.586233	0.736248	0.646084	VSTM5/AGRN/ARHGAP39/LRFN3/SEMA4A/AMIGO1/ZC4H2/LRRN3/EEF2K/TANC2/PLXNB2/ADNP/OBSL1/DIP2A/CLSTN3/NTN1/CDK5R1/TNF/SPTBN2/RAB3A/PTPRO/MEF2C/DAG1/ADD2	24
GO:0032946	positive regulation of mononuclear cell proliferation	23/1107	143/18800	1.02542e-05	0.00150542	0.00132106	GPAM/SASH3/TLR9/CD274/VAV3/EBI3/RIPK2/TNFSF4/TGFBR2/CCL5/MEF2C/JAK2/IL12B/IL12A/IL6/IL2RA/IL1B/IL1A/FCGR3A/EFNB1/CSF1/CD40/CD80	23
GO:1902107	positive regulation of leukocyte differentiation	23/1107	157/18800	4.76553e-05	0.0037976	0.00333253	IL4I1/PPARGC1B/SLC9B2/NFKBIZ/VSIR/SASH3/MALT1/SOCS5/CD83/RIPK2/TNFSF4/TNF/TGFBR2/PRKCZ/NOTCH2/ITPKB/IL12B/IL2RA/FES/EGR3/CSF1/CD80/RHOH	23
GO:1903708	positive regulation of hemopoiesis	23/1107	157/18800	4.76553e-05	0.0037976	0.00333253	IL4I1/PPARGC1B/SLC9B2/NFKBIZ/VSIR/SASH3/MALT1/SOCS5/CD83/RIPK2/TNFSF4/TNF/TGFBR2/PRKCZ/NOTCH2/ITPKB/IL12B/IL2RA/FES/EGR3/CSF1/CD80/RHOH	23
GO:0048771	tissue remodeling	23/1107	174/18800	0.0002323	0.0108185	0.00949366	CCDC154/PPARGC1B/UBASH3B/GPR137/SNX10/SEMA3C/GPNMB/RASSF2/VDR/TNFAIP3/PTH1R/PPARG/NOTCH2/MEF2C/IL12B/IL6/IL1A/EXT1/CELA1/CSF1R/JAG1/ADRB2/ACP5	23
GO:0050728	negative regulation of inflammatory response	23/1107	182/18800	0.000447561	0.0171653	0.0150632	ACOD1/METRNL/NLRP12/NLRX1/SLAMF8/SOCS5/SOCS3/YES1/TNFAIP6/TNFAIP3/PPARG/PLCG1/CCN3/NFKB1/MVK/CD200/MEFV/LDLR/IL12B/IL2RA/HGF/ALOX5/ACP5	23
GO:0042098	T cell proliferation	23/1107	204/18800	0.00212771	0.0498691	0.0437619	IL4I1/IL27/VSIR/GPAM/SASH3/CD274/MALT1/GPNMB/EBI3/RIPK2/TNFSF4/TGFBR2/CCL5/JAK2/IDO1/IL12B/IL6/IL2RA/IL1B/IL1A/EFNB1/CD80/ARG2	23
GO:0032869	cellular response to insulin stimulus	23/1107	205/18800	0.00226675	0.0519398	0.045579	SLC27A1/SESN3/ECHDC3/APPL2/EEF2K/KANK1/LPIN1/SLC27A4/SORBS1/SOCS3/CFLAR/BCAR3/PIP4K2B/SLC9A1/PTPN1/PRKCZ/PPARG/ENPP1/LPL/IRS1/IL1B/SLC29A2/PARP1	23
GO:0002573	myeloid leukocyte differentiation	23/1107	210/18800	0.00308322	0.0633606	0.0556012	NRROS/PPARGC1B/SLC9B2/UBASH3B/GPR137/SNX10/RASSF2/TNFAIP6/TNF/TGFBR2/PPARG/NOTCH2/IRF7/INHBA/IL12B/FES/FBN1/CSF2/CSF1R/CSF1/CCR7/CBFA2T3/PARP1	23
GO:0042180	cellular ketone metabolic process	23/1107	211/18800	0.00327319	0.064849	0.0569073	TYSND1/CBR4/COQ8B/MID1IP1/PDSS2/COQ8A/APPL2/UBIAD1/ERLIN2/BCKDK/KYNU/STAR/PROX1/PPARG/PDK1/IRS1/IDO1/IL1B/FDXR/EDNRB/BRCA1/ABCD2/ADM	23
GO:0072330	monocarboxylic acid biosynthetic process	23/1107	215/18800	0.00413442	0.071971	0.0631571	OSBPL6/OSBPL1A/CBR4/ELOVL6/MID1IP1/OXSM/PRKAG3/ERLIN2/SDS/PTGES/STAR/SCD/PROX1/PLA2G4A/LPL/FADS3/FADS1/IDO1/IL1B/EDN1/BRCA1/ALOX5/ABCD2	23
GO:0010810	regulation of cell-substrate adhesion	23/1107	217/18800	0.00463144	0.0781568	0.0685854	FMN1/MYADM/PREX1/KANK1/TRIOBP/DLC1/ONECUT2/LDB1/FZD4/SLC9A1/RASA1/PTPRO/PRKCZ/SERPINE1/TACSTD2/JAK2/FN1/DAG1/CSF1/COL16A1/CCR7/DDR1/JAG1	23
GO:0007163	establishment or maintenance of cell polarity	23/1107	219/18800	0.00517721	0.0838171	0.0735524	MYO18A/AMOT/TTC8/PARD6B/SNX27/KIAA1614/CDK5RAP2/GPSM2/PARVB/WWC1/MTCL1/RHOBTB2/KANK1/SDCCAG8/SPRY1/FEZ1/CYTH3/WNT11/SLC9A1/PRKCZ/LLGL2/CCR7/RHOH	23
GO:0045930	negative regulation of mitotic cell cycle	23/1107	234/18800	0.0112039	0.132162	0.115977	NACC2/JADE1/INTS3/CDK5RAP2/GTSE1/ZWINT/BTG3/GPNMB/CDK2AP2/NME6/BTG2/TNF/SETMAR/RBL1/ORC1/MUC1/MSH2/INHBA/PLK3/CHEK1/CCNB1/BRCA1/BLM	23
GO:0033673	negative regulation of kinase activity	23/1107	236/18800	0.0123202	0.140701	0.12347	HEXIM2/PIK3IP1/UBASH3B/CEP85/CDK5RAP2/NCAPG2/PDCD4/RGS14/SPRY1/SPRY3/RUBCN/SOCS5/HYAL2/PIP4K2B/TNFAIP3/TFAP4/SMPD1/PTPRO/PTPN1/PRKAR2B/PPARG/GADD45B/IL1B	23
GO:0045926	negative regulation of growth	23/1107	245/18800	0.0184915	0.176471	0.154859	JADE1/SEMA4A/SEMA6A/RTN4/SEMA5B/WWC1/SEMA3C/SEMA4F/NME6/KIAA0319/NTN1/CDK5R1/HYAL2/WNT11/TGFBR2/SMARCA2/ENPP1/CCN3/INHBA/ING1/HYAL1/HNF4A/ADRB2	23
GO:0021700	developmental maturation	23/1107	296/18800	0.106496	0.391673	0.343707	CCDC154/BLOC1S3/AGRN/PHOSPHO1/FAM210B/SLC26A6/SNX10/ADAMTS7/DMC1/EBP/REC8/CDK5R1/RPS6KA2/RAB3A/PTH1R/PPARG/NPR2/EXT1/EDNRB/EDN1/DAG1/CLCN3/CDC25B	23
GO:0051604	protein maturation	23/1107	314/18800	0.165231	0.450339	0.395189	LIPT2/TYSND1/MYRFL/TSPAN14/DYNC2H1/VSIR/MAGEF1/GLRX5/SNX12/NFU1/IFT172/TSPAN5/BAG2/RIPK2/TFR2/RPS6KA2/PSEN2/SERPINE1/ECE1/DHCR24/CASP7/ASPH/PARP1	23
GO:0090287	regulation of cellular response to growth factor stimulus	23/1107	314/18800	0.165231	0.450339	0.395189	NRROS/BCL9L/SLC2A10/SEMA6A/CHST11/SPRY1/SPRY3/TOB1/ONECUT2/CFLAR/FZD4/VEGFC/TNFAIP6/PTPN1/HTRA1/PPARG/NOTCH2/SMAD6/IL12B/IL12A/IL1B/FBN1/ENG	23
GO:0009101	glycoprotein biosynthetic process	23/1107	316/18800	0.172683	0.461961	0.405387	CHSY3/TET3/DPY19L3/MGAT5B/DSEL/TMTC4/B3GNT9/SLC2A10/POGLUT1/CHST12/SLC35C1/GALNT7/CHST15/CHST11/ST6GALNAC6/DSE/CHST10/ST3GAL5/B3GALT4/PMM1/GGTA1/EXT1/CCR7	23
GO:0015980	energy derivation by oxidation of organic compounds	23/1107	321/18800	0.192079	0.49323	0.432827	RUBCNL/SLC25A22/SLC25A23/ANTKMT/PRKAG3/PASK/SORBS1/PPIF/TNF/TAFAZZIN/PYGB/ENPP1/PDHB/NOS2/MSH2/KHK/IRS1/IDH2/GBE1/CCNB1/CBFA2T3/CAT/AK4	23
GO:0003002	regionalization	23/1107	354/18800	0.342802	0.584696	0.513092	KDM2B/TTC21B/PALB2/DYNC2H1/WDR19/POGLUT1/IFT172/SEMA3C/SPRY1/LDB1/PAX8/BTG2/XRCC2/WNT11/PBX3/NOTCH2/MEF2C/SMAD6/EXT1/ETS2/CELSR2/EDN1/BMI1	23
GO:0032259	methylation	23/1107	376/18800	0.455894	0.652406	0.572509	ZFP57/TET3/SMYD4/PRMT9/KMT5C/KAT8/METTL8/PAGR1/ANTKMT/MEPCE/PCMTD2/SETD4/MBD3/SUZ12/WDR6/CTCF/BTG2/NSD2/SUV39H1/SETMAR/HNMT/BRCA1/PARP1	23
GO:0010959	regulation of metal ion transport	23/1107	403/18800	0.592748	0.740523	0.649835	UBASH3B/SLC8B1/AMIGO1/KLHL24/TLR9/PACSIN3/GPD1L/HOMER3/STIM1/SLC9A1/CCL5/PSEN2/PLCG1/PDE4B/KCNJ2/KCNC1/HSPA2/GEM/EPB41/CAMK2G/ANK2/ADRB2/ADCYAP1R1	23
GO:0034655	nucleobase-containing compound catabolic process	23/1107	405/18800	0.602406	0.74423	0.653088	APOBEC3A/AGO4/ADAL/ZC3H12A/NUDT18/ELAC2/EXOSC5/NUDT9/SAMHD1/NOCT/TOB1/DHX34/IKBKE/BTG2/SETMAR/RNASE6/ENPP1/PDE4B/OGG1/MOV10/IL6/GALT/ENDOG	23
GO:0043161	proteasome-mediated ubiquitin-dependent protein catabolic process	23/1107	414/18800	0.644641	0.770047	0.675744	DNAJC18/RNF187/RNF19B/KBTBD7/TMUB1/RNF34/FBXL18/TBL1XR1/ZYG11B/HECTD3/SGTB/TBX21/FBXL6/KLHDC2/ERLIN2/TRIM3/UBE4B/SOCS5/CDC23/SPOP/SKP2/PLK3/CBFA2T3	23
GO:0032609	interferon-gamma production	22/1107	117/18800	1.12476e-06	0.000505948	0.000443988	IL27/ZC3H12A/VSIR/SASH3/TLR9/CD244/CD274/EBI3/ISG15/RIPK2/TNFSF4/TNF/PDE4B/LTA/JAK2/INHBA/IL12RB2/IL12B/IL12A/IL1R1/IL1B/CCR7	22
GO:0032649	regulation of interferon-gamma production	22/1107	117/18800	1.12476e-06	0.000505948	0.000443988	IL27/ZC3H12A/VSIR/SASH3/TLR9/CD244/CD274/EBI3/ISG15/RIPK2/TNFSF4/TNF/PDE4B/LTA/JAK2/INHBA/IL12RB2/IL12B/IL12A/IL1R1/IL1B/CCR7	22
GO:0050671	positive regulation of lymphocyte proliferation	22/1107	141/18800	2.5827e-05	0.00250313	0.00219658	GPAM/SASH3/TLR9/CD274/VAV3/EBI3/RIPK2/TNFSF4/TGFBR2/CCL5/MEF2C/JAK2/IL12B/IL12A/IL6/IL2RA/IL1B/IL1A/FCGR3A/EFNB1/CD40/CD80	22
GO:0070555	response to interleukin-1	22/1107	141/18800	2.5827e-05	0.00250313	0.00219658	ACOD1/ZBP1/ZC3H12A/ADAMTS7/ST18/RIPK2/HYAL2/SMPD1/CCL24/CCL20/CCL5/NFKB1/IRAK2/CXCL8/IL6/IL1RN/IL1R1/IL1B/HYAL1/EDN1/CD40/TLE5	22
GO:0008360	regulation of cell shape	22/1107	151/18800	7.5054e-05	0.00538288	0.00472366	FGD4/ARHGAP18/SEMA4A/STRIP2/ATP10A/F11R/PARVB/PLXNB2/RHOBTB2/CDC42EP3/DLC1/CCL24/RASA1/MYH10/FN1/FGD1/FES/EPS8/EPB41/DAG1/CSF1R/RHOH	22
GO:0006261	DNA-dependent DNA replication	22/1107	159/18800	0.000162494	0.00858444	0.00753315	CHTF18/MCM10/SAMHD1/ORC6/RECQL4/RECQL5/CCNE2/SETMAR/RFC3/POLE/POLD2/POLB/ORC4/ORC1/TONSL/MCM5/MCM4/MCM2/LIG1/ENDOG/DDX11/BLM	22
GO:0042129	regulation of T cell proliferation	22/1107	174/18800	0.000585545	0.0213174	0.0187068	IL4I1/IL27/VSIR/GPAM/SASH3/CD274/GPNMB/EBI3/RIPK2/TNFSF4/TGFBR2/CCL5/JAK2/IDO1/IL12B/IL6/IL2RA/IL1B/IL1A/EFNB1/CD80/ARG2	22
GO:0002706	regulation of lymphocyte mediated immunity	22/1107	175/18800	0.000633379	0.0223773	0.0196369	IL4I1/SHLD1/RSAD2/KMT5C/SASH3/TBX21/MALT1/TNFSF13/NSD2/TNFSF4/TNF/PVR/PRKCZ/MSH2/LTA/IL12B/IL12A/IL6/IL1R1/IL1B/CR2/CD40	22
GO:0010721	negative regulation of cell development	22/1107	181/18800	0.000997912	0.0303923	0.0266703	SEMA4A/SEMA6A/RTN4/APPL2/SEMA5B/KANK1/SEMA3C/SEMA4F/KIAA0319/NTN1/CDK5R1/TNF/NR2E1/NPR2/MBP/TACSTD2/LDLR/IL6/IL1B/IL1A/FBN1/EDNRB	22
GO:0022408	negative regulation of cell-cell adhesion	22/1107	199/18800	0.0033444	0.0656251	0.0575884	IL4I1/TIGIT/MYADM/UBASH3B/ZC3H12A/VSIR/TBX21/CD274/FGL2/GPNMB/SOCS5/SOCS6/TNFSF4/MAP2K5/MBP/JAK2/IDO1/IL2RA/IL1RN/CD80/ARG2/JAG1	22
GO:0032271	regulation of protein polymerization	22/1107	201/18800	0.00377628	0.0687399	0.0603217	OCLN/FMN1/CAMSAP1/ARHGAP18/MYADM/SSH2/CDK5RAP2/KIRREL1/TPPP3/KANK1/TOGARAM1/TRIOBP/CDC42EP3/CDK5R1/SPTBN2/CCL24/RASA1/PAK1/FES/EPS8/CCR7/ADD2	22
GO:0016051	carbohydrate biosynthetic process	22/1107	209/18800	0.00599713	0.0915136	0.0803064	B3GNT9/CHST12/PRKAG3/CD244/CHST15/CHST11/ST6GALNAC6/PASK/SDS/SORBS1/CHST10/B3GALT4/PTH1R/PLEK/ENPP1/NFKB1/IRS1/GBE1/EXT1/SLC25A10/ATF3/ADCYAP1R1	22
GO:2000116	regulation of cysteine-type endopeptidase activity	22/1107	229/18800	0.0164584	0.166488	0.146099	EGLN3/NLRP12/RNF34/MALT1/DLC1/TNFSF15/ST18/CFLAR/RIPK2/TNF/TFAP4/MAP2K5/PPARG/MEFV/JAK2/NR4A1/HGF/DHCR24/ATP2A3/ASPH/FAS/BIRC3	22
GO:0046883	regulation of hormone secretion	22/1107	231/18800	0.0180183	0.175342	0.153869	HCAR2/SLC9B2/SLC8B1/AACS/PASK/PAX8/TNF/TFR2/SNAP25/SLC16A1/CCL5/PPARG/CCN3/NOS2/JAK2/IRS1/INHBA/IL6/IL1B/HNF4A/EDN1/ALOX5	22
GO:0015833	peptide transport	22/1107	249/18800	0.0377748	0.264571	0.232171	SLC9B2/SLC8B1/AACS/SLC26A6/PASK/PAX8/TNF/TFR2/SNAP25/SLC16A1/CCL5/CCN3/NOS2/JAK2/IRS1/IL6/IL1RN/IL1B/HNF4A/EDN1/CAMK2G/ALOX5	22
GO:1901988	negative regulation of cell cycle phase transition	22/1107	255/18800	0.0470336	0.290335	0.25478	NACC2/RHNO1/JADE1/INTS3/CDK5RAP2/GTSE1/INTS7/ZWINT/GPNMB/CDK2AP2/SETMAR/RBL1/PROX1/ORC1/MUC1/MSH2/INHBA/PLK3/CHEK1/CCNB1/BRCA1/BLM	22
GO:0005996	monosaccharide metabolic process	22/1107	261/18800	0.0578319	0.322621	0.283111	HECTD4/PGM2L1/RUBCNL/PGM2/CHST15/PASK/SDS/SORBS1/BCKDK/FPGT/TNF/SLC2A3/SLC2A1/PMM1/ENPP1/PDK1/PDHB/KHK/IRS1/GALT/SLC25A10/ATF3	22
GO:0043542	endothelial cell migration	22/1107	279/18800	0.100358	0.391673	0.343707	AMOT/STARD13/ZC3H12A/SEMA4A/VASH1/LPXN/PLPP3/VEGFC/TNF/NR2E1/PROX1/MAP2K5/PPARG/PLCG1/CCN3/MAP3K3/MEF2C/NR4A1/EGR3/EDN1/CD40/SCARB1	22
GO:0006520	cellular amino acid metabolic process	22/1107	285/18800	0.118093	0.399889	0.350917	IL4I1/SERINC5/TPH2/GPT2/ACCS/DARS2/YARS2/PYCR2/GCAT/SEPHS1/SDS/BCKDK/KYNU/ALDH18A1/PYCR1/NOS2/MTHFD1/IDO1/HNMT/HNF4A/ASPA/ARG2	22
GO:0010632	regulation of epithelial cell migration	22/1107	290/18800	0.134251	0.428917	0.37639	STARD13/ZC3H12A/SEMA4A/RTN4/VASH1/PLPP3/VEGFC/TNF/NR2E1/TGFBR2/PROX1/MAP2K5/PPARG/PLCG1/ENPP2/MAP3K3/MEF2C/TACSTD2/HYAL1/EDN1/CD40/SCARB1	22
GO:0051222	positive regulation of protein transport	22/1107	293/18800	0.144542	0.450339	0.395189	MYO18A/HCAR2/TCAF2/ZC3H12A/AACS/MTCL1/CEP131/ABLIM3/ABCG1/CDK5R1/HYAL2/VEGFC/TNF/PRKCZ/PPARG/PCNT/MYH10/JAK2/IL1B/IL1A/HSPA1L/PLK3	22
GO:0036293	response to decreased oxygen levels	22/1107	299/18800	0.166435	0.450339	0.395189	EGLN3/EEF2K/CFLAR/VEGFC/TNF/TGFBR2/SUV39H1/SLC9A1/SLC2A1/PPARG/PDK1/NOS2/LTA/ITPR1/IL1A/ENDOG/EDN1/PLK3/CBFA2T3/CAT/AK4/ADM	22
GO:1904951	positive regulation of establishment of protein localization	22/1107	309/18800	0.206629	0.495804	0.435086	MYO18A/HCAR2/TCAF2/ZC3H12A/AACS/MTCL1/CEP131/ABLIM3/ABCG1/CDK5R1/HYAL2/VEGFC/TNF/PRKCZ/PPARG/PCNT/MYH10/JAK2/IL1B/IL1A/HSPA1L/PLK3	22
GO:0045229	external encapsulating structure organization	22/1107	310/18800	0.210888	0.495804	0.435086	ADAMTS10/GFOD2/SLC2A10/COLGALT1/MMP28/MMP27/OLFML2B/ADAMTS7/ADAMTS4/CFLAR/TNF/NR2E1/TGM1/TGFBI/NFKB2/MMP19/IL6/EXT1/ENG/DAG1/COL16A1/DDR1	22
GO:0006959	humoral immune response	22/1107	317/18800	0.241827	0.528863	0.464096	ACOD1/TREM1/BLNK/EBI3/CD83/TFEB/TNF/RNASE6/PPBP/NOTCH2/MEF2C/LTA/CXCL8/IL6/IL1B/JCHAIN/CXCL1/CR2/CCR7/CFB/ALOX5/A2M	22
GO:0032386	regulation of intracellular transport	22/1107	332/18800	0.313811	0.567345	0.497865	TCAF2/REEP6/ZC3H12A/TTC21B/STX18/RAB23/SNX12/LDLRAP1/WWC1/MTCL1/CEP131/ABLIM3/NUP58/FEZ1/CDK5R1/HYAL2/PTPN1/PCNT/JAK2/IL1B/HSPA1L/PLK3	22
GO:0042742	defense response to bacterium	22/1107	364/18800	0.481291	0.670973	0.588802	SLAMF8/TREM1/TLR9/MARCHF2/STAB1/ISG15/RIPK2/TNF/CCL20/RNASE6/PPBP/SERPINE1/NOTCH2/NOS2/LTA/IL12B/IL12A/IL6R/IL6/JCHAIN/ARG2/ACP5	22
GO:0018205	peptidyl-lysine modification	22/1107	392/18800	0.623845	0.756036	0.663448	LIPT2/TET3/SGF29/KMT5C/KAT8/JADE1/PAGR1/ANTKMT/KIAA1586/SETD4/MBD3/DIP2A/CTCF/LDB1/NSD2/TAF4/SUV39H1/SETMAR/MUC1/IL1B/CHEK1/BRCA1	22
GO:0035710	CD4-positive, alpha-beta T cell activation	21/1107	102/18800	4.10013e-07	0.000245051	0.000215041	IL27/RSAD2/ZC3H12A/NFKBIZ/SEMA4A/VSIR/SASH3/TBX21/CD274/MALT1/SOCS5/CD83/RIPK2/TNFSF4/TGFBR2/PRKCZ/IL12B/IL6R/IL6/CD80/ARG2	21
GO:0046634	regulation of alpha-beta T cell activation	21/1107	105/18800	6.81273e-07	0.000375853	0.000329824	IL27/ZC3H12A/NFKBIZ/VSIR/SASH3/TBX21/CD274/MALT1/EBI3/SOCS5/CD83/RIPK2/TNFSF4/TGFBR2/PRKCZ/JAK2/ITPKB/IL12B/IL12A/CD80/ARG2	21
GO:0002705	positive regulation of leukocyte mediated immunity	21/1107	138/18800	5.70284e-05	0.00435114	0.00381828	SHLD1/RSAD2/KMT5C/SASH3/TBX21/MALT1/TNFSF13/NSD2/TNFSF4/TNF/PVR/PRKCZ/NOS2/MSH2/LTA/IL12B/IL12A/IL6/IL1R1/IL1B/CD40	21
GO:0045580	regulation of T cell differentiation	21/1107	151/18800	0.000211006	0.0103653	0.00909591	IL4I1/IL27/ZC3H12A/NFKBIZ/VSIR/SASH3/TBX21/MALT1/FGL2/SOCS5/CD83/RIPK2/TNFSF4/TGFBR2/PRKCZ/ITPKB/IL12B/IL2RA/EGR3/CD80/RHOH	21
GO:0045834	positive regulation of lipid metabolic process	21/1107	153/18800	0.000253788	0.0115934	0.0101737	SLC27A1/P2RY12/MID1IP1/LDLRAP1/SORBS1/VAV3/ABCG1/TNF/TAFAZZIN/STAR/PPARG/LDLR/IRS1/IL1B/IL1A/FLT1/EEF1A2/CCR7/SCARB1/ABCD2/ADM	21
GO:0097530	granulocyte migration	21/1107	154/18800	0.000277902	0.0121531	0.0106648	MCOLN2/PREX1/SLAMF8/TREM1/VAV3/TNFAIP6/CCL24/CCL20/CCL5/PPBP/PDE4B/CXCL8/IL1R1/IL1B/IL1A/CXCL1/EDN1/CSF1R/CSF1/CCR7/RHOH	21
GO:0050777	negative regulation of immune response	21/1107	179/18800	0.00200268	0.0475604	0.0417359	ACOD1/IL4I1/ZC3H12A/NLRX1/SLAMF8/TBX21/SAMHD1/USP18/FGL2/SOCS5/ISG15/NMI/YES1/TNFSF4/TNFAIP3/PPARG/PLCG1/IL12B/CR2/ARG2/A2M	21
GO:0050731	positive regulation of peptidyl-tyrosine phosphorylation	21/1107	190/18800	0.00409801	0.0716185	0.0628478	ADNP/TNK2/TNFRSF18/RIPK2/YES1/TNF/CCL5/PTPN1/ENPP2/JAK2/IL12B/IL12A/IL6R/IL6/HGF/FCGR1A/CSF2/CSF1R/CD40/CD80/AREG	21
GO:0001763	morphogenesis of a branching structure	21/1107	199/18800	0.00694906	0.102338	0.0898053	FKBPL/RTN4/SEMA3C/SPRY1/SOCS3/PAX8/VDR/TNF/TGFBR2/PROX1/PAK1/TACSTD2/HGF/EXT1/ENG/EDN1/DAG1/CSF1/DDR1/AREG/ADM	21
GO:0050866	negative regulation of cell activation	21/1107	216/18800	0.0166552	0.168004	0.14743	TBC1D10C/IL4I1/TIGIT/UBASH3B/ZC3H12A/VSIR/TBX21/CD274/FGL2/GPNMB/SOCS5/SOCS6/TNFSF4/TNFAIP3/CD200/LDLR/INHBA/IDO1/IL2RA/CD80/ARG2	21
GO:0030072	peptide hormone secretion	21/1107	220/18800	0.0200324	0.180267	0.158191	SLC9B2/SLC8B1/AACS/PASK/PAX8/TNF/TFR2/SNAP25/SLC16A1/CCL5/CCN3/NOS2/JAK2/IRS1/IL6/IL1RN/IL1B/HNF4A/EDN1/CAMK2G/ALOX5	21
GO:0050769	positive regulation of neurogenesis	21/1107	222/18800	0.021909	0.194478	0.170662	WDR62/AMIGO1/EEF2K/PLXNB2/ADNP/OBSL1/TRIM32/RGS14/CUL7/NTN1/NUMBL/XRCC2/VEGFC/TNF/PTPRZ1/LTA/IL6/IL1B/FN1/DAG1/ASPA	21
GO:0002790	peptide secretion	21/1107	225/18800	0.0249744	0.212172	0.186189	SLC9B2/SLC8B1/AACS/PASK/PAX8/TNF/TFR2/SNAP25/SLC16A1/CCL5/CCN3/NOS2/JAK2/IRS1/IL6/IL1RN/IL1B/HNF4A/EDN1/CAMK2G/ALOX5	21
GO:0098657	import into cell	21/1107	238/18800	0.0421578	0.28368	0.24894	SLC27A1/SLC43A2/SLC46A1/LRSAM1/SLC2A10/SLC27A4/TNF/TFR2/SNAP25/SLC19A1/SLC12A2/SLC9A1/SLC6A12/SLC5A3/SLC2A3/SLC2A1/SLC1A5/SLC1A2/KCNJ8/KCNJ2/SLC29A2	21
GO:1901617	organic hydroxy compound biosynthetic process	21/1107	243/18800	0.0506561	0.303767	0.266567	TPH2/OSBPL6/OSBPL1A/CD244/ERLIN2/EBP/ABCG1/SPHK1/TNF/STAR/PTH1R/PROX1/PLEK/NFKB1/MVK/LSS/ITPKB/FDFT1/DHCR24/DHCR7/ADCYAP1R1	21
GO:0071560	cellular response to transforming growth factor beta stimulus	21/1107	252/18800	0.0689139	0.348309	0.305653	NRROS/BCL9L/SLC2A10/APPL2/CHST11/SPRY1/ONECUT2/LPXN/CFLAR/HYAL2/YES1/TGFBR2/HTRA1/PPARG/MEF2C/SMAD6/SMAD5/FBN1/ENG/EDN1/PARP1	21
GO:0009165	nucleotide biosynthetic process	21/1107	255/18800	0.0758908	0.361203	0.316969	CMPK2/ELOVL6/ANTKMT/DIP2A/NME6/PAPSS1/KYNU/TAFAZZIN/PDK1/PDHB/NPR2/NOS2/MTHFD1/IDO1/IMPDH1/DCTD/DCK/AK4/PARP1/ADCY9/ADCY3	21
GO:0044843	cell cycle G1/S phase transition	21/1107	255/18800	0.0758908	0.361203	0.316969	MBLAC1/NACC2/LSM10/JADE1/PAGR1/MEPCE/APPL2/GTSE1/GPNMB/CDK2AP2/CCNE2/KLF11/SKP2/RBL1/POLE/MUC1/INHBA/HYAL1/PLK3/RCC1/CDC25A	21
GO:1901293	nucleoside phosphate biosynthetic process	21/1107	257/18800	0.0807977	0.373618	0.327863	CMPK2/ELOVL6/ANTKMT/DIP2A/NME6/PAPSS1/KYNU/TAFAZZIN/PDK1/PDHB/NPR2/NOS2/MTHFD1/IDO1/IMPDH1/DCTD/DCK/AK4/PARP1/ADCY9/ADCY3	21
GO:0071559	response to transforming growth factor beta	21/1107	258/18800	0.0833287	0.383344	0.336398	NRROS/BCL9L/SLC2A10/APPL2/CHST11/SPRY1/ONECUT2/LPXN/CFLAR/HYAL2/YES1/TGFBR2/HTRA1/PPARG/MEF2C/SMAD6/SMAD5/FBN1/ENG/EDN1/PARP1	21
GO:0090092	regulation of transmembrane receptor protein serine/threonine kinase signaling pathway	21/1107	267/18800	0.108467	0.391673	0.343707	NRROS/BCL9L/SLC2A10/CHST11/ZC3H3/SPRY1/TOB1/KIAA0319/ONECUT2/TNFAIP6/TGFBR2/HTRA1/PPARG/CCN3/NOTCH2/SMAD6/JAK2/INHBA/FBN1/ENG/PARP1	21
GO:0001666	response to hypoxia	21/1107	286/18800	0.175467	0.461961	0.405387	EGLN3/CFLAR/VEGFC/TNF/TGFBR2/SUV39H1/SLC9A1/SLC2A1/PPARG/PDK1/NOS2/LTA/ITPR1/IL1A/ENDOG/EDN1/PLK3/CBFA2T3/CAT/AK4/ADM	21
GO:0007281	germ cell development	21/1107	299/18800	0.231432	0.517082	0.453758	CFAP206/TPGS1/IQCG/SPEF2/SLC26A6/CCDC136/PAQR5/SYCP3/CEP131/DMC1/REC8/TNFAIP6/SMARCA2/RPS6KA2/RFX2/NPR2/MSH2/SMAD5/HSPA2/EDN1/CDC25B	21
GO:0016236	macroautophagy	21/1107	306/18800	0.264465	0.53482	0.469323	STING1/SYNPO2/SESN3/WDR81/LRSAM1/ATG16L2/RUBCNL/VPS37B/ATG9A/MTMR14/RETREG1/RAB23/TEX264/RUBCN/FEZ1/CDK5R1/RIPK2/PIP4K2B/TAFAZZIN/ATP6V1B2/ADRB2	21
GO:0030198	extracellular matrix organization	21/1107	307/18800	0.269328	0.542285	0.475874	ADAMTS10/GFOD2/SLC2A10/COLGALT1/MMP28/MMP27/OLFML2B/ADAMTS7/ADAMTS4/CFLAR/TNF/NR2E1/TGFBI/NFKB2/MMP19/IL6/EXT1/ENG/DAG1/COL16A1/DDR1	21
GO:0043062	extracellular structure organization	21/1107	308/18800	0.274224	0.547356	0.480324	ADAMTS10/GFOD2/SLC2A10/COLGALT1/MMP28/MMP27/OLFML2B/ADAMTS7/ADAMTS4/CFLAR/TNF/NR2E1/TGFBI/NFKB2/MMP19/IL6/EXT1/ENG/DAG1/COL16A1/DDR1	21
GO:1901214	regulation of neuron death	21/1107	313/18800	0.299175	0.559448	0.490936	EGLN3/KDM2B/MEAK7/RETREG1/ADNP/GPNMB/CDK5R1/BTG2/XRCC2/TNF/CCL5/RASA1/PTPRZ1/MSH2/CD200/MEF2C/JAK2/GBE1/DHCR24/CSF1/PARP1	21
GO:0070588	calcium ion transmembrane transport	21/1107	314/18800	0.304252	0.559448	0.490936	MCOLN2/SLC35G1/UBASH3B/SLC8B1/SLC25A23/TLR9/TPCN1/RASA3/STIM1/SLC9A1/PSEN2/PLCG1/PDE4B/ITPR1/HSPA2/GEM/EDNRB/EDN1/CCR7/ATP2A3/ANK2	21
GO:0043414	macromolecule methylation	21/1107	331/18800	0.393848	0.619163	0.543338	ZFP57/TET3/PRMT9/KMT5C/KAT8/METTL8/PAGR1/ANTKMT/MEPCE/PCMTD2/SETD4/MBD3/SUZ12/WDR6/CTCF/BTG2/NSD2/SUV39H1/SETMAR/BRCA1/PARP1	21
GO:0018209	peptidyl-serine modification	21/1107	338/18800	0.431815	0.643594	0.564777	DCLK2/MGAT5B/POGLUT1/GPD1L/MAST2/MAST3/RASSF2/IKBKE/DYRK1B/CDK5R1/RIPK2/BCAR3/TNF/TGFBR2/RPS6KA2/PRKCZ/PAK1/MARK1/IL6/HGF/PARP1	21
GO:1904062	regulation of cation transmembrane transport	21/1107	352/18800	0.507703	0.689166	0.604767	SLC43A2/UBASH3B/ANTKMT/AMIGO1/KLHL24/TLR9/GPD1L/PPIF/STIM1/SLC9A1/PSEN2/PLCG1/PDE4B/MEF2C/KCNJ2/KCNC1/HSPA2/GEM/EDN1/ANK2/ADRB2	21
GO:0051346	negative regulation of hydrolase activity	21/1107	371/18800	0.606647	0.748601	0.656924	AMOT/TTC8/RNF34/LXN/F11R/PPP1R15A/LPIN1/SLC27A4/SPRY1/TNF/SORT1/RARRES1/MAP2K5/PRKCZ/SERPINB2/SERPINE1/NR4A1/HGF/DHCR24/BIRC3/A2M	21
GO:0042176	regulation of protein catabolic process	21/1107	395/18800	0.717684	0.82009	0.719658	RNF19B/ZYG11B/RHBDF1/MAGEF1/MARCHF2/RNFT1/SNX12/PACSIN3/WDR91/TRIM32/LRIG2/SOCS5/BAG2/TNFAIP3/TNF/NOS2/LDLR/IL1B/EEF1A2/PLK3/CBFA2T3	21
GO:0072594	establishment of protein localization to organelle	21/1107	431/18800	0.844182	0.900829	0.790509	SGF29/LRSAM1/MON1A/ZC3H12A/VPS37B/GNPTAB/PEX26/APPL2/SGTB/RAB23/TIMM21/ABLIM3/NUP58/HYAL2/TNFAIP3/SORT1/PEX1/NFKBIA/JAK2/ING1/HSPA1L	21
GO:0002708	positive regulation of lymphocyte mediated immunity	20/1107	117/18800	1.52296e-05	0.00198594	0.00174273	SHLD1/RSAD2/KMT5C/SASH3/TBX21/MALT1/TNFSF13/NSD2/TNFSF4/TNF/PVR/PRKCZ/MSH2/LTA/IL12B/IL12A/IL6/IL1R1/IL1B/CD40	20
GO:0034219	carbohydrate transmembrane transport	20/1107	131/18800	8.10294e-05	0.00575389	0.00504924	OCLN/SLC27A1/SLC2A10/SLC26A6/TMEM144/APPL2/SLC27A4/SORBS1/YES1/TNF/SLC5A3/SLC2A3/SLC2A1/SLC1A2/SORT1/PPBP/ENPP1/IRS1/IL1B/EDN1	20
GO:0002687	positive regulation of leukocyte migration	20/1107	141/18800	0.000226308	0.0107276	0.00941388	TMEM102/P2RY12/TNFRSF18/VEGFC/TNF/CCL24/CCL20/CCL5/SERPINE1/IL12A/CXCL8/IL6R/IL6/IL1R1/IL1A/ICAM1/EDN1/CSF1R/CSF1/CCR7	20
GO:0038061	NIK/NF-kappaB signaling	20/1107	141/18800	0.000226308	0.0107276	0.00941388	NLRP12/ZC3H12A/CARD14/TLR9/PDCD4/MALT1/TNFSF15/RASSF2/IKBKE/NMI/SPHK1/TNF/REL/CCN3/NFKBIA/NFKB2/IL12B/IL1B/EDN1/BIRC3	20
GO:1905039	carboxylic acid transmembrane transport	20/1107	152/18800	0.000613377	0.0218863	0.019206	SLC27A1/SLC13A5/SLC25A30/SLC38A6/SLC43A2/SFXN2/SLC46A1/SLC25A22/LRRC8D/SLC25A15/SLC16A3/TNF/SLC19A1/SLC16A1/SLC6A12/SLC2A1/SLC1A5/SLC1A2/SLC25A10/ABCD2	20
GO:1903825	organic acid transmembrane transport	20/1107	153/18800	0.000667451	0.0231375	0.020304	SLC27A1/SLC13A5/SLC25A30/SLC38A6/SLC43A2/SFXN2/SLC46A1/SLC25A22/LRRC8D/SLC25A15/SLC16A3/TNF/SLC19A1/SLC16A1/SLC6A12/SLC2A1/SLC1A5/SLC1A2/SLC25A10/ABCD2	20
GO:2001236	regulation of extrinsic apoptotic signaling pathway	20/1107	153/18800	0.000667451	0.0231375	0.020304	PELI3/RNF34/STRADB/G0S2/CFLAR/HYAL2/MADD/TRAF1/TNFAIP3/TNF/MAP2K5/SERPINE1/INHBA/IL1B/IL1A/ICAM1/HGF/CSF2/BRCA1/ATF3	20
GO:1905952	regulation of lipid localization	20/1107	155/18800	0.000788051	0.0256162	0.0224791	OSBPL11/OSBPL6/ZC3H12A/LDLRAP1/ATP8A1/IKBKE/ABCG1/PTGES/TNF/PPARG/PLA2G4A/NFKBIA/NFKB1/LPL/IL6/IL1B/IL1A/EDN1/SCARB1/PLIN2	20
GO:0032635	interleukin-6 production	20/1107	172/18800	0.00280752	0.059413	0.052137	NLRP12/ZC3H12A/NLRX1/TLR9/SETD4/SOCS5/RIPK2/HYAL2/TNFSF4/TNFAIP3/TNF/NOS2/CD200/MBP/LPL/IL6R/IL6/IL1B/IL1A/HGF	20
GO:0032675	regulation of interleukin-6 production	20/1107	172/18800	0.00280752	0.059413	0.052137	NLRP12/ZC3H12A/NLRX1/TLR9/SETD4/SOCS5/RIPK2/HYAL2/TNFSF4/TNFAIP3/TNF/NOS2/CD200/MBP/LPL/IL6R/IL6/IL1B/IL1A/HGF	20
GO:0045766	positive regulation of angiogenesis	20/1107	183/18800	0.00567574	0.0890731	0.0781648	ZC3H12A/SPHK1/VEGFC/NR2E1/TGFBR2/STIM1/CCL24/PLCG1/SERPINE1/CXCL8/IL1B/IL1A/HYAL1/HGF/FLT1/ENG/CELA1/CD40/BRCA1/ADM	20
GO:1904018	positive regulation of vasculature development	20/1107	183/18800	0.00567574	0.0890731	0.0781648	ZC3H12A/SPHK1/VEGFC/NR2E1/TGFBR2/STIM1/CCL24/PLCG1/SERPINE1/CXCL8/IL1B/IL1A/HYAL1/HGF/FLT1/ENG/CELA1/CD40/BRCA1/ADM	20
GO:0061138	morphogenesis of a branching epithelium	20/1107	185/18800	0.00639433	0.096724	0.0848787	FKBPL/SEMA3C/SPRY1/SOCS3/PAX8/VDR/TNF/TGFBR2/PROX1/PAK1/TACSTD2/HGF/EXT1/ENG/EDN1/DAG1/CSF1/DDR1/AREG/ADM	20
GO:0030308	negative regulation of cell growth	20/1107	186/18800	0.00678056	0.100268	0.0879891	JADE1/SEMA4A/SEMA6A/RTN4/SEMA5B/SEMA3C/SEMA4F/NME6/KIAA0319/NTN1/CDK5R1/HYAL2/WNT11/SMARCA2/ENPP1/CCN3/INHBA/ING1/HYAL1/HNF4A	20
GO:0046578	regulation of Ras protein signal transduction	20/1107	187/18800	0.00718562	0.104322	0.0915466	STARD13/KBTBD7/RALGPS2/F11R/KANK1/DENND3/RASA3/DLC1/SPRY1/SPRY3/STARD8/CYTH3/MADD/RASA2/RASA1/NOTCH2/ITPKB/EPS8/CSF1/ARHGDIB	20
GO:0010952	positive regulation of peptidase activity	20/1107	192/18800	0.0095166	0.121796	0.10688	EGLN3/NLRP12/VSIR/MALT1/DLC1/TNFSF15/ST18/CFLAR/RIPK2/TNF/TFAP4/PPARG/PCOLCE/MEFV/MBP/JAK2/FN1/ATP2A3/ASPH/FAS	20
GO:0002695	negative regulation of leukocyte activation	20/1107	193/18800	0.0100487	0.122359	0.107375	TBC1D10C/IL4I1/TIGIT/ZC3H12A/VSIR/TBX21/CD274/FGL2/GPNMB/SOCS5/SOCS6/TNFSF4/TNFAIP3/CD200/LDLR/INHBA/IDO1/IL2RA/CD80/ARG2	20
GO:0008154	actin polymerization or depolymerization	20/1107	199/18800	0.0137632	0.147548	0.129479	FMN1/ARHGAP18/MYADM/SSH2/PREX1/PDXP/KIRREL1/KANK1/TRIOBP/CDC42EP3/PSTPIP2/GAS7/SPTBN2/CCL24/RASA1/PLEK/JAK2/EPS8/CCR7/ADD2	20
GO:0006469	negative regulation of protein kinase activity	20/1107	213/18800	0.0266416	0.222179	0.19497	HEXIM2/UBASH3B/CEP85/CDK5RAP2/NCAPG2/PDCD4/RGS14/SPRY1/SPRY3/SOCS5/HYAL2/TNFAIP3/TFAP4/SMPD1/PTPRO/PTPN1/PRKAR2B/PPARG/GADD45B/IL1B	20
GO:0046474	glycerophospholipid biosynthetic process	20/1107	214/18800	0.027827	0.228086	0.200154	SLC27A1/LPCAT4/GPAT3/MTMR14/GPAM/TTC7A/AGPAT5/ACP6/LPIN1/FIG4/PTDSS1/SOCS5/SOCS6/SOCS3/INPP4B/PIP4K2B/TAFAZZIN/PLA2G4A/ITPKB/CISH	20
GO:0071241	cellular response to inorganic substance	20/1107	221/18800	0.0372689	0.263902	0.231583	SLC13A5/TPH2/ADGRV1/SLC25A23/EEF2K/RASGRP2/PPIF/CPNE6/CFLAR/TFR2/SMPD1/SLC12A2/OGG1/MEF2C/ITPKB/ENDOG/EDN1/DDX11/BLM/PARP1	20
GO:0000082	G1/S transition of mitotic cell cycle	20/1107	225/18800	0.0436248	0.28368	0.24894	MBLAC1/NACC2/LSM10/JADE1/MEPCE/APPL2/GTSE1/GPNMB/CDK2AP2/CCNE2/KLF11/SKP2/RBL1/POLE/MUC1/INHBA/HYAL1/PLK3/RCC1/CDC25A	20
GO:0060348	bone development	20/1107	225/18800	0.0436248	0.28368	0.24894	CCDC154/PHOSPHO1/SLC9B2/ATG9A/RAB23/SNX10/IFT172/ADAMTS7/EBP/NSD2/TGFBR2/NPR2/NOTCH2/MEF2C/SMAD5/FLI1/FBN1/EXT1/ENG/ACP5	20
GO:2001234	negative regulation of apoptotic signaling pathway	20/1107	230/18800	0.05263	0.310305	0.272303	PELI3/RNF34/STRADB/SLC35F6/TRIM32/PPIF/CFLAR/TNFAIP3/TNF/PTPN1/MAP2K5/SERPINE1/MUC1/MNT/IL1B/IL1A/ICAM1/HGF/CSF2/BRCA1	20
GO:0007411	axon guidance	20/1107	234/18800	0.0607271	0.327716	0.287582	TTC8/SEMA4A/SEMA6A/SEMA5B/PLXNB2/SEMA3C/SEMA4F/FEZ1/NTN1/CDK5R1/PTPRO/NOTCH2/EXT1/EFNB1/EDN1/ECE1/DAG1/CSF1R/RHOH/ALCAM	20
GO:0097485	neuron projection guidance	20/1107	235/18800	0.0628796	0.331823	0.291187	TTC8/SEMA4A/SEMA6A/SEMA5B/PLXNB2/SEMA3C/SEMA4F/FEZ1/NTN1/CDK5R1/PTPRO/NOTCH2/EXT1/EFNB1/EDN1/ECE1/DAG1/CSF1R/RHOH/ALCAM	20
GO:0001649	osteoblast differentiation	20/1107	241/18800	0.0769055	0.362095	0.317751	NOCT/CLEC5A/TOB1/RASSF2/WNT11/VEGFC/TNFAIP6/TNF/PTH1R/PPARG/MEF2C/SMAD6/SMAD5/IL6R/IL6/TNC/HGF/CAT/AREG/JAG1	20
GO:0051402	neuron apoptotic process	20/1107	241/18800	0.0769055	0.362095	0.317751	EGLN3/TMTC4/KDM2B/RETREG1/ADNP/CDK5R1/BTG2/XRCC2/TNF/RASA1/PTPRZ1/POLB/MSH2/MEF2C/JAK2/GBE1/ATN1/CASP7/FAS/PARP1	20
GO:0019318	hexose metabolic process	20/1107	242/18800	0.0794316	0.36869	0.323539	HECTD4/PGM2L1/RUBCNL/PGM2/CHST15/PASK/SDS/SORBS1/BCKDK/FPGT/TNF/PMM1/ENPP1/PDK1/PDHB/KHK/IRS1/GALT/SLC25A10/ATF3	20
GO:0000209	protein polyubiquitination	20/1107	244/18800	0.0846481	0.386932	0.339546	PELI3/MARCHF8/RNF187/RNF19B/LRSAM1/KBTBD7/RNF34/RNF26/AKTIP/PELI2/TRIM32/TRIM3/UBE4B/NMI/CDC23/SPOP/TRAF1/TNFAIP3/SKP2/BRCA1	20
GO:0031668	cellular response to extracellular stimulus	20/1107	245/18800	0.0873389	0.391673	0.343707	KICS2/SESN3/JMY/ZC3H12A/RRAGD/PRKAG3/ADNP/XPR1/FOSL1/TFEB/VDR/SUV39H1/SLC2A1/SLC1A2/LPL/FADS1/FES/ATF3/FAS/TLE5	20
GO:0071695	anatomical structure maturation	20/1107	246/18800	0.090085	0.391673	0.343707	CCDC154/AGRN/PHOSPHO1/FAM210B/SLC26A6/SNX10/ADAMTS7/DMC1/EBP/REC8/CDK5R1/RPS6KA2/PTH1R/PPARG/NPR2/EXT1/EDNRB/EDN1/DAG1/CDC25B	20
GO:2001020	regulation of response to DNA damage stimulus	20/1107	246/18800	0.090085	0.391673	0.343707	SHLD1/NACC2/ANKLE1/KMT5C/MAGEF1/FAM168A/TRIM32/RAD51AP1/RECQL5/IER3/NSD2/SETMAR/RAD52/OGG1/MUC1/ENDOG/DDX11/CHEK1/BRCA1/PARP1	20
GO:0021537	telencephalon development	20/1107	247/18800	0.0928866	0.391673	0.343707	WDR62/DCLK2/TTC8/KDM2B/P2RY12/RTN4/BTBD3/TACC2/FEZ1/NUMBL/CDK5R1/BTG2/NR2E1/SLC2A1/SLC1A2/PROX1/INHBA/HTR6/EXT1/CSF1R	20
GO:0032886	regulation of microtubule-based process	20/1107	249/18800	0.098657	0.391673	0.343707	OCLN/WDR62/CAMSAP1/CFAP206/CCSAP/TTC21B/MID1IP1/CDK5RAP2/GPSM2/TOGARAM1/CEP131/TPX2/CDK2AP2/FEZ1/CDK5R1/PAK1/TRIM37/MID1/FES/BRCA1	20
GO:0031098	stress-activated protein kinase signaling cascade	20/1107	252/18800	0.107731	0.391673	0.343707	CCDC88C/ZC3H12A/STRADB/TLR9/PDCD4/RASSF2/ARHGEF6/SPHK1/RIPK2/TRAF1/TNF/NFKB1/GADD45B/MID1/MAP3K3/IL1B/IL1A/HGF/CCR7/FAS	20
GO:0061448	connective tissue development	20/1107	260/18800	0.134386	0.428917	0.37639	TBL1XR1/CREB3L2/ZNF219/CHST11/ADAMTS7/DYRK1B/CFLAR/HYAL2/WNT11/TGFBR2/TGFBI/PTH1R/CCN3/MEF2C/SMAD5/IL6R/HYAL1/EXT1/EDN1/CSF1	20
GO:0043270	positive regulation of ion transport	20/1107	273/18800	0.185106	0.478752	0.420122	ANTKMT/P2RY12/AMIGO1/GPD1L/PTGES/STIM1/SLC12A2/SLC9A1/CCL5/PLCG1/PLA2G4A/KCNJ2/KCNC1/IL1B/IL1A/HSPA2/EDN1/ANK2/ADRB2/ADCYAP1R1	20
GO:0007548	sex differentiation	20/1107	281/18800	0.220533	0.498319	0.437293	AGO4/CBX2/WDR19/DMC1/REC8/CDKL2/SGPL1/FZD4/TNFAIP6/TAF4/MSH2/MMP19/SMAD5/INHBA/IL1A/HNF4A/CENPI/DHCR24/ADCYAP1R1/A2M	20
GO:0006470	protein dephosphorylation	20/1107	291/18800	0.268709	0.5418	0.475449	SSH2/UBASH3B/MTMR14/NCEH1/PDXP/PPP1R15A/CAMTA1/DUSP14/DLC1/FIG4/TNF/SMPD1/PTPRZ1/PTPRO/PTPN1/PPP3CC/JAK2/CDC25B/CDC25A/CAMK2G	20
GO:0048562	embryonic organ morphogenesis	20/1107	294/18800	0.283888	0.559448	0.490936	KDM2B/WDR19/CHST11/IFT172/LRIG1/TRIOBP/NTN1/PAX8/WNT11/TGFBR2/PROX1/NOTCH2/MYO7A/MYO6/MTHFD1/MEF2C/HYAL1/FBN1/ENG/EDN1	20
GO:0097193	intrinsic apoptotic signaling pathway	20/1107	295/18800	0.289013	0.559448	0.490936	NACC2/JMY/SGPP1/AEN/PPP1R15A/TRIM32/PPIF/IKBKE/TNF/PTPN1/POLB/PDK1/MUC1/JAK2/ITPR1/MSH6/GSDME/BRCA1/ATP2A3/PARP1	20
GO:0016050	vesicle organization	20/1107	306/18800	0.347202	0.586328	0.514523	MYO18A/BLOC1S3/TSNARE1/RUBCNL/VPS37B/RNF26/CCDC136/AKTIP/KIF13A/SNX10/VAV3/SEC24D/SPHK1/PIP4K2B/SNAP25/SORT1/RFX2/RAB3A/MYO7A/CLCN3	20
GO:0006909	phagocytosis	20/1107	310/18800	0.369013	0.607603	0.533193	MYO18A/KIAA1109/APPL2/XKR8/RHOBTB2/VAV3/ARHGAP25/RUBCN/SPHK1/YES1/TNF/PAK1/NCF2/MYO7A/LDLR/IL1B/FCGR1A/CLCN3/SCARB1/RHOH	20
GO:0006936	muscle contraction	20/1107	349/18800	0.58314	0.733604	0.643764	RCSD1/ZC3H12A/GPD1L/SPHK1/TNF/TAFAZZIN/SLC9A1/PDE4B/MYBPH/SMAD5/KCNJ8/KCNJ2/NR4A1/EDNRB/EDN1/CALD1/ASPH/ARG2/ANK2/ADRB2	20
GO:0051098	regulation of binding	20/1107	366/18800	0.668012	0.785922	0.689674	STING1/UBASH3B/AKTIP/MEPCE/ZC4H2/LDLRAP1/ADNP/BAG2/RIPK2/TFAP4/PPARG/NFKBIA/JAK2/EPB41/DDX11/ATP2A3/TLE5/ADRB2/PARP1/ADD2	20
GO:0150063	visual system development	20/1107	383/18800	0.742824	0.835691	0.733349	BLOC1S3/TTC8/KDM2B/P2RY12/WDR19/IFT172/OBSL1/SPRY1/BCAR3/FZD4/NR2E1/TGFBR2/PROX1/PBX3/NOTCH2/MYO7A/INHBA/FLT1/FBN1/JAG1	20
GO:0002253	activation of immune response	20/1107	386/18800	0.754845	0.841166	0.738153	STING1/ZBP1/ZC3H12A/NFKBIZ/APPL2/BLNK/MALT1/VAV3/LPXN/RIPK2/YES1/PLCG1/PDE4B/PAK1/MEF2C/IL1B/CR2/CCR7/CFB/A2M	20
GO:0042692	muscle cell differentiation	20/1107	387/18800	0.75877	0.845015	0.741531	PLPP7/MRTFB/PDCD4/CBY1/OBSL1/TRIM32/DYRK1B/CFLAR/SLC9A1/SORT1/PROX1/CCN3/NFATC3/MEF2C/ENG/EDNRB/EDN1/CSRP2/ANK2/ADM	20
GO:0048880	sensory system development	20/1107	389/18800	0.766497	0.848698	0.744763	BLOC1S3/TTC8/KDM2B/P2RY12/WDR19/IFT172/OBSL1/SPRY1/BCAR3/FZD4/NR2E1/TGFBR2/PROX1/PBX3/NOTCH2/MYO7A/INHBA/FLT1/FBN1/JAG1	20
GO:0060537	muscle tissue development	20/1107	405/18800	0.822371	0.885459	0.777022	ZNF689/MRTFB/POGLUT1/CBY1/OBSL1/SEMA3C/CFLAR/BTG2/TGFBR2/TAFAZZIN/SLC9A1/PROX1/NOTCH2/MEF2C/SMAD5/NR4A1/ENG/EDN1/CSRP2/ATF3	20
GO:0042391	regulation of membrane potential	20/1107	425/18800	0.877731	0.918053	0.805624	HSH2D/TMEM25/SLC8B1/KCNMB4/CRTC1/GPD1L/SLC4A8/TNF/SLC9A1/PYCR1/PRKCZ/MEF2C/KCNJ8/KCNJ2/KCNC1/GNA15/EDN1/ANK2/ADRB2/PARP1	20
GO:0046632	alpha-beta T cell differentiation	19/1107	111/18800	2.42061e-05	0.00244516	0.00214572	IL27/RSAD2/ZC3H12A/NFKBIZ/SEMA4A/SASH3/TBX21/MALT1/SOCS5/CD83/RIPK2/TNFSF4/TGFBR2/PRKCZ/ITPKB/IL12B/IL6R/IL6/CD80	19
GO:0071347	cellular response to interleukin-1	19/1107	111/18800	2.42061e-05	0.00244516	0.00214572	ACOD1/ZBP1/ZC3H12A/ADAMTS7/ST18/HYAL2/CCL24/CCL20/CCL5/NFKB1/IRAK2/CXCL8/IL6/IL1RN/IL1R1/IL1B/HYAL1/EDN1/CD40	19
GO:1990266	neutrophil migration	19/1107	128/18800	0.000176749	0.00905458	0.00794572	MCOLN2/PREX1/SLAMF8/TREM1/VAV3/TNFAIP6/CCL24/CCL20/CCL5/PPBP/PDE4B/CXCL8/IL1R1/IL1B/IL1A/CXCL1/EDN1/CCR7/RHOH	19
GO:0051783	regulation of nuclear division	19/1107	139/18800	0.000516109	0.0193797	0.0170064	CCDC8/PDXP/CDK5RAP2/OBSL1/ZWINT/RAD51AP1/NME6/CUL7/PKMYT1/SPHK1/CDC23/TNF/RPS6KA2/IL1B/IL1A/EDN1/CHEK1/RCC1/CCNB1	19
GO:1902652	secondary alcohol metabolic process	19/1107	149/18800	0.0012147	0.0349873	0.0307026	OSBPL5/OSBPL1A/LDLRAP1/ERLIN2/EBP/ABCG1/CUBN/STAR/SMPD1/MVK/LSS/LDLR/IDH2/FDXR/FDFT1/DHCR24/DHCR7/SCARB1/CAT	19
GO:0046488	phosphatidylinositol metabolic process	19/1107	162/18800	0.00320743	0.0642732	0.056402	SLC27A1/PLCD4/MTMR14/TTC7A/MTMR10/MTMR12/FIG4/SOCS5/SOCS6/SOCS3/INPP4B/PIP4K2B/PLEK/PLCG1/PLCD1/PLCB2/ITPKB/CSF1R/CISH	19
GO:0002700	regulation of production of molecular mediator of immune response	19/1107	167/18800	0.00448884	0.0764702	0.0671054	SHLD1/LACC1/RSAD2/KMT5C/SASH3/TLR9/CD244/TBX21/MALT1/TNFSF13/NSD2/TNFSF4/TNF/PRKCZ/MSH2/IL6/IL1R1/IL1B/CD40	19
GO:0006694	steroid biosynthetic process	19/1107	175/18800	0.00739675	0.106525	0.0934795	OSBPL6/OSBPL1A/SDR42E1/HSD17B11/ERLIN2/EBP/ABCG1/TNF/STAR/PROX1/NFKB1/MVK/LSS/IL1A/FDXR/FDFT1/DHCR24/DHCR7/ADM	19
GO:0046890	regulation of lipid biosynthetic process	19/1107	175/18800	0.00739675	0.106525	0.0934795	SLC27A1/MID1IP1/LPIN1/ERLIN2/SORBS1/ABCG1/SPHK1/TNF/STAR/PROX1/NFKB1/LDLR/IL1B/IL1A/DHCR7/SCARB1/BRCA1/ABCD2/ADM	19
GO:0002221	pattern recognition receptor signaling pathway	19/1107	176/18800	0.0078487	0.110566	0.0970256	ACOD1/LACC1/RSAD2/TLR10/TASL/TNIP3/NLRX1/RTN4/APPL2/TLR9/NMI/RIPK2/TNFAIP3/TNF/NFKBIA/IRF7/IRAK2/CD40/BIRC3	19
GO:1902905	positive regulation of supramolecular fiber organization	19/1107	176/18800	0.0078487	0.110566	0.0970256	OCLN/FMN1/SYNPO2/COLGALT1/PDXP/CDK5RAP2/KIRREL1/TOGARAM1/CDC42EP3/MTSS1/CDK5R1/WNT11/CCL24/PROX1/PLEK/PAK1/FES/EDN1/CCR7	19
GO:0008361	regulation of cell size	19/1107	179/18800	0.00934005	0.121796	0.10688	CCDC51/SEMA4A/SEMA6A/RTN4/SEMA5B/ADNP/SEMA3C/SEMA4F/VAV3/OLFM1/KIAA0319/NTN1/CDK5R1/SLC12A2/PLEK/FN1/EDN1/CLCN6/CLCN3	19
GO:0090087	regulation of peptide transport	19/1107	183/18800	0.0116736	0.135694	0.119076	SLC9B2/SLC8B1/AACS/SLC26A6/PASK/PAX8/TNF/TFR2/SNAP25/SLC16A1/CCL5/CCN3/NOS2/JAK2/IRS1/IL6/IL1B/HNF4A/ALOX5	19
GO:0051495	positive regulation of cytoskeleton organization	19/1107	195/18800	0.0215335	0.191645	0.168175	OCLN/FMN1/SYNPO2/PDXP/CDK5RAP2/KIRREL1/GPSM2/TOGARAM1/CDC42EP3/MTSS1/CDK5R1/WNT11/CCL24/PROX1/PLEK/PAK1/FES/EDN1/CCR7	19
GO:0030705	cytoskeleton-dependent intracellular transport	19/1107	197/18800	0.0236637	0.20301	0.178148	CCDC88C/BLOC1S3/TMEM201/DYNC2I2/TTC21B/DYNC2H1/KIF13A/WDR19/ARHGAP21/IFT172/TANC2/CEP131/KIF1C/FEZ1/RPGR/PRKCZ/MYO7A/MYO6/MYO1F	19
GO:1901888	regulation of cell junction assembly	19/1107	201/18800	0.0284018	0.23095	0.202666	VSTM5/AGRN/FMN1/LRFN3/SEMA4A/AMIGO1/LRRN3/F11R/EEF2K/ADNP/DLC1/CLSTN3/NTN1/LDB1/TNF/SLC9A1/MEF2C/IL1B/COL16A1	19
GO:0019722	calcium-mediated signaling	19/1107	202/18800	0.0296905	0.233842	0.205205	TBC1D10C/P2RY12/LAT/CAMTA1/HOMER3/SPHK1/TNF/SLC9A1/CCL20/PPP3CC/PLEK/PLCG1/NFATC3/ITPR1/CXCL8/EDNRB/EDN1/CCR7/ANK2	19
GO:0072522	purine-containing compound biosynthetic process	19/1107	202/18800	0.0296905	0.233842	0.205205	ADAL/ELOVL6/ANTKMT/PGM2/DIP2A/NME6/PAPSS1/TAFAZZIN/PDK1/PDHB/NPR2/NOS2/MTHFD1/IMPDH1/DCK/AK4/PARP1/ADCY9/ADCY3	19
GO:0043281	regulation of cysteine-type endopeptidase activity involved in apoptotic process	19/1107	204/18800	0.0323988	0.240294	0.210866	EGLN3/NLRP12/RNF34/MALT1/DLC1/TNFSF15/ST18/CFLAR/TNF/TFAP4/MAP2K5/PPARG/JAK2/NR4A1/HGF/DHCR24/ATP2A3/FAS/BIRC3	19
GO:0048588	developmental cell growth	19/1107	227/18800	0.077817	0.363989	0.319413	SEMA4A/SEMA6A/RTN4/SEMA5B/ADNP/SEMA3C/SEMA4F/OLFM1/KIAA0319/NTN1/CPNE6/CDK5R1/TGFBR2/PRKCZ/FN1/EXT1/EDN1/DDR1/ALCAM	19
GO:0051259	protein complex oligomerization	19/1107	244/18800	0.13054	0.428286	0.375836	VSTM5/STING1/KCTD1/KCTD21/NACC2/CBR4/ZC3H12A/APPL2/LRRC8D/SAMHD1/CBY1/CRTC1/ISG15/SLC9A1/SLC1A5/SLC1A2/KCNJ2/KCNC1/BLM	19
GO:0051403	stress-activated MAPK cascade	19/1107	245/18800	0.134172	0.428917	0.37639	ZC3H12A/STRADB/TLR9/PDCD4/RASSF2/ARHGEF6/SPHK1/RIPK2/TRAF1/TNF/NFKB1/GADD45B/MID1/MAP3K3/IL1B/IL1A/HGF/CCR7/FAS	19
GO:0090068	positive regulation of cell cycle process	19/1107	247/18800	0.14161	0.444282	0.389873	MBLAC1/LSM10/RHNO1/PAGR1/MEPCE/GPSM2/RAD51AP1/SPHK1/CDC23/TNF/IL1B/IL1A/HYAL1/HSPA2/EDN1/DDX11/CDC25B/CDC25A/CCNB1	19
GO:0003007	heart morphogenesis	19/1107	254/18800	0.169435	0.457096	0.401118	RTN4/PDCD4/IFT172/SEMA3C/OLFM1/DLC1/SPRY1/WNT11/NSD2/TGFBR2/TAFAZZIN/PROX1/NOTCH2/MEF2C/SMAD6/EXT1/ENG/EDN1/JAG1	19
GO:0045927	positive regulation of growth	19/1107	256/18800	0.177882	0.466289	0.409185	AGRN/KDM2B/CXCL16/GPAM/SASH3/ADNP/TRIM32/NTN1/CPNE6/SPHK1/TGFBR2/SLC9A1/PROX1/MAP2K5/MEF2C/HYAL1/FN1/EDN1/CSF1	19
GO:0051321	meiotic cell cycle	19/1107	266/18800	0.223199	0.503075	0.441466	AGO4/SLX4/SYCP3/MLH3/NCAPD3/DMC1/RAD51AP1/REC8/CCNE2/PKMYT1/XRCC2/RPS6KA2/NPR2/HSPA2/MSH6/EDN1/CKS2/CDC25B/CDC25A	19
GO:0034599	cellular response to oxidative stress	19/1107	284/18800	0.315583	0.57026	0.500423	PPARGC1B/ZC3H12A/MEAK7/PYCR2/PPIF/SPHK1/TNFAIP3/TNF/RAD52/PYCR1/PDK1/JAK2/IL6/HGF/ENDOG/EDN1/CAT/ALOX5/PARP1	19
GO:0042063	gliogenesis	19/1107	291/18800	0.354207	0.590921	0.518554	NRROS/TTC21B/P2RY12/RTN4/SUZ12/CDK5R1/TNF/NR2E1/PTPRZ1/LTA/LDLR/IL6/IL1B/IFNGR1/DAG1/CSF1R/CSF1/ASPA/AREG	19
GO:0051047	positive regulation of secretion	19/1107	300/18800	0.405123	0.630664	0.55343	MYO18A/HCAR2/AACS/ABCG1/PTGES/SLC4A8/VEGFC/TFR2/SLC12A2/RAB3A/PPARG/PLA2G4A/MYH10/JAK2/INHBA/IL1B/IL1A/EDNRB/EDN1	19
GO:0032409	regulation of transporter activity	19/1107	305/18800	0.43372	0.646154	0.567023	TCAF2/ANTKMT/AMIGO1/KLHL24/TLR9/GPD1L/PPIF/STIM1/SLC9A1/SLC5A3/PPARG/PDE4B/MEF2C/KCNC1/HSPA2/GEM/EDN1/ANK2/ADRB2	19
GO:0050890	cognition	19/1107	306/18800	0.439447	0.648768	0.569317	GPR155/TTC8/ADNP/CRTC1/GTF2A1L/RGS14/ATP8A1/DOP1B/CHST10/FOSL1/BTG2/TNF/SNAP25/PTPRZ1/PRKCZ/PRKAR2B/MEF2C/LDLR/ADCY3	19
GO:0001654	eye development	19/1107	379/18800	0.797484	0.870159	0.763596	BLOC1S3/TTC8/KDM2B/WDR19/IFT172/OBSL1/SPRY1/BCAR3/FZD4/NR2E1/TGFBR2/PROX1/PBX3/NOTCH2/MYO7A/INHBA/FLT1/FBN1/JAG1	19
GO:0050804	modulation of chemical synaptic transmission	19/1107	429/18800	0.924587	0.94866	0.832483	TMEM25/KCNMB4/ADNP/CRTC1/RGS14/CLSTN3/SLC4A8/TNF/NR2E1/SNAP25/SLC12A2/RAB3A/PRKCZ/PRKAR2B/MEF2C/JAK2/IL1B/EDN1/ADRB2	19
GO:0099177	regulation of trans-synaptic signaling	19/1107	430/18800	0.926222	0.94956	0.833273	TMEM25/KCNMB4/ADNP/CRTC1/RGS14/CLSTN3/SLC4A8/TNF/NR2E1/SNAP25/SLC12A2/RAB3A/PRKCZ/PRKAR2B/MEF2C/JAK2/IL1B/EDN1/ADRB2	19
GO:1904659	glucose transmembrane transport	18/1107	113/18800	0.000103849	0.00695088	0.00609964	OCLN/SLC27A1/SLC2A10/APPL2/SLC27A4/SORBS1/YES1/TNF/SLC5A3/SLC2A3/SLC2A1/SLC1A2/SORT1/PPBP/ENPP1/IRS1/IL1B/EDN1	18
GO:0008645	hexose transmembrane transport	18/1107	117/18800	0.00016376	0.00858444	0.00753315	OCLN/SLC27A1/SLC2A10/APPL2/SLC27A4/SORBS1/YES1/TNF/SLC5A3/SLC2A3/SLC2A1/SLC1A2/SORT1/PPBP/ENPP1/IRS1/IL1B/EDN1	18
GO:0015749	monosaccharide transmembrane transport	18/1107	119/18800	0.000203743	0.0100776	0.00884342	OCLN/SLC27A1/SLC2A10/APPL2/SLC27A4/SORBS1/YES1/TNF/SLC5A3/SLC2A3/SLC2A1/SLC1A2/SORT1/PPBP/ENPP1/IRS1/IL1B/EDN1	18
GO:0002702	positive regulation of production of molecular mediator of immune response	18/1107	120/18800	0.000226755	0.0107276	0.00941388	SHLD1/LACC1/RSAD2/KMT5C/SASH3/TLR9/CD244/TBX21/MALT1/TNFSF13/NSD2/TNFSF4/PRKCZ/MSH2/IL6/IL1R1/IL1B/CD40	18
GO:0022612	gland morphogenesis	18/1107	123/18800	0.00030993	0.0131528	0.011542	SEMA3C/NTN1/CFLAR/VDR/TNFAIP3/TNF/TGFBR2/PROX1/POLB/NOTCH2/IL6/TNC/HGF/DAG1/CSF1R/CSF1/DDR1/AREG	18
GO:0002688	regulation of leukocyte chemotaxis	18/1107	124/18800	0.000343002	0.0142197	0.0124783	TMEM102/SLC8B1/MMP28/SLAMF8/PADI2/VEGFC/TNFAIP6/CCL5/SERPINE1/CCN3/IL12A/CXCL8/IL6R/IL6/EDN1/CSF1R/CSF1/CCR7	18
GO:0008203	cholesterol metabolic process	18/1107	139/18800	0.0013523	0.0376958	0.0330794	OSBPL5/OSBPL1A/LDLRAP1/ERLIN2/EBP/ABCG1/CUBN/STAR/SMPD1/MVK/LSS/LDLR/FDXR/FDFT1/DHCR24/DHCR7/SCARB1/CAT	18
GO:0016125	sterol metabolic process	18/1107	154/18800	0.00420704	0.072531	0.0636485	OSBPL5/OSBPL1A/LDLRAP1/ERLIN2/EBP/ABCG1/CUBN/STAR/SMPD1/MVK/LSS/LDLR/FDXR/FDFT1/DHCR24/DHCR7/SCARB1/CAT	18
GO:0051092	positive regulation of NF-kappaB transcription factor activity	18/1107	154/18800	0.00420704	0.072531	0.0636485	CARD14/DHX33/TLR9/TRIM32/MID2/MALT1/SPHK1/CFLAR/IL18RAP/RIPK2/TRAF1/TNF/PRKCZ/TRIM37/IRAK2/IL1B/CD40/CAT	18
GO:0046434	organophosphate catabolic process	18/1107	157/18800	0.00515414	0.0838171	0.0735524	GDPD1/NUDT18/PDXP/PGM2/NUDT9/SAMHD1/PLA2G15/GPD1L/INPP4B/SMPD1/PLCG1/PLA2G4A/ENPP2/ENPP1/PDE4B/OGG1/LDLR/SCARB1	18
GO:0051250	negative regulation of lymphocyte activation	18/1107	161/18800	0.00668162	0.0994162	0.0872413	TBC1D10C/IL4I1/TIGIT/ZC3H12A/VSIR/TBX21/CD274/FGL2/GPNMB/SOCS5/SOCS6/TNFSF4/TNFAIP3/INHBA/IDO1/IL2RA/CD80/ARG2	18
GO:0051494	negative regulation of cytoskeleton organization	18/1107	165/18800	0.00855742	0.1158	0.101618	CAMSAP1/RHPN1/MYADM/SSH2/MID1IP1/CDK5RAP2/F11R/KANK1/TPX2/TRIOBP/DLC1/SPTBN2/TRIM37/MID1/TACSTD2/EPS8/BRCA1/ADD2	18
GO:0030041	actin filament polymerization	18/1107	169/18800	0.0108347	0.12907	0.113264	FMN1/ARHGAP18/MYADM/SSH2/PREX1/KIRREL1/KANK1/TRIOBP/CDC42EP3/PSTPIP2/GAS7/SPTBN2/CCL24/RASA1/JAK2/EPS8/CCR7/ADD2	18
GO:0010950	positive regulation of endopeptidase activity	18/1107	174/18800	0.0143313	0.151823	0.13323	EGLN3/NLRP12/VSIR/MALT1/DLC1/TNFSF15/ST18/CFLAR/RIPK2/TNF/TFAP4/PPARG/MEFV/MBP/JAK2/ATP2A3/ASPH/FAS	18
GO:0090276	regulation of peptide hormone secretion	18/1107	177/18800	0.0168196	0.169424	0.148676	SLC9B2/SLC8B1/AACS/PASK/PAX8/TNF/TFR2/SNAP25/SLC16A1/CCL5/CCN3/NOS2/JAK2/IRS1/IL6/IL1B/HNF4A/ALOX5	18
GO:0002791	regulation of peptide secretion	18/1107	180/18800	0.019631	0.179184	0.15724	SLC9B2/SLC8B1/AACS/PASK/PAX8/TNF/TFR2/SNAP25/SLC16A1/CCL5/CCN3/NOS2/JAK2/IRS1/IL6/IL1B/HNF4A/ALOX5	18
GO:0051302	regulation of cell division	18/1107	186/18800	0.0263237	0.22004	0.193092	MACC1/SGF29/RAB11FIP4/KIF13A/PDXP/ORC6/CDK2AP2/KIF20A/KLHL21/VEGFC/RBL1/PPBP/IL1B/IL1A/PLK3/CDC25B/CAT/BLM	18
GO:0031334	positive regulation of protein-containing complex assembly	18/1107	194/18800	0.0377532	0.264571	0.232171	OCLN/FMN1/P2RY12/DHX33/CDK5RAP2/KIRREL1/TPPP3/TOGARAM1/CDC42EP3/ISG15/CDK5R1/TNF/CCL24/PLEK/PAK1/FES/CSF2/CCR7	18
GO:0031032	actomyosin structure organization	18/1107	199/18800	0.0465256	0.289654	0.254182	MYO18A/TTC8/RHPN1/ANLN/F11R/OBSL1/SORBS1/DLC1/CFLAR/WNT11/SLC9A1/PROX1/PAK1/MYH10/TACSTD2/EPB41/EDN1/CSRP2	18
GO:0050864	regulation of B cell activation	18/1107	200/18800	0.0484414	0.295678	0.259468	TBC1D10C/IL4I1/SHLD1/KMT5C/SLAMF8/SASH3/TLR9/TBX21/VAV3/TNFSF13/NSD2/TNFSF4/TNFAIP3/MSH2/MEF2C/INHBA/IL6/CD40	18
GO:0044242	cellular lipid catabolic process	18/1107	219/18800	0.0959816	0.391673	0.343707	GDPD1/TYSND1/PLA2G15/LPIN1/SLC27A4/NEU3/SGPL1/SPHK1/SMPD1/PLCG1/PLA2G4A/ENPP2/LPL/LDLR/IRS1/GLA/SCARB1/ABCD2	18
GO:0046777	protein autophosphorylation	18/1107	224/18800	0.112195	0.391673	0.343707	NLRP12/EEF2K/PASK/GPNMB/RASSF2/DYRK1B/TNK1/VEGFC/ENPP1/PAK1/MAP3K3/JAK2/GRK5/FLT1/FES/ENG/CSF1R/DDR1	18
GO:0007599	hemostasis	18/1107	227/18800	0.122679	0.411469	0.361079	BLOC1S3/UBASH3B/HPS6/P2RY12/F11R/PROCR/VAV3/PLEK/PLA2G4A/SERPINB2/SERPINE1/JAK2/IL6/HNF4A/FN1/FLI1/EDN1/CD40	18
GO:0072593	reactive oxygen species metabolic process	18/1107	231/18800	0.137531	0.433762	0.380642	ACOD1/NRROS/ZC3H12A/PREX1/CFLAR/TNF/TGFBR2/SLC5A3/NOS2/NCF2/EDN1/CLCN3/CAT/BRCA1/ARG2/ALOX5/ABCD2/ACP5	18
GO:0033002	muscle cell proliferation	18/1107	233/18800	0.145327	0.450339	0.395189	NDRG2/PDCD4/LDLRAP1/CFLAR/TNFAIP3/TNF/TGFBR2/CCL5/PPARG/NPR3/CCN3/MEF2C/JAK2/IL12B/IL12A/IL6R/IL6/EDN1	18
GO:0097305	response to alcohol	18/1107	235/18800	0.153365	0.450339	0.395189	RECQL5/FOSL1/TNFSF4/TNF/TGFBR2/POLB/OGG1/INHBA/EPS8/DAG1/CCR7/CAT/BRCA1/BLM/PARP1/ADCYAP1R1/ADCY3/A2M	18
GO:0046395	carboxylic acid catabolic process	18/1107	238/18800	0.165869	0.450339	0.395189	IL4I1/TYSND1/GPT2/NAGK/PLA2G15/GCAT/LPIN1/SLC27A4/SDS/BCKDK/KYNU/NOS2/IRS1/IDO1/HNMT/ASPA/ARG2/ABCD2	18
GO:0032984	protein-containing complex disassembly	18/1107	239/18800	0.170154	0.457915	0.401837	CAMSAP1/CCSAP/RUBCNL/MID1IP1/NCKAP5L/PDXP/TPX2/TRIOBP/RUBCN/ARID1A/TNF/SPTBN2/PLEK/MID1/EPS8/ASPH/ADRB2/ADD2	18
GO:0016054	organic acid catabolic process	18/1107	242/18800	0.183351	0.474555	0.416439	IL4I1/TYSND1/GPT2/NAGK/PLA2G15/GCAT/LPIN1/SLC27A4/SDS/BCKDK/KYNU/NOS2/IRS1/IDO1/HNMT/ASPA/ARG2/ABCD2	18
GO:0060047	heart contraction	18/1107	247/18800	0.206443	0.495804	0.435086	ZC3H12A/GPD1L/TNF/TAFAZZIN/SLC9A1/RPS6KA2/PDE4B/SMAD5/KCNJ8/KCNJ2/JAK2/EXT1/EDNRB/EDN1/ATP2A3/ANK2/ADORA3/ADM	18
GO:0003015	heart process	18/1107	257/18800	0.25636	0.534225	0.468802	ZC3H12A/GPD1L/TNF/TAFAZZIN/SLC9A1/RPS6KA2/PDE4B/SMAD5/KCNJ8/KCNJ2/JAK2/EXT1/EDNRB/EDN1/ATP2A3/ANK2/ADORA3/ADM	18
GO:1903532	positive regulation of secretion by cell	18/1107	274/18800	0.350013	0.58927	0.517105	MYO18A/HCAR2/AACS/ABCG1/PTGES/SLC4A8/VEGFC/TFR2/SLC12A2/RAB3A/PPARG/PLA2G4A/MYH10/JAK2/INHBA/IL1B/IL1A/EDN1	18
GO:0098742	cell-cell adhesion via plasma-membrane adhesion molecules	18/1107	279/18800	0.37894	0.607603	0.533193	MYADM/LRFN3/AMIGO1/CEACAM19/CLDN15/PLXNB2/OBSL1/CLSTN3/TGFBR2/SELL/PVR/MAP2K5/MBP/IL1RN/ICAM1/CELSR2/CDH10/ALCAM	18
GO:0098813	nuclear chromosome segregation	18/1107	287/18800	0.425841	0.636278	0.558356	AGO4/KNSTRN/SLX4/CDK5RAP2/NCAPG2/MLH3/NCAPD3/DMC1/ZWINT/CTCF/REC8/CCNE2/CDC23/KIF22/KIFC1/GEM/DDX11/CCNB1	18
GO:0060070	canonical Wnt signaling pathway	18/1107	313/18800	0.576147	0.726336	0.637386	CCDC88C/BCL9L/LZTS2/JADE1/TTC21B/TBL1XR1/CBY1/KANK1/PLPP3/FZD4/WNT11/TLE3/PTPRO/NFKB1/EXT1/EDNRB/EDN1/TLE5	18
GO:0018105	peptidyl-serine phosphorylation	18/1107	315/18800	0.587184	0.736754	0.646528	DCLK2/GPD1L/MAST2/MAST3/RASSF2/IKBKE/DYRK1B/CDK5R1/RIPK2/BCAR3/TNF/TGFBR2/RPS6KA2/PRKCZ/PAK1/MARK1/IL6/HGF	18
GO:1990778	protein localization to cell periphery	18/1107	337/18800	0.699696	0.808341	0.709348	TTC8/MYADM/TSPAN14/KIF13A/WDR19/TTC7A/F11R/GPSM2/LDLRAP1/SORBS1/TSPAN5/TNF/SNAP25/RAB3A/PRKCZ/EPB41/DAG1/ANK2	18
GO:0034470	ncRNA processing	18/1107	424/18800	0.946138	0.964015	0.845957	TSEN54/INTS6L/AGO4/HELQ/RPUSD1/ERI2/INTS14/ZC3H12A/METTL8/INTS3/ELAC2/EXOSC5/INTS7/WDR6/RPP40/TNF/SUV39H1/IL6	18
GO:2000514	regulation of CD4-positive, alpha-beta T cell activation	17/1107	66/18800	1.75749e-07	0.000126047	0.000110611	IL27/ZC3H12A/NFKBIZ/VSIR/SASH3/TBX21/CD274/MALT1/SOCS5/CD83/RIPK2/TNFSF4/TGFBR2/PRKCZ/IL12B/CD80/ARG2	17
GO:0032729	positive regulation of interferon-gamma production	17/1107	77/18800	1.85348e-06	0.000666381	0.000584773	IL27/SASH3/TLR9/CD244/EBI3/ISG15/RIPK2/TNFSF4/TNF/PDE4B/LTA/JAK2/IL12RB2/IL12B/IL12A/IL1R1/IL1B	17
GO:0043367	CD4-positive, alpha-beta T cell differentiation	17/1107	82/18800	4.63275e-06	0.00113271	0.000993992	IL27/RSAD2/ZC3H12A/NFKBIZ/SEMA4A/SASH3/TBX21/MALT1/SOCS5/CD83/RIPK2/TNFSF4/PRKCZ/IL12B/IL6R/IL6/CD80	17
GO:0010232	vascular transport	17/1107	87/18800	1.0705e-05	0.00150542	0.00132106	SLC27A1/SLC2A10/SLC27A4/ATP8A1/SLC4A8/ABCG2/SLC19A1/SLC16A1/SLC12A2/SLC5A3/SLC2A3/SLC2A1/SLC1A5/SLC1A2/KCNJ8/SLC29A2/ATP2A3	17
GO:0150104	transport across blood-brain barrier	17/1107	87/18800	1.0705e-05	0.00150542	0.00132106	SLC27A1/SLC2A10/SLC27A4/ATP8A1/SLC4A8/ABCG2/SLC19A1/SLC16A1/SLC12A2/SLC5A3/SLC2A3/SLC2A1/SLC1A5/SLC1A2/KCNJ8/SLC29A2/ATP2A3	17
GO:0045582	positive regulation of T cell differentiation	17/1107	94/18800	3.08681e-05	0.00279417	0.00245199	IL4I1/NFKBIZ/VSIR/SASH3/MALT1/SOCS5/CD83/RIPK2/TNFSF4/TGFBR2/PRKCZ/ITPKB/IL12B/IL2RA/EGR3/CD80/RHOH	17
GO:0032602	chemokine production	17/1107	98/18800	5.36651e-05	0.00413856	0.00363174	MCOLN2/TREM1/TLR9/TRIM32/SOCS5/RIPK2/TNFSF4/TNF/MAP2K5/MEFV/MBP/LPL/IL6R/IL6/IL1B/CSF1R/ARG2	17
GO:0045621	positive regulation of lymphocyte differentiation	17/1107	107/18800	0.000165379	0.00859493	0.00754236	IL4I1/NFKBIZ/VSIR/SASH3/MALT1/SOCS5/CD83/RIPK2/TNFSF4/TGFBR2/PRKCZ/ITPKB/IL12B/IL2RA/EGR3/CD80/RHOH	17
GO:0007088	regulation of mitotic nuclear division	17/1107	111/18800	0.000260268	0.0117399	0.0103022	CCDC8/PDXP/CDK5RAP2/OBSL1/ZWINT/NME6/CUL7/PKMYT1/SPHK1/CDC23/TNF/IL1B/IL1A/EDN1/CHEK1/RCC1/CCNB1	17
GO:0002526	acute inflammatory response	17/1107	113/18800	0.000323348	0.0136415	0.0119709	TREM1/PTGES/TNFSF4/TNF/TFR2/OGG1/IL6R/IL6/IL1B/IL1A/FN1/FCGR3A/FCGR1A/EXT1/EDNRB/CCR7/A2M	17
GO:0002286	T cell activation involved in immune response	17/1107	116/18800	0.000442659	0.0170686	0.0149783	IL27/ZC3H12A/NFKBIZ/SEMA4A/APBB1IP/TBX21/MALT1/FGL2/SOCS5/RIPK2/TNFSF4/PRKCZ/IL12B/IL6R/IL6/ICAM1/CD80	17
GO:0002224	toll-like receptor signaling pathway	17/1107	123/18800	0.000876618	0.0278187	0.0244119	ACOD1/RSAD2/TLR10/TASL/TNIP3/RTN4/APPL2/TLR9/NMI/RIPK2/TNFAIP3/TNF/NFKBIA/IRF7/IRAK2/CD40/BIRC3	17
GO:0000018	regulation of DNA recombination	17/1107	131/18800	0.0017735	0.0451627	0.0396319	SHLD1/ANKLE1/KMT5C/MAGEF1/SMARCAD1/TBX21/RAD51AP1/RECQL5/TNFSF13/NSD2/TNFSF4/MSH2/MSH6/CHEK1/CD40/BLM/PARP1	17
GO:0007098	centrosome cycle	17/1107	131/18800	0.0017735	0.0451627	0.0396319	WDR62/POC1B/PARD6B/CEP85/KIAA1614/CDK5RAP2/SAC3D1/CEP131/CEP250/SDCCAG8/KIAA0753/XRCC2/SLC16A1/TRIM37/FES/CHEK1/BRCA1	17
GO:0072073	kidney epithelium development	17/1107	140/18800	0.00360005	0.066204	0.0580964	FMN1/LZTS2/SPRY1/MTSS1/PAX8/WNT11/PTPRO/NOTCH2/MEF2C/SMAD6/SMAD5/TACSTD2/EXT1/EDNRB/CAT/ARG2/JAG1	17
GO:0032147	activation of protein kinase activity	17/1107	142/18800	0.00416746	0.0723706	0.0635077	MOB3B/CARD14/STRADB/ADNP/TPX2/MALT1/TNFSF15/CDK5R1/MADD/WNT11/TGFBR2/CCL5/PRKCZ/JAK2/IL12B/IL6R/ADRB2	17
GO:0031023	microtubule organizing center organization	17/1107	145/18800	0.00515465	0.0838171	0.0735524	WDR62/POC1B/PARD6B/CEP85/KIAA1614/CDK5RAP2/SAC3D1/CEP131/CEP250/SDCCAG8/KIAA0753/XRCC2/SLC16A1/TRIM37/FES/CHEK1/BRCA1	17
GO:0006633	fatty acid biosynthetic process	17/1107	162/18800	0.0149274	0.156979	0.137754	CBR4/ELOVL6/MID1IP1/OXSM/PRKAG3/ERLIN2/PTGES/SCD/PLA2G4A/LPL/FADS3/FADS1/IL1B/EDN1/BRCA1/ALOX5/ABCD2	17
GO:1990138	neuron projection extension	17/1107	172/18800	0.0253104	0.214064	0.187849	SEMA4A/SEMA6A/RTN4/SEMA5B/ADNP/SEMA3C/SEMA4F/OLFM1/KIAA0319/NTN1/CPNE6/CDK5R1/PRKCZ/FN1/EDN1/DDR1/ALCAM	17
GO:0048659	smooth muscle cell proliferation	17/1107	173/18800	0.0265899	0.222005	0.194817	NDRG2/PDCD4/LDLRAP1/TNFAIP3/TNF/TGFBR2/CCL5/PPARG/NPR3/CCN3/MEF2C/JAK2/IL12B/IL12A/IL6R/IL6/EDN1	17
GO:0052126	movement in host environment	17/1107	177/18800	0.0321964	0.23904	0.209766	VPS37B/TPCN1/F11R/CLEC5A/MID2/XPR1/HYAL2/SMPD1/SLC1A5/PVR/LDLR/CXCL8/ICAM1/DAG1/CR2/SCARB1/CD80	17
GO:0030073	insulin secretion	17/1107	179/18800	0.0353062	0.256033	0.224678	SLC9B2/SLC8B1/AACS/TNF/SNAP25/SLC16A1/CCL5/CCN3/NOS2/JAK2/IRS1/IL6/IL1RN/IL1B/HNF4A/CAMK2G/ALOX5	17
GO:0043405	regulation of MAP kinase activity	17/1107	183/18800	0.0421758	0.28368	0.24894	TLR9/PDCD4/RGS14/SPRY1/SPRY3/HYAL2/FZD4/TNF/SMPD1/PTPN1/MAP2K5/PPARG/PAK1/IL1B/FLT1/EDN1/CD40	17
GO:1901991	negative regulation of mitotic cell cycle phase transition	17/1107	183/18800	0.0421758	0.28368	0.24894	NACC2/JADE1/INTS3/CDK5RAP2/GTSE1/ZWINT/GPNMB/CDK2AP2/RBL1/ORC1/MUC1/INHBA/PLK3/CHEK1/CCNB1/BRCA1/BLM	17
GO:0097696	receptor signaling pathway via STAT	17/1107	184/18800	0.0440336	0.28368	0.24894	SOCS5/SOCS6/NMI/SOCS3/CDK5R1/TNFRSF18/TNF/CCL5/PPARG/JAK2/IL12B/IL12A/IL6R/IL6/CSF2/CSF1R/CD40	17
GO:0071706	tumor necrosis factor superfamily cytokine production	17/1107	187/18800	0.0499568	0.300327	0.263547	ZC3H12A/VSIR/SASH3/TLR9/SETD4/CD274/GPNMB/RIPK2/TNFAIP3/LPL/JAK2/IL12B/IL6/IL1A/IFNGR1/ARG2/ACP5	17
GO:1903555	regulation of tumor necrosis factor superfamily cytokine production	17/1107	187/18800	0.0499568	0.300327	0.263547	ZC3H12A/VSIR/SASH3/TLR9/SETD4/CD274/GPNMB/RIPK2/TNFAIP3/LPL/JAK2/IL12B/IL6/IL1A/IFNGR1/ARG2/ACP5	17
GO:0051701	biological process involved in interaction with host	17/1107	191/18800	0.0586979	0.322621	0.283111	VPS37B/TPCN1/F11R/CLEC5A/MID2/XPR1/HYAL2/SMPD1/SLC1A5/PVR/LDLR/CXCL8/ICAM1/DAG1/CR2/SCARB1/CD80	17
GO:0071248	cellular response to metal ion	17/1107	191/18800	0.0586979	0.322621	0.283111	SLC13A5/TPH2/ADGRV1/SLC25A23/EEF2K/RASGRP2/PPIF/CPNE6/TFR2/SMPD1/SLC12A2/OGG1/MEF2C/ITPKB/ENDOG/EDN1/PARP1	17
GO:0006164	purine nucleotide biosynthetic process	17/1107	192/18800	0.0610382	0.328907	0.288627	ELOVL6/ANTKMT/DIP2A/NME6/PAPSS1/TAFAZZIN/PDK1/PDHB/NPR2/NOS2/MTHFD1/IMPDH1/DCK/AK4/PARP1/ADCY9/ADCY3	17
GO:0000302	response to reactive oxygen species	17/1107	203/18800	0.0910537	0.391673	0.343707	SESN3/PPARGC1B/PPIF/SPHK1/HYAL2/FOSL1/TNFAIP3/PYCR1/IL6/IL1A/HYAL1/HGF/ENDOG/EDN1/PLK3/CAT/AREG	17
GO:0071383	cellular response to steroid hormone stimulus	17/1107	203/18800	0.0910537	0.391673	0.343707	ACOD1/PPARGC1B/FBXO32/PAGR1/CALCOCO1/TRERF1/PADI2/CFLAR/ARID1A/NR2E1/TFAP4/SKP2/PAK1/JAK2/EDN1/BRCA1/PARP1	17
GO:0045216	cell-cell junction organization	17/1107	205/18800	0.0973735	0.391673	0.343707	OCLN/PARD6B/KIRREL1/LSR/F11R/CLDN15/MTSS1/NUMBL/WNT11/TNF/PTPRO/KIFC3/IL1B/EXT1/CSF1R/CDH10/ANK2	17
GO:0030100	regulation of endocytosis	17/1107	208/18800	0.107358	0.391673	0.343707	ANKRD13D/LRSAM1/BMP2K/APPL2/SNX12/EEF2K/PACSIN3/LDLRAP1/NEU3/TNK2/RUBCN/SPHK1/TFR2/SMPD1/PTPN1/PPP3CC/SERPINE1	17
GO:0071902	positive regulation of protein serine/threonine kinase activity	17/1107	208/18800	0.107358	0.391673	0.343707	SLC27A1/TLR9/CDK5R1/FZD4/TNF/PTPN1/PROX1/MAP2K5/PAK1/IL1B/FLT1/EDN1/CSF1R/CKS2/CD40/CCNB1/ADRB2	17
GO:0002377	immunoglobulin production	17/1107	218/18800	0.144987	0.450339	0.395189	SHLD1/KMT5C/SASH3/TLR9/TBX21/POLL/SAMHD1/TNFSF13/NSD2/TNFSF4/TNF/POLB/PMS2/MSH2/IL6/MSH6/CD40	17
GO:0007596	blood coagulation	17/1107	221/18800	0.157551	0.450339	0.395189	BLOC1S3/UBASH3B/HPS6/P2RY12/F11R/PROCR/VAV3/PLEK/PLA2G4A/SERPINB2/SERPINE1/JAK2/IL6/HNF4A/FN1/EDN1/CD40	17
GO:0050817	coagulation	17/1107	226/18800	0.17974	0.468078	0.410755	BLOC1S3/UBASH3B/HPS6/P2RY12/F11R/PROCR/VAV3/PLEK/PLA2G4A/SERPINB2/SERPINE1/JAK2/IL6/HNF4A/FN1/EDN1/CD40	17
GO:0048705	skeletal system morphogenesis	17/1107	228/18800	0.189038	0.48769	0.427965	FMN1/PHOSPHO1/PPARGC1B/SPEF2/ATG9A/CSRNP1/WDR19/RAB23/CHST11/SGPL1/HYAL2/TGFBR2/MTHFD1/MEF2C/HYAL1/EXT1/ACP5	17
GO:0010594	regulation of endothelial cell migration	17/1107	230/18800	0.198566	0.495804	0.435086	STARD13/ZC3H12A/SEMA4A/VASH1/PLPP3/VEGFC/TNF/NR2E1/PROX1/MAP2K5/PPARG/PLCG1/MAP3K3/MEF2C/EDN1/CD40/SCARB1	17
GO:0007160	cell-matrix adhesion	17/1107	235/18800	0.223349	0.503254	0.441623	FMN1/SORBS1/TESK2/DLC1/ONECUT2/LDB1/SLC9A1/RASA1/PRKCZ/SERPINE1/FN1/DAG1/CSF1/COL16A1/CCR7/DDR1/JAG1	17
GO:0006898	receptor-mediated endocytosis	17/1107	246/18800	0.282142	0.559448	0.490936	ANKRD13D/SLC9B2/CXCL16/BMP2K/LDLRAP1/STAB1/NEU3/TNK2/CUBN/TGFBR2/TFR2/SNAP25/SERPINE1/LDLR/CXCL8/ADRB2/ADM	17
GO:0051924	regulation of calcium ion transport	17/1107	251/18800	0.310465	0.563425	0.494425	UBASH3B/SLC8B1/TLR9/PACSIN3/HOMER3/STIM1/SLC9A1/CCL5/PSEN2/PLCG1/PDE4B/HSPA2/GEM/EPB41/CAMK2G/ANK2/ADCYAP1R1	17
GO:0032412	regulation of ion transmembrane transporter activity	17/1107	263/18800	0.381204	0.607603	0.533193	TCAF2/ANTKMT/AMIGO1/KLHL24/TLR9/GPD1L/PPIF/STIM1/SLC9A1/PDE4B/MEF2C/KCNC1/HSPA2/GEM/EDN1/ANK2/ADRB2	17
GO:0045165	cell fate commitment	17/1107	266/18800	0.399281	0.623751	0.547364	SLAMF8/TBX21/ONECUT2/WNT11/NR2E1/PROX1/PPARG/NOTCH2/MEF2C/SMAD5/IL12B/IL6R/IL6/EXT1/ETS2/EDN1/JAG1	17
GO:0090596	sensory organ morphogenesis	17/1107	266/18800	0.399281	0.623751	0.547364	TTC8/KDM2B/WDR19/IFT172/LRIG1/OBSL1/TRIOBP/NTN1/BCAR3/PAX8/PROX1/NOTCH2/MYO7A/MYO6/FBN1/EDN1/JAG1	17
GO:0022898	regulation of transmembrane transporter activity	17/1107	273/18800	0.441693	0.651414	0.571639	TCAF2/ANTKMT/AMIGO1/KLHL24/TLR9/GPD1L/PPIF/STIM1/SLC9A1/PDE4B/MEF2C/KCNC1/HSPA2/GEM/EDN1/ANK2/ADRB2	17
GO:0048193	Golgi vesicle transport	17/1107	294/18800	0.5667	0.723207	0.63464	MYO18A/OSBPL5/TEX261/COG8/CREB3L2/KIF13A/DNAJC28/STX18/SNX12/KIF1C/DOP1B/SEC24D/CYTH3/PLPP3/VPS52/SORT1/RP2	17
GO:0002768	immune response-regulating cell surface receptor signaling pathway	17/1107	328/18800	0.741122	0.833907	0.731783	ZC3H12A/NFKBIZ/APPL2/BLNK/MALT1/VAV3/LPXN/RIPK2/YES1/PLCG1/PDE4B/PAK1/MEF2C/FCGR3A/CR2/CCR7/CD40	17
GO:0006417	regulation of translation	17/1107	463/18800	0.988642	0.993768	0.872067	AGO4/NIBAN1/ZC3H12A/KLHL25/EXOSC5/LARP1B/RMND1/NOCT/PLXNB2/PPP1R15A/PASK/TOB1/BTG2/TNF/CCL5/MOV10/IL6	17
GO:0043550	regulation of lipid kinase activity	16/1107	69/18800	1.85829e-06	0.000666381	0.000584773	WDR81/PIK3IP1/P2RY12/WDR91/VAV3/RUBCN/SOCS5/SOCS6/SOCS3/PIP4K2B/RBL1/IRS1/FLT1/EEF1A2/CCR7/CISH	16
GO:0032642	regulation of chemokine production	16/1107	97/18800	0.000163053	0.00858444	0.00753315	MCOLN2/TLR9/TRIM32/SOCS5/RIPK2/TNFSF4/TNF/MAP2K5/MEFV/MBP/LPL/IL6R/IL6/IL1B/CSF1R/ARG2	16
GO:0042102	positive regulation of T cell proliferation	16/1107	103/18800	0.000331533	0.0138242	0.0121312	GPAM/SASH3/CD274/EBI3/RIPK2/TNFSF4/TGFBR2/CCL5/JAK2/IL12B/IL6/IL2RA/IL1B/IL1A/EFNB1/CD80	16
GO:0015718	monocarboxylic acid transport	16/1107	117/18800	0.00137575	0.0380961	0.0334307	SLC27A1/PLA2G12A/SLC26A6/SLC27A4/PTGES/ABCG2/SLC16A3/TNF/SLCO2A1/SLC16A1/SLC6A12/PLA2G4A/NOS2/IL1B/IL1A/EDN1	16
GO:0071621	granulocyte chemotaxis	16/1107	128/18800	0.00349214	0.0656251	0.0575884	PREX1/TREM1/VAV3/TNFAIP6/CCL24/CCL20/CCL5/PPBP/PDE4B/CXCL8/IL1B/CXCL1/EDN1/CSF1R/CSF1/CCR7	16
GO:0034341	response to interferon-gamma	16/1107	140/18800	0.00830629	0.113256	0.0993863	ACOD1/SLC26A6/CXCL16/NMI/KYNU/TNF/CCL24/CCL20/CCL5/PPARG/NOS2/MEFV/JAK2/IL12B/EDN1/CD40	16
GO:0050768	negative regulation of neurogenesis	16/1107	140/18800	0.00830629	0.113256	0.0993863	SEMA4A/SEMA6A/RTN4/APPL2/SEMA5B/SEMA3C/SEMA4F/KIAA0319/NTN1/CDK5R1/TNF/NR2E1/MBP/LDLR/IL6/IL1B	16
GO:2001056	positive regulation of cysteine-type endopeptidase activity	16/1107	143/18800	0.0101002	0.122362	0.107377	EGLN3/NLRP12/MALT1/DLC1/TNFSF15/ST18/CFLAR/RIPK2/TNF/TFAP4/PPARG/MEFV/JAK2/ATP2A3/ASPH/FAS	16
GO:0051961	negative regulation of nervous system development	16/1107	145/18800	0.0114574	0.13493	0.118406	SEMA4A/SEMA6A/RTN4/APPL2/SEMA5B/SEMA3C/SEMA4F/KIAA0319/NTN1/CDK5R1/TNF/NR2E1/MBP/LDLR/IL6/IL1B	16
GO:0009411	response to UV	16/1107	146/18800	0.0121877	0.140305	0.123123	TP53I13/RHNO1/TRIM32/UBE4B/HYAL2/SMPD1/MSH2/IL12B/IL12A/HYAL1/MSH6/CHEK1/CDC25A/CAT/CASP7/PARP1	16
GO:0062013	positive regulation of small molecule metabolic process	16/1107	146/18800	0.0121877	0.140305	0.123123	MID1IP1/CD244/LDLRAP1/SORBS1/ABCG1/TNF/TAFAZZIN/STAR/PTH1R/PPARG/NOS2/IRS1/IL1B/ABCD2/ADM/ADCYAP1R1	16
GO:0044409	entry into host	16/1107	153/18800	0.0183734	0.176471	0.154859	TPCN1/F11R/CLEC5A/MID2/XPR1/HYAL2/SMPD1/SLC1A5/PVR/LDLR/CXCL8/ICAM1/DAG1/CR2/SCARB1/CD80	16
GO:0031960	response to corticosteroid	16/1107	157/18800	0.0228532	0.199638	0.175189	PPARGC1B/TPH2/FBXO32/CFLAR/FOSL1/TNF/TFAP4/JAK2/IL6/IL1RN/ENG/EDN1/AREG/PARP1/ADM/A2M	16
GO:0008064	regulation of actin polymerization or depolymerization	16/1107	158/18800	0.024092	0.205945	0.180724	FMN1/ARHGAP18/MYADM/SSH2/PDXP/KIRREL1/KANK1/TRIOBP/CDC42EP3/SPTBN2/CCL24/RASA1/PLEK/EPS8/CCR7/ADD2	16
GO:0051017	actin filament bundle assembly	16/1107	158/18800	0.024092	0.205945	0.180724	SYNPO2/TTC8/RHPN1/PDXP/F11R/SORBS1/DLC1/MTSS1/WNT11/SLC9A1/PLEK/PAK1/TACSTD2/EPS8/CALD1/ADD2	16
GO:0030832	regulation of actin filament length	16/1107	159/18800	0.0253808	0.214406	0.188149	FMN1/ARHGAP18/MYADM/SSH2/PDXP/KIRREL1/KANK1/TRIOBP/CDC42EP3/SPTBN2/CCL24/RASA1/PLEK/EPS8/CCR7/ADD2	16
GO:0006665	sphingolipid metabolic process	16/1107	161/18800	0.0281122	0.230161	0.201974	SERINC5/SGMS2/SGPP1/ELOVL6/ST6GALNAC6/PLA2G15/NEU3/SGPL1/SPHK1/ST3GAL5/B3GALT4/PLPP3/SMPD1/ENPP2/FADS3/GLA	16
GO:0001837	epithelial to mesenchymal transition	16/1107	162/18800	0.0295571	0.233842	0.205205	BCL9L/RTN4/PDCD4/OLFM1/SPRY1/CUL7/WNT11/TGFBR2/MARK1/IL6/IL1B/HGF/ENG/EDN1/DAG1/JAG1	16
GO:0061572	actin filament bundle organization	16/1107	162/18800	0.0295571	0.233842	0.205205	SYNPO2/TTC8/RHPN1/PDXP/F11R/SORBS1/DLC1/MTSS1/WNT11/SLC9A1/PLEK/PAK1/TACSTD2/EPS8/CALD1/ADD2	16
GO:1901136	carbohydrate derivative catabolic process	16/1107	169/18800	0.0412477	0.28336	0.248659	APOBEC3A/ADAL/NUDT18/NAGK/PGM2/NUDT9/SAMHD1/GPD1L/NEU3/HYAL2/PDE4B/OGG1/HYAL1/GLA/GALT/CELA1	16
GO:1902904	negative regulation of supramolecular fiber organization	16/1107	169/18800	0.0412477	0.28336	0.248659	CAMSAP1/RHPN1/MYADM/SSH2/MID1IP1/F11R/KANK1/TPX2/TRIOBP/DLC1/SPTBN2/MID1/TACSTD2/LDLR/EPS8/ADD2	16
GO:0000075	cell cycle checkpoint signaling	16/1107	170/18800	0.0431549	0.28368	0.24894	RHNO1/INTS3/CDK5RAP2/GTSE1/INTS7/ZWINT/SETMAR/PROX1/ORC1/MUC1/MSH2/PLK3/CHEK1/CCNB1/BRCA1/BLM	16
GO:0048660	regulation of smooth muscle cell proliferation	16/1107	170/18800	0.0431549	0.28368	0.24894	NDRG2/PDCD4/LDLRAP1/TNFAIP3/TNF/TGFBR2/CCL5/PPARG/NPR3/MEF2C/JAK2/IL12B/IL12A/IL6R/IL6/EDN1	16
GO:0007259	receptor signaling pathway via JAK-STAT	16/1107	173/18800	0.0492522	0.299022	0.262402	SOCS5/SOCS6/NMI/SOCS3/CDK5R1/TNFRSF18/TNF/CCL5/JAK2/IL12B/IL12A/IL6R/IL6/CSF2/CSF1R/CD40	16
GO:0001659	temperature homeostasis	16/1107	177/18800	0.0582891	0.322621	0.283111	SLC27A1/PPARGC1B/ELOVL6/APPL2/G0S2/LPIN1/PTGES/TNF/TLE3/SCD/NPR3/JAK2/IL1B/IL1A/EDNRB/ADRB2	16
GO:0043409	negative regulation of MAPK cascade	16/1107	179/18800	0.0632093	0.331823	0.291187	TBC1D10C/NLRP12/SEMA6A/NDRG2/PDCD4/RGS14/SPRY1/SPRY3/RANBP9/HYAL2/SMPD1/PTPN1/PPARG/IL1B/DAG1/ATF3	16
GO:0048017	inositol lipid-mediated signaling	16/1107	181/18800	0.068404	0.346709	0.30425	PIK3IP1/PLCD4/ADAP2/TNF/CCL5/PLCD1/PLCB2/NPR3/JAK2/IRS1/HGF/FN1/FLT1/EDN1/CSF1R/CAT	16
GO:0032640	tumor necrosis factor production	16/1107	182/18800	0.0711056	0.355143	0.31165	ZC3H12A/VSIR/SASH3/TLR9/SETD4/GPNMB/RIPK2/TNFAIP3/LPL/JAK2/IL12B/IL6/IL1A/IFNGR1/ARG2/ACP5	16
GO:0032680	regulation of tumor necrosis factor production	16/1107	182/18800	0.0711056	0.355143	0.31165	ZC3H12A/VSIR/SASH3/TLR9/SETD4/GPNMB/RIPK2/TNFAIP3/LPL/JAK2/IL12B/IL6/IL1A/IFNGR1/ARG2/ACP5	16
GO:0007051	spindle organization	16/1107	188/18800	0.0888009	0.391673	0.343707	WDR62/CCSAP/KNSTRN/LZTS2/STARD9/KIZ/SAC3D1/GPSM2/TOGARAM1/TPX2/RGS14/TACC2/PCNT/KIFC1/RCC1/CCNB1	16
GO:0043123	positive regulation of I-kappaB kinase/NF-kappaB signaling	16/1107	188/18800	0.0888009	0.391673	0.343707	PELI2/TLR9/TRIM32/MID2/MALT1/IKBKE/CFLAR/RIPK2/TNF/REL/MAP3K3/IL1B/IL1A/CCR7/CD40/BIRC3	16
GO:0032872	regulation of stress-activated MAPK cascade	16/1107	198/18800	0.124043	0.413209	0.362605	ZC3H12A/TLR9/PDCD4/RASSF2/SPHK1/RIPK2/TRAF1/TNF/GADD45B/MID1/MAP3K3/IL1B/IL1A/HGF/CCR7/FAS	16
GO:0099111	microtubule-based transport	16/1107	198/18800	0.124043	0.413209	0.362605	BLOC1S3/TMEM201/DYNC2I2/SPEF2/TTC21B/DYNC2H1/KIF13A/WDR19/ARHGAP21/IFT172/CEP131/KIF1C/FEZ1/OFD1/RPGR/PRKCZ	16
GO:0007179	transforming growth factor beta receptor signaling pathway	16/1107	200/18800	0.131952	0.428552	0.37607	NRROS/BCL9L/SLC2A10/APPL2/CHST11/SPRY1/ONECUT2/LPXN/TGFBR2/HTRA1/PPARG/SMAD6/SMAD5/FBN1/ENG/PARP1	16
GO:0006006	glucose metabolic process	16/1107	201/18800	0.136013	0.433083	0.380046	HECTD4/PGM2L1/RUBCNL/PGM2/PASK/SDS/SORBS1/BCKDK/TNF/ENPP1/PDK1/PDHB/KHK/IRS1/SLC25A10/ATF3	16
GO:0070302	regulation of stress-activated protein kinase signaling cascade	16/1107	201/18800	0.136013	0.433083	0.380046	ZC3H12A/TLR9/PDCD4/RASSF2/SPHK1/RIPK2/TRAF1/TNF/GADD45B/MID1/MAP3K3/IL1B/IL1A/HGF/CCR7/FAS	16
GO:1901605	alpha-amino acid metabolic process	16/1107	203/18800	0.144344	0.450339	0.395189	IL4I1/SERINC5/GPT2/PYCR2/GCAT/SEPHS1/SDS/KYNU/ALDH18A1/PYCR1/NOS2/MTHFD1/IDO1/HNF4A/ASPA/ARG2	16
GO:0006643	membrane lipid metabolic process	16/1107	207/18800	0.161829	0.450339	0.395189	SERINC5/SGMS2/SGPP1/ELOVL6/ST6GALNAC6/PLA2G15/NEU3/SGPL1/SPHK1/ST3GAL5/B3GALT4/PLPP3/SMPD1/ENPP2/FADS3/GLA	16
GO:1903046	meiotic cell cycle process	16/1107	207/18800	0.161829	0.450339	0.395189	AGO4/SLX4/SYCP3/MLH3/NCAPD3/DMC1/RAD51AP1/REC8/CCNE2/RPS6KA2/HSPA2/MSH6/EDN1/CKS2/CDC25B/CDC25A	16
GO:0050807	regulation of synapse organization	16/1107	209/18800	0.170974	0.459259	0.403016	VSTM5/AGRN/LRFN3/SEMA4A/AMIGO1/LRRN3/EEF2K/TANC2/ADNP/CLSTN3/NTN1/CDK5R1/TNF/PTPRO/MEF2C/DAG1	16
GO:0050679	positive regulation of epithelial cell proliferation	16/1107	211/18800	0.180377	0.46906	0.411617	RTN4/CFLAR/VEGFC/TNFAIP3/TNF/TGM1/CCL24/HTRA1/PROX1/MAP2K5/PLCG1/NOTCH2/HYAL1/NR4A1/EGR3/AREG	16
GO:0031669	cellular response to nutrient levels	16/1107	213/18800	0.190034	0.488854	0.428986	KICS2/SESN3/JMY/ZC3H12A/RRAGD/PRKAG3/XPR1/TFEB/VDR/SUV39H1/SLC2A1/LPL/FADS1/FES/ATF3/FAS	16
GO:0034764	positive regulation of transmembrane transport	16/1107	213/18800	0.190034	0.488854	0.428986	OCLN/ANTKMT/SLC26A6/AMIGO1/SORBS1/STIM1/SLC9A1/SLC1A2/PLCG1/KCNJ2/KCNC1/IRS1/HSPA2/EDN1/ANK2/ADRB2	16
GO:0050803	regulation of synapse structure or activity	16/1107	215/18800	0.199936	0.495804	0.435086	VSTM5/AGRN/LRFN3/SEMA4A/AMIGO1/LRRN3/EEF2K/TANC2/ADNP/CLSTN3/NTN1/CDK5R1/TNF/PTPRO/MEF2C/DAG1	16
GO:0043583	ear development	16/1107	219/18800	0.220441	0.498268	0.437248	TTC8/ADGRV1/WDR19/LRIG1/TRIOBP/NTN1/PAX8/PROX1/MYO7A/MYO6/MCM2/EDN1/ECE1/GSDME/DDR1/JAG1	16
GO:0016485	protein processing	16/1107	243/18800	0.358779	0.595777	0.522816	TYSND1/MYRFL/DYNC2H1/VSIR/SNX12/IFT172/BAG2/RIPK2/RPS6KA2/PSEN2/SERPINE1/ECE1/DHCR24/CASP7/ASPH/PARP1	16
GO:0015850	organic hydroxy compound transport	16/1107	248/18800	0.389715	0.613619	0.538473	OSBPL11/OSBPL6/OSBPL5/OSBPL1A/SLC26A6/LDLRAP1/ABCG1/SLC16A3/STAR/SLC16A1/SLC5A3/RAB3A/NFKB1/LDLR/SCARB1/ADORA3	16
GO:0006814	sodium ion transport	16/1107	249/18800	0.395942	0.619163	0.543338	SLC13A5/SLC38A6/SLC9B2/SLC8B1/SLC28A3/KLHL24/TPCN1/GPD1L/SLC4A8/SLC12A2/SLC9A1/SLC6A12/SLC5A3/EDNRB/EDN1/ADRB2	16
GO:0090257	regulation of muscle system process	16/1107	250/18800	0.402178	0.627867	0.550976	FBXO32/ZC3H12A/PRKAG3/SPHK1/SLC9A1/PPARG/PDE4B/MYBPH/KCNJ2/NR4A1/EDN1/DAG1/CAMK2G/ANK2/ADRB2/PARP1	16
GO:0034976	response to endoplasmic reticulum stress	16/1107	257/18800	0.445965	0.652406	0.572509	DNAJC18/NIBAN1/TMTC4/TMUB1/CREB3L2/SGTB/RNFT1/PPP1R15A/ERLIN2/UBE4B/PTPN1/ITPR1/CXCL8/ATP2A3/ATF3/ALOX5	16
GO:0006913	nucleocytoplasmic transport	16/1107	308/18800	0.733229	0.830792	0.729049	ANKRD54/ANKLE1/LZTS2/ZC3H12A/STRADB/APPL2/CCHCR1/RAB23/MALT1/RGS14/NUP58/HYAL2/NFKBIA/JAK2/ING1/IL1B	16
GO:0051169	nuclear transport	16/1107	308/18800	0.733229	0.830792	0.729049	ANKRD54/ANKLE1/LZTS2/ZC3H12A/STRADB/APPL2/CCHCR1/RAB23/MALT1/RGS14/NUP58/HYAL2/NFKBIA/JAK2/ING1/IL1B	16
GO:0043010	camera-type eye development	16/1107	330/18800	0.822228	0.885438	0.777003	TTC8/KDM2B/WDR19/IFT172/OBSL1/SPRY1/BCAR3/FZD4/NR2E1/TGFBR2/PROX1/NOTCH2/INHBA/FLT1/FBN1/JAG1	16
GO:0051480	regulation of cytosolic calcium ion concentration	16/1107	356/18800	0.896769	0.929426	0.815604	MCOLN2/SLC35G1/UBASH3B/SLC8B1/TPCN1/RASA3/PLCG1/JAK2/ITPR1/GNA15/EDNRB/EDN1/CCR7/ANK2/ADM/ADCYAP1R1	16
GO:0046637	regulation of alpha-beta T cell differentiation	15/1107	67/18800	6.17797e-06	0.00130319	0.00114359	IL27/ZC3H12A/NFKBIZ/SASH3/TBX21/MALT1/SOCS5/CD83/RIPK2/TNFSF4/TGFBR2/PRKCZ/ITPKB/IL12B/CD80	15
GO:0046635	positive regulation of alpha-beta T cell activation	15/1107	69/18800	9.06632e-06	0.00150227	0.00131829	NFKBIZ/SASH3/MALT1/EBI3/SOCS5/CD83/RIPK2/TNFSF4/TGFBR2/PRKCZ/JAK2/ITPKB/IL12B/IL12A/CD80	15
GO:0002292	T cell differentiation involved in immune response	15/1107	76/18800	3.08472e-05	0.00279417	0.00245199	IL27/ZC3H12A/NFKBIZ/SEMA4A/TBX21/MALT1/FGL2/SOCS5/RIPK2/TNFSF4/PRKCZ/IL12B/IL6R/IL6/CD80	15
GO:0000079	regulation of cyclin-dependent protein serine/threonine kinase activity	15/1107	98/18800	0.000590827	0.0214011	0.0187802	HEXIM2/CCNL1/CDK5RAP2/HERC5/CCNE2/PKMYT1/CDK5R1/TNFAIP3/TFAP4/PROX1/CKS2/CDC25A/CCNG2/CCNB1/BLM	15
GO:1904029	regulation of cyclin-dependent protein kinase activity	15/1107	101/18800	0.000816172	0.0262492	0.0230346	HEXIM2/CCNL1/CDK5RAP2/HERC5/CCNE2/PKMYT1/CDK5R1/TNFAIP3/TFAP4/PROX1/CKS2/CDC25A/CCNG2/CCNB1/BLM	15
GO:0002456	T cell mediated immunity	15/1107	112/18800	0.00235947	0.05313	0.0466235	IL4I1/RSAD2/SASH3/TBX21/MALT1/TNFSF4/PVR/PRKCZ/IL12B/IL12A/IL6/IL1R1/IL1B/ICAM1/JAG1	15
GO:0002832	negative regulation of response to biotic stimulus	15/1107	113/18800	0.00257615	0.0563298	0.0494314	ACOD1/IL4I1/NLRX1/RNF26/SLAMF8/SAMHD1/USP18/FGL2/ISG15/NMI/TNFAIP3/HTRA1/PPARG/ARG2/A2M	15
GO:0031109	microtubule polymerization or depolymerization	15/1107	123/18800	0.0057907	0.0906789	0.0795739	OCLN/CAMSAP1/CCSAP/MAP7D3/MID1IP1/NCKAP5L/CDK5RAP2/TPPP3/TOGARAM1/TPX2/RANBP9/CDK5R1/PAK1/MID1/FES	15
GO:0050868	negative regulation of T cell activation	15/1107	125/18800	0.00671555	0.0995123	0.0873256	IL4I1/TIGIT/ZC3H12A/VSIR/TBX21/CD274/FGL2/GPNMB/SOCS5/SOCS6/TNFSF4/IDO1/IL2RA/CD80/ARG2	15
GO:0010508	positive regulation of autophagy	15/1107	136/18800	0.0141185	0.14979	0.131446	STING1/TRIM65/SESN3/LRSAM1/ZC3H12A/TPCN1/TRIM32/MID2/RIPK2/PIP4K2B/TFEB/MEFV/ENDOG/PLK3/ADRB2	15
GO:0045667	regulation of osteoblast differentiation	15/1107	136/18800	0.0141185	0.14979	0.131446	NOCT/TOB1/RASSF2/VEGFC/TNFAIP6/TNF/PPARG/MEF2C/SMAD6/SMAD5/IL6R/IL6/HGF/AREG/JAG1	15
GO:0030010	establishment of cell polarity	15/1107	143/18800	0.0214058	0.191083	0.167682	MYO18A/AMOT/TTC8/SNX27/CDK5RAP2/GPSM2/WWC1/KANK1/SDCCAG8/SPRY1/FEZ1/CYTH3/PRKCZ/LLGL2/CCR7	15
GO:0046165	alcohol biosynthetic process	15/1107	143/18800	0.0214058	0.191083	0.167682	CD244/ERLIN2/EBP/ABCG1/SPHK1/PTH1R/PLEK/NFKB1/MVK/LSS/ITPKB/FDFT1/DHCR24/DHCR7/ADCYAP1R1	15
GO:0051592	response to calcium ion	15/1107	144/18800	0.0226435	0.199018	0.174646	TPH2/ADGRV1/SLC25A23/SUCNR1/EEF2K/KCNMB4/RASGRP2/PPIF/CPNE6/STIM1/SMPD1/MEF2C/ITPKB/ENDOG/EDN1	15
GO:1903038	negative regulation of leukocyte cell-cell adhesion	15/1107	144/18800	0.0226435	0.199018	0.174646	IL4I1/TIGIT/ZC3H12A/VSIR/TBX21/CD274/FGL2/GPNMB/SOCS5/SOCS6/TNFSF4/IDO1/IL2RA/CD80/ARG2	15
GO:0046718	viral entry into host cell	15/1107	146/18800	0.0252792	0.214052	0.187839	TPCN1/F11R/CLEC5A/MID2/XPR1/HYAL2/SMPD1/SLC1A5/PVR/LDLR/ICAM1/DAG1/CR2/SCARB1/CD80	15
GO:0050796	regulation of insulin secretion	15/1107	147/18800	0.0266798	0.222239	0.195022	SLC9B2/SLC8B1/AACS/TNF/SNAP25/SLC16A1/CCL5/CCN3/NOS2/JAK2/IRS1/IL6/IL1B/HNF4A/ALOX5	15
GO:0044272	sulfur compound biosynthetic process	15/1107	149/18800	0.0296526	0.233842	0.205205	CHSY3/DSEL/ELOVL6/CHST12/CHST15/CHST11/DSE/DIP2A/PAPSS1/SLC1A2/PDK1/PDHB/MTHFD1/GGTA1/EXT1	15
GO:0048754	branching morphogenesis of an epithelial tube	15/1107	153/18800	0.0363182	0.26261	0.23045	FKBPL/SPRY1/PAX8/VDR/TNF/TGFBR2/PAK1/TACSTD2/EXT1/ENG/EDN1/DAG1/CSF1/DDR1/AREG	15
GO:0050770	regulation of axonogenesis	15/1107	154/18800	0.0381413	0.26584	0.233284	SEMA4A/SEMA6A/AMIGO1/RTN4/SEMA5B/PLXNB2/ADNP/SEMA3C/SEMA4F/KIAA0319/NTN1/CDK5R1/PAK1/MBP/FN1	15
GO:0002262	myeloid cell homeostasis	15/1107	160/18800	0.0504771	0.302947	0.265847	HCAR2/ANKRD54/FAM210B/CDIN1/XKR8/NCAPG2/ABCB10/ISG15/LDB1/PDE4B/SMAD5/JAK2/ITPKB/INHBA/IL6	15
GO:0043534	blood vessel endothelial cell migration	15/1107	175/18800	0.092729	0.391673	0.343707	AMOT/STARD13/VASH1/VEGFC/TNF/NR2E1/MAP2K5/PPARG/PLCG1/MAP3K3/MEF2C/NR4A1/EGR3/CD40/SCARB1	15
GO:0048015	phosphatidylinositol-mediated signaling	15/1107	177/18800	0.0996637	0.391673	0.343707	PIK3IP1/PLCD4/TNF/CCL5/PLCD1/PLCB2/NPR3/JAK2/IRS1/HGF/FN1/FLT1/EDN1/CSF1R/CAT	15
GO:0007416	synapse assembly	15/1107	180/18800	0.11065	0.391673	0.343707	VSTM5/AGRN/LRFN3/SEMA4A/AMIGO1/LRRN3/EEF2K/PLXNB2/ADNP/OBSL1/CLSTN3/NTN1/SPTBN2/MEF2C/ADD2	15
GO:0009266	response to temperature stimulus	15/1107	180/18800	0.11065	0.391673	0.343707	SLC27A1/METRNL/RNF34/TMEM135/LXN/APPL2/PSIP1/SLC9A1/NFKBIA/LPL/IL1A/HSPA2/NR2F6/ADRB2/ADM	15
GO:0008217	regulation of blood pressure	15/1107	183/18800	0.122334	0.411469	0.361079	SUCNR1/VEGFC/TNF/RPS6KA2/PTPRO/PPARG/NPR3/NPR2/NOS2/EXT1/EDNRB/EDN1/ECE1/ADRB2/ADM	15
GO:0007033	vacuole organization	15/1107	188/18800	0.143336	0.44891	0.393934	STING1/SYNPO2/LRSAM1/ATG16L2/TASL/GNPTAB/ATG9A/AKTIP/RAB23/FIG4/FEZ1/PIP4K2B/TFEB/MYO7A/EXT1	15
GO:0031345	negative regulation of cell projection organization	15/1107	188/18800	0.143336	0.44891	0.393934	SEMA4A/SEMA6A/RTN4/SEMA5B/KANK1/SEMA3C/SEMA4F/SPRY3/LRIG2/KIAA0319/NTN1/CDK5R1/PTPRO/MBP/TACSTD2	15
GO:0098739	import across plasma membrane	15/1107	188/18800	0.143336	0.44891	0.393934	SLC27A1/SLC43A2/SLC46A1/SLC2A10/TNF/SLC19A1/SLC12A2/SLC9A1/SLC5A3/SLC2A3/SLC2A1/SLC1A5/SLC1A2/KCNJ8/KCNJ2	15
GO:1902806	regulation of cell cycle G1/S phase transition	15/1107	188/18800	0.143336	0.44891	0.393934	MBLAC1/NACC2/LSM10/JADE1/PAGR1/MEPCE/APPL2/GTSE1/GPNMB/CDK2AP2/RBL1/MUC1/INHBA/HYAL1/PLK3	15
GO:0007369	gastrulation	15/1107	190/18800	0.15226	0.450339	0.395189	AMOT/MYADM/POGLUT1/LDB1/WNT11/TGFBR2/MAP2K5/MBP/INHBA/IL1RN/HNF4A/FN1/EXT1/ETS2/DAG1	15
GO:0009755	hormone-mediated signaling pathway	15/1107	190/18800	0.15226	0.450339	0.395189	SLC27A1/PPARGC1B/PAGR1/CALCOCO1/TRERF1/APPL2/PADI2/ARID1A/NR2E1/SKP2/PPARG/PAK1/JAK2/BRCA1/PARP1	15
GO:0001935	endothelial cell proliferation	15/1107	194/18800	0.170977	0.459259	0.403016	VASH1/VEGFC/TNF/CCL24/PROX1/PPARG/PLCG1/MEF2C/IL12B/IL12A/NR4A1/FLT1/EGR3/SCARB1/ALOX5	15
GO:0071897	DNA biosynthetic process	15/1107	194/18800	0.170977	0.459259	0.403016	STN1/JADE1/HROB/CHTF18/POLM/POLL/SPHK1/TNF/RFC3/POLE/POLD2/POLB/LIG1/HGF/CHEK1	15
GO:0051216	cartilage development	15/1107	195/18800	0.175833	0.461961	0.405387	CREB3L2/ZNF219/CHST11/ADAMTS7/HYAL2/WNT11/TGFBR2/TGFBI/PTH1R/CCN3/MEF2C/SMAD5/HYAL1/EXT1/EDN1	15
GO:0032388	positive regulation of intracellular transport	15/1107	198/18800	0.190805	0.490662	0.430573	TCAF2/ZC3H12A/STX18/LDLRAP1/MTCL1/CEP131/ABLIM3/FEZ1/CDK5R1/HYAL2/PCNT/JAK2/IL1B/HSPA1L/PLK3	15
GO:0006479	protein methylation	15/1107	199/18800	0.195929	0.495804	0.435086	TET3/PRMT9/KMT5C/KAT8/PAGR1/ANTKMT/PCMTD2/SETD4/SUZ12/CTCF/BTG2/NSD2/SUV39H1/SETMAR/BRCA1	15
GO:0008213	protein alkylation	15/1107	199/18800	0.195929	0.495804	0.435086	TET3/PRMT9/KMT5C/KAT8/PAGR1/ANTKMT/PCMTD2/SETD4/SUZ12/CTCF/BTG2/NSD2/SUV39H1/SETMAR/BRCA1	15
GO:0043523	regulation of neuron apoptotic process	15/1107	207/18800	0.239117	0.528863	0.464096	EGLN3/KDM2B/RETREG1/ADNP/CDK5R1/BTG2/XRCC2/TNF/RASA1/PTPRZ1/MSH2/MEF2C/JAK2/GBE1/PARP1	15
GO:1901215	negative regulation of neuron death	15/1107	209/18800	0.250478	0.534225	0.468802	KDM2B/MEAK7/RETREG1/ADNP/GPNMB/BTG2/XRCC2/RASA1/PTPRZ1/MSH2/CD200/MEF2C/JAK2/GBE1/CSF1	15
GO:0044706	multi-multicellular organism process	15/1107	213/18800	0.27379	0.547356	0.480324	ACOD1/TEKT3/TPPP3/FOSL1/VDR/TGFBR2/SLC19A1/SLC2A1/IDO1/IL1B/EDN1/COL16A1/DDR1/ARHGDIB/ADM	15
GO:0016064	immunoglobulin mediated immune response	15/1107	216/18800	0.291743	0.559448	0.490936	SHLD1/KMT5C/TBX21/TNFSF13/NSD2/TNFSF4/TNF/MSH2/LTA/IRF7/MSH6/FCGR3A/FCGR1A/CR2/CD40	15
GO:0019724	B cell mediated immunity	15/1107	219/18800	0.310047	0.562808	0.493884	SHLD1/KMT5C/TBX21/TNFSF13/NSD2/TNFSF4/TNF/MSH2/LTA/IRF7/MSH6/FCGR3A/FCGR1A/CR2/CD40	15
GO:0033157	regulation of intracellular protein transport	15/1107	224/18800	0.341205	0.584696	0.513092	TCAF2/ZC3H12A/RAB23/MTCL1/CEP131/ABLIM3/NUP58/CDK5R1/HYAL2/PTPN1/PCNT/JAK2/IL1B/HSPA1L/PLK3	15
GO:0045137	development of primary sexual characteristics	15/1107	231/18800	0.385823	0.608961	0.534385	AGO4/CBX2/WDR19/DMC1/REC8/SGPL1/FZD4/TNFAIP6/TAF4/MSH2/MMP19/INHBA/IL1A/ADCYAP1R1/A2M	15
GO:0045732	positive regulation of protein catabolic process	15/1107	233/18800	0.398708	0.623128	0.546817	RNF19B/ZYG11B/MAGEF1/MARCHF2/RNFT1/PACSIN3/TRIM32/SOCS5/BAG2/TNFAIP3/TNF/LDLR/IL1B/PLK3/CBFA2T3	15
GO:0042593	glucose homeostasis	15/1107	244/18800	0.469828	0.665535	0.584031	HECTD4/SESN3/SLC9B2/SLC8B1/SUCNR1/APPL2/LRRC8D/SLC16A1/PPARG/IRS1/IL6/ICAM1/HNF4A/ENDOG/ALOX5	15
GO:0070085	glycosylation	15/1107	244/18800	0.469828	0.665535	0.584031	TET3/DPY19L3/MGAT5B/TMTC4/B3GNT9/COG8/POGLUT1/SLC35C1/GALNT7/ST6GALNAC6/ST3GAL5/B3GALT4/PMM1/GGTA1/EXT1	15
GO:0033500	carbohydrate homeostasis	15/1107	245/18800	0.476266	0.670973	0.588802	HECTD4/SESN3/SLC9B2/SLC8B1/SUCNR1/APPL2/LRRC8D/SLC16A1/PPARG/IRS1/IL6/ICAM1/HNF4A/ENDOG/ALOX5	15
GO:1903522	regulation of blood circulation	15/1107	260/18800	0.570601	0.723207	0.63464	ZC3H12A/KCNMB4/GPD1L/TNF/SLC9A1/PDE4B/KCNJ2/JAK2/EDNRB/EDN1/ECE1/ATP2A3/ANK2/ADORA3/ADM	15
GO:0002429	immune response-activating cell surface receptor signaling pathway	15/1107	300/18800	0.779057	0.857929	0.752863	ZC3H12A/NFKBIZ/APPL2/BLNK/MALT1/VAV3/LPXN/RIPK2/YES1/PLCG1/PDE4B/PAK1/MEF2C/CR2/CCR7	15
GO:0002757	immune response-activating signal transduction	15/1107	300/18800	0.779057	0.857929	0.752863	ZC3H12A/NFKBIZ/APPL2/BLNK/MALT1/VAV3/LPXN/RIPK2/YES1/PLCG1/PDE4B/PAK1/MEF2C/CR2/CCR7	15
GO:0006605	protein targeting	15/1107	317/18800	0.842399	0.899497	0.78934	TCAF2/MON1A/VPS37B/GNPTAB/PEX26/SGTB/TIMM21/MTCL1/ABLIM3/AP1M2/HOMER3/CDK5R1/SORT1/PEX1/HSPA1L	15
GO:0009895	negative regulation of catabolic process	15/1107	324/18800	0.864086	0.910994	0.79943	HCAR2/SNX12/NOCT/WDR6/TOB1/LRIG2/RUBCN/DHX34/IKBKE/FEZ1/TNF/NOS2/IL1B/HGF/CBFA2T3	15
GO:0007204	positive regulation of cytosolic calcium ion concentration	15/1107	325/18800	0.866985	0.912268	0.800547	MCOLN2/UBASH3B/SLC8B1/TPCN1/RASA3/PLCG1/JAK2/ITPR1/GNA15/EDNRB/EDN1/CCR7/ANK2/ADM/ADCYAP1R1	15
GO:0007517	muscle organ development	15/1107	334/18800	0.890944	0.926065	0.812655	ZNF689/MRTFB/CFLAR/BTG2/TCF12/TAFAZZIN/PROX1/POU6F1/MEF2C/NR4A1/FHL3/ENG/EGR3/DAG1/ATF3	15
GO:0030111	regulation of Wnt signaling pathway	15/1107	336/18800	0.895766	0.928655	0.814928	CCDC88C/LZTS2/JADE1/TTC21B/TBL1XR1/CBY1/KANK1/PLPP3/FZD4/WNT11/TNFAIP3/TLE3/PTPRO/NFKB1/TLE5	15
GO:0042093	T-helper cell differentiation	14/1107	65/18800	2.00574e-05	0.0022131	0.00194208	IL27/ZC3H12A/NFKBIZ/SEMA4A/TBX21/MALT1/SOCS5/RIPK2/TNFSF4/PRKCZ/IL12B/IL6R/IL6/CD80	14
GO:0002294	CD4-positive, alpha-beta T cell differentiation involved in immune response	14/1107	67/18800	2.88253e-05	0.00268487	0.00235607	IL27/ZC3H12A/NFKBIZ/SEMA4A/TBX21/MALT1/SOCS5/RIPK2/TNFSF4/PRKCZ/IL12B/IL6R/IL6/CD80	14
GO:0002287	alpha-beta T cell activation involved in immune response	14/1107	68/18800	3.43542e-05	0.00300474	0.00263676	IL27/ZC3H12A/NFKBIZ/SEMA4A/TBX21/MALT1/SOCS5/RIPK2/TNFSF4/PRKCZ/IL12B/IL6R/IL6/CD80	14
GO:0002293	alpha-beta T cell differentiation involved in immune response	14/1107	68/18800	3.43542e-05	0.00300474	0.00263676	IL27/ZC3H12A/NFKBIZ/SEMA4A/TBX21/MALT1/SOCS5/RIPK2/TNFSF4/PRKCZ/IL12B/IL6R/IL6/CD80	14
GO:0002437	inflammatory response to antigenic stimulus	14/1107	75/18800	0.000106368	0.00695088	0.00609964	PNMA1/YES1/TNF/PLCG1/NOTCH2/LTA/IL12B/IL2RA/IL1RN/FCGR3A/FCGR1A/EXT1/CCR7/A2M	14
GO:0019915	lipid storage	14/1107	86/18800	0.000471203	0.0177867	0.0156084	OSBPL11/ZC3H12A/IKBKE/ABCG1/TNF/PPARG/ENPP1/NFKBIA/NFKB1/LPL/IL6/IL1B/SCARB1/PLIN2	14
GO:0046849	bone remodeling	14/1107	88/18800	0.000598647	0.0215754	0.0189332	CCDC154/PPARGC1B/UBASH3B/GPR137/SNX10/RASSF2/TNFAIP3/PTH1R/NOTCH2/IL6/EXT1/CSF1R/ADRB2/ACP5	14
GO:1905954	positive regulation of lipid localization	14/1107	94/18800	0.00116907	0.0344411	0.0302233	OSBPL11/ZC3H12A/LDLRAP1/ATP8A1/IKBKE/PTGES/PLA2G4A/NFKB1/LPL/IL1B/IL1A/EDN1/SCARB1/PLIN2	14
GO:2001237	negative regulation of extrinsic apoptotic signaling pathway	14/1107	97/18800	0.00159311	0.0431161	0.0378359	PELI3/RNF34/STRADB/CFLAR/TNFAIP3/TNF/MAP2K5/SERPINE1/IL1B/IL1A/ICAM1/HGF/CSF2/BRCA1	14
GO:0045833	negative regulation of lipid metabolic process	14/1107	105/18800	0.00338356	0.0656251	0.0575884	SLC27A1/HCAR2/PIK3IP1/APPL2/LPIN1/ERLIN2/RUBCN/SPHK1/PIP4K2B/TNF/PROX1/NFKB1/IL1B/BRCA1	14
GO:0030593	neutrophil chemotaxis	14/1107	106/18800	0.00369261	0.0675597	0.059286	PREX1/TREM1/VAV3/TNFAIP6/CCL24/CCL20/CCL5/PPBP/PDE4B/CXCL8/IL1B/CXCL1/EDN1/CCR7	14
GO:0042116	macrophage activation	14/1107	106/18800	0.00369261	0.0675597	0.059286	MYO18A/ZC3H12A/SUCNR1/SHPK/NMI/SPHK1/TNF/PLA2G4A/CD200/LDLR/JAK2/IL6/IFNGR1/CSF2	14
GO:0033209	tumor necrosis factor-mediated signaling pathway	14/1107	107/18800	0.00402427	0.0713887	0.0626461	PELI3/CARD14/TRIM32/ST18/SPHK1/TNFRSF18/TRAF1/TNFAIP3/TNF/NFKBIA/JAK2/EXT1/FAS/BIRC3	14
GO:0071887	leukocyte apoptotic process	14/1107	109/18800	0.00476018	0.0799532	0.0701618	HCAR2/HSH2D/GPAM/CD274/CCL5/MEF2C/ITPKB/IRF7/IDO1/IL6/IL2RA/CCR7/ARG2/FAS	14
GO:0032611	interleukin-1 beta production	14/1107	110/18800	0.00516691	0.0838171	0.0735524	NLRP12/ZC3H12A/MALT1/SPHK1/RIPK2/TNFAIP3/TNF/MEFV/LPL/JAK2/IL6/CCR7/ARG2/ACP5	14
GO:0032651	regulation of interleukin-1 beta production	14/1107	110/18800	0.00516691	0.0838171	0.0735524	NLRP12/ZC3H12A/MALT1/SPHK1/RIPK2/TNFAIP3/TNF/MEFV/LPL/JAK2/IL6/CCR7/ARG2/ACP5	14
GO:0071675	regulation of mononuclear cell migration	14/1107	116/18800	0.008232	0.113256	0.099386	TMEM102/SLC8B1/SLAMF8/PADI2/TNF/CCL20/CCL5/SERPINE1/CCN3/CD200/IL12A/CSF1R/CSF1/CCR7	14
GO:0002761	regulation of myeloid leukocyte differentiation	14/1107	117/18800	0.00885971	0.119664	0.10501	PPARGC1B/SLC9B2/UBASH3B/GPR137/RASSF2/TNFAIP6/TNF/NOTCH2/IRF7/INHBA/IL12B/FES/FBN1/CSF1	14
GO:0072676	lymphocyte migration	14/1107	119/18800	0.010228	0.123494	0.10837	TMEM102/SLC8B1/CXCL16/F11R/TBX21/PADI2/SLC12A2/CCL24/CCL20/CCL5/CD200/ICAM1/EXT1/CCR7	14
GO:0048675	axon extension	14/1107	121/18800	0.0117566	0.136246	0.119561	SEMA4A/SEMA6A/RTN4/SEMA5B/ADNP/SEMA3C/SEMA4F/OLFM1/KIAA0319/NTN1/CDK5R1/FN1/EDN1/ALCAM	14
GO:0071901	negative regulation of protein serine/threonine kinase activity	14/1107	122/18800	0.0125847	0.14259	0.125128	HEXIM2/CDK5RAP2/PDCD4/RGS14/SPRY1/SPRY3/HYAL2/TNFAIP3/TFAP4/SMPD1/PTPN1/PRKAR2B/PPARG/IL1B	14
GO:0001952	regulation of cell-matrix adhesion	14/1107	123/18800	0.0134573	0.145355	0.127555	FMN1/DLC1/ONECUT2/LDB1/SLC9A1/RASA1/PRKCZ/SERPINE1/DAG1/CSF1/COL16A1/CCR7/DDR1/JAG1	14
GO:0043244	regulation of protein-containing complex disassembly	14/1107	125/18800	0.0153422	0.157041	0.137809	CAMSAP1/MID1IP1/PDXP/TPX2/TRIOBP/RUBCN/TNF/SPTBN2/PLEK/MID1/EPS8/ASPH/ADRB2/ADD2	14
GO:0032612	interleukin-1 production	14/1107	129/18800	0.0197122	0.179184	0.15724	NLRP12/ZC3H12A/MALT1/SPHK1/RIPK2/TNFAIP3/TNF/MEFV/LPL/JAK2/IL6/CCR7/ARG2/ACP5	14
GO:0032652	regulation of interleukin-1 production	14/1107	129/18800	0.0197122	0.179184	0.15724	NLRP12/ZC3H12A/MALT1/SPHK1/RIPK2/TNFAIP3/TNF/MEFV/LPL/JAK2/IL6/CCR7/ARG2/ACP5	14
GO:0006022	aminoglycan metabolic process	14/1107	131/18800	0.0222214	0.196367	0.172319	CHSY3/DSEL/B3GNT9/CHST12/CHST15/CHST11/DSE/HYAL2/TNFAIP6/NFKB1/IL1B/HYAL1/EXT1/EDNRB	14
GO:0010565	regulation of cellular ketone metabolic process	14/1107	132/18800	0.0235622	0.202623	0.177809	TYSND1/MID1IP1/APPL2/ERLIN2/BCKDK/STAR/PROX1/PPARG/PDK1/IRS1/IL1B/BRCA1/ABCD2/ADM	14
GO:0030833	regulation of actin filament polymerization	14/1107	139/18800	0.0346889	0.253866	0.222776	FMN1/ARHGAP18/MYADM/SSH2/KIRREL1/KANK1/TRIOBP/CDC42EP3/SPTBN2/CCL24/RASA1/EPS8/CCR7/ADD2	14
GO:0051384	response to glucocorticoid	14/1107	139/18800	0.0346889	0.253866	0.222776	PPARGC1B/TPH2/FBXO32/CFLAR/FOSL1/TNF/TFAP4/JAK2/IL6/IL1RN/EDN1/AREG/ADM/A2M	14
GO:0050921	positive regulation of chemotaxis	14/1107	140/18800	0.0365434	0.263902	0.231583	TMEM102/P2RY12/SUCNR1/VEGFC/CCL5/SERPINE1/IL12A/CXCL8/IL6R/IL6/EDN1/CSF1R/CSF1/CCR7	14
GO:0035264	multicellular organism growth	14/1107	143/18800	0.0425322	0.28368	0.24894	TTC8/PALB2/TBL1XR1/GPAM/WDR11/SGPL1/XRCC2/SPTBN2/SLC1A2/NOTCH2/EXT1/CELA1/CSF1/ADRB2	14
GO:0006865	amino acid transport	14/1107	145/18800	0.0468905	0.290335	0.25478	SERINC5/SLC38A6/SLC43A2/SFXN2/SFXN5/SLC25A22/LRRC8D/SLC25A15/TNF/SLC12A2/SLC6A12/SLC1A5/SLC1A2/LLGL2	14
GO:0072006	nephron development	14/1107	145/18800	0.0468905	0.290335	0.25478	FMN1/LZTS2/MTSS1/CFLAR/PAX8/WNT11/PTPRO/NOTCH2/MEF2C/TACSTD2/IL6R/EXT1/EDNRB/JAG1	14
GO:0007584	response to nutrient	14/1107	150/18800	0.0591262	0.322621	0.283111	SLC27A4/KYNU/VDR/TGFBR2/SLC16A1/PPARG/OGG1/LTA/LPL/IL1A/HLCS/FES/CAT/A2M	14
GO:0006282	regulation of DNA repair	14/1107	152/18800	0.0645747	0.332469	0.291754	SHLD1/KMT5C/MAGEF1/FAM168A/RAD51AP1/RECQL5/NSD2/SETMAR/RAD52/OGG1/DDX11/CHEK1/BRCA1/PARP1	14
GO:0010970	transport along microtubule	14/1107	157/18800	0.0796293	0.36869	0.323539	BLOC1S3/TMEM201/DYNC2I2/TTC21B/DYNC2H1/KIF13A/WDR19/ARHGAP21/IFT172/CEP131/KIF1C/FEZ1/RPGR/PRKCZ	14
GO:0055067	monovalent inorganic cation homeostasis	14/1107	157/18800	0.0796293	0.36869	0.323539	LACC1/TASL/SLC26A6/SLAMF8/DMXL2/SLC4A8/SLC12A2/SLC9A1/KCNJ2/IL1A/EXT1/EDNRB/EDN1/CLCN3	14
GO:2000045	regulation of G1/S transition of mitotic cell cycle	14/1107	160/18800	0.0896631	0.391673	0.343707	MBLAC1/NACC2/LSM10/JADE1/MEPCE/APPL2/GTSE1/GPNMB/CDK2AP2/RBL1/MUC1/INHBA/HYAL1/PLK3	14
GO:0007568	aging	14/1107	163/18800	0.100456	0.391673	0.343707	MBD3/HYAL2/TGFBR2/SLC12A2/SLC1A2/POLB/OGG1/MBP/ENDOG/EDNRB/EDN1/DAG1/CAT/ADM	14
GO:0009152	purine ribonucleotide biosynthetic process	14/1107	170/18800	0.128585	0.422553	0.370805	ELOVL6/ANTKMT/DIP2A/NME6/PAPSS1/TAFAZZIN/PDK1/PDHB/NPR2/IMPDH1/AK4/PARP1/ADCY9/ADCY3	14
GO:0031214	biomineral tissue development	14/1107	170/18800	0.128585	0.422553	0.370805	CCDC154/SGMS2/PHOSPHO1/ADGRV1/BMP2K/SNX10/ISG15/WNT11/STIM1/PTH1R/ENPP1/MEF2C/ALOX5/ADRB2	14
GO:0110148	biomineralization	14/1107	172/18800	0.137369	0.433729	0.380612	CCDC154/SGMS2/PHOSPHO1/ADGRV1/BMP2K/SNX10/ISG15/WNT11/STIM1/PTH1R/ENPP1/MEF2C/ALOX5/ADRB2	14
GO:0001936	regulation of endothelial cell proliferation	14/1107	178/18800	0.16564	0.450339	0.395189	VASH1/VEGFC/TNF/CCL24/PROX1/PPARG/PLCG1/MEF2C/IL12B/IL12A/NR4A1/FLT1/EGR3/ALOX5	14
GO:0006941	striated muscle contraction	14/1107	178/18800	0.16564	0.450339	0.395189	RCSD1/ZC3H12A/GPD1L/TNF/TAFAZZIN/SLC9A1/PDE4B/MYBPH/SMAD5/KCNJ8/KCNJ2/NR4A1/ARG2/ANK2	14
GO:0002833	positive regulation of response to biotic stimulus	14/1107	180/18800	0.175682	0.461961	0.405387	ACOD1/USP27X/STING1/ZBP1/TASL/CD274/IKBKE/NMI/CCL5/PVR/PAK1/IRF7/IL12B/IL12A	14
GO:0007219	Notch signaling pathway	14/1107	182/18800	0.186018	0.48059	0.421735	TSPAN14/POGLUT1/BMP2K/SLC35C1/IFT172/TSPAN5/TGFBR2/PSEN2/CCN3/NOTCH2/NFKBIA/LLGL2/IL2RA/JAG1	14
GO:0006109	regulation of carbohydrate metabolic process	14/1107	183/18800	0.191293	0.491564	0.431365	RUBCNL/CD244/PASK/SORBS1/BCKDK/PTH1R/PLEK/ENPP1/PDK1/NFKB1/KHK/IRS1/CBFA2T3/ADCYAP1R1	14
GO:0048515	spermatid differentiation	14/1107	183/18800	0.191293	0.491564	0.431365	CFAP206/TPGS1/IQCG/SPEF2/SLC26A6/CCDC136/SYCP3/MAST2/CEP131/DMC1/REC8/SMARCA2/RFX2/HSPA2	14
GO:0009260	ribonucleotide biosynthetic process	14/1107	184/18800	0.196639	0.495804	0.435086	ELOVL6/ANTKMT/DIP2A/NME6/PAPSS1/TAFAZZIN/PDK1/PDHB/NPR2/IMPDH1/AK4/PARP1/ADCY9/ADCY3	14
GO:0051260	protein homooligomerization	14/1107	187/18800	0.213082	0.495804	0.435086	VSTM5/KCTD1/KCTD21/NACC2/CBR4/APPL2/SAMHD1/CBY1/CRTC1/SLC1A5/SLC1A2/KCNJ2/KCNC1/BLM	14
GO:0043433	negative regulation of DNA-binding transcription factor activity	14/1107	190/18800	0.230104	0.514275	0.451295	ACOD1/NLRP12/ZC3H12A/TLR9/TNFSF4/TNFAIP3/PROX1/MAP2K5/NFKBIA/TRIM37/CD200/IRAK2/CAT/ADORA3	14
GO:0060401	cytosolic calcium ion transport	14/1107	190/18800	0.230104	0.514275	0.451295	MCOLN2/SLC35G1/UBASH3B/SLC8B1/SLC25A23/TPCN1/RASA3/PSEN2/PLCG1/ITPR1/CCR7/ATP2A3/ANK2/ADCYAP1R1	14
GO:1901654	response to ketone	14/1107	190/18800	0.230104	0.514275	0.451295	ACOD1/FBXO32/TRERF1/CFLAR/FOSL1/TNFSF4/TFAP4/MBP/JAK2/EDN1/CCR7/PARP1/ADCY3/A2M	14
GO:0046390	ribose phosphate biosynthetic process	14/1107	191/18800	0.2359	0.5238	0.459653	ELOVL6/ANTKMT/DIP2A/NME6/PAPSS1/TAFAZZIN/PDK1/PDHB/NPR2/IMPDH1/AK4/PARP1/ADCY9/ADCY3	14
GO:0042594	response to starvation	14/1107	196/18800	0.265714	0.536816	0.471075	KICS2/SESN3/JMY/ZC3H12A/RRAGD/PRKAG3/XPR1/TFEB/SUV39H1/SLC2A1/FADS1/ATF3/FAS/ADM	14
GO:0007623	circadian rhythm	14/1107	205/18800	0.322318	0.580092	0.509052	TPH2/FBXL6/NOCT/CRTC1/TNF/SUV39H1/PROX1/PPARG/NOS2/HNF4A/NR2F6/EGR3/DBP/CSF2	14
GO:0044703	multi-organism reproductive process	14/1107	205/18800	0.322318	0.580092	0.509052	ACOD1/TPPP3/FOSL1/VDR/TGFBR2/SLC19A1/SLC2A1/IDO1/IL1B/EDN1/COL16A1/DDR1/ARHGDIB/ADM	14
GO:0048863	stem cell differentiation	14/1107	211/18800	0.361577	0.600146	0.526649	SEMA4A/SEMA6A/SEMA5B/SEMA3C/SEMA4F/MEF2C/TACSTD2/FN1/EXT1/EFNB1/EDNRB/EDN1/JAG1/A2M	14
GO:0006473	protein acetylation	14/1107	216/18800	0.394856	0.619163	0.543338	SGF29/KAT8/FAM161A/JADE1/MBD3/DIP2A/CTCF/SPHK1/LDB1/TAF4/MUC1/IL1B/CHEK1/BRCA1	14
GO:0030258	lipid modification	14/1107	216/18800	0.394856	0.619163	0.543338	TYSND1/SGPP1/SLC35C1/APPL2/MTMR10/MTMR12/FIG4/ABCG1/SPHK1/INPP4B/PLPP3/IRS1/ALOX5/ABCD2	14
GO:0007601	visual perception	14/1107	217/18800	0.401549	0.627021	0.550233	REEP6/FAM161A/ADGRV1/SEMA5B/CEP250/NR2E1/TGFBI/RPGR/RP2/RGS16/MYO7A/TACSTD2/KIFC3/CNGA1	14
GO:0051651	maintenance of location in cell	14/1107	219/18800	0.414956	0.630664	0.55343	MCOLN2/TAF8/UBASH3B/SLC8B1/SLC25A23/ARHGAP21/TPCN1/GPSM2/RASA3/SLC30A4/PLCG1/ITPR1/CCR7/ANK2	14
GO:0050953	sensory perception of light stimulus	14/1107	221/18800	0.428379	0.639536	0.561216	REEP6/FAM161A/ADGRV1/SEMA5B/CEP250/NR2E1/TGFBI/RPGR/RP2/RGS16/MYO7A/TACSTD2/KIFC3/CNGA1	14
GO:0006486	protein glycosylation	14/1107	225/18800	0.455208	0.652406	0.572509	TET3/DPY19L3/MGAT5B/TMTC4/B3GNT9/POGLUT1/SLC35C1/GALNT7/ST6GALNAC6/ST3GAL5/B3GALT4/PMM1/GGTA1/EXT1	14
GO:0043413	macromolecule glycosylation	14/1107	225/18800	0.455208	0.652406	0.572509	TET3/DPY19L3/MGAT5B/TMTC4/B3GNT9/POGLUT1/SLC35C1/GALNT7/ST6GALNAC6/ST3GAL5/B3GALT4/PMM1/GGTA1/EXT1	14
GO:0009743	response to carbohydrate	14/1107	226/18800	0.461901	0.657163	0.576684	SLC9B2/SLC26A6/GPAM/ADNP/TGFBR2/RPS6KA2/LPL/KHK/IL1B/IL1A/ICAM1/HNF4A/ENDOG/CAT	14
GO:0016358	dendrite development	14/1107	231/18800	0.49519	0.680311	0.596997	EEF2K/TANC2/CRTC1/OBSL1/DIP2A/BTBD3/KIAA0319/CUL7/NTN1/CDK5R1/NR2E1/MEF2C/MARK1/CELSR2	14
GO:0045333	cellular respiration	14/1107	231/18800	0.49519	0.680311	0.596997	SLC25A22/SLC25A23/ANTKMT/PPIF/TNF/TAFAZZIN/PDHB/NOS2/MSH2/IDH2/CCNB1/CBFA2T3/CAT/AK4	14
GO:0043543	protein acylation	14/1107	258/18800	0.662517	0.782474	0.686649	SGF29/KAT8/FAM161A/JADE1/MBD3/DIP2A/CTCF/SPHK1/LDB1/TAF4/MUC1/IL1B/CHEK1/BRCA1	14
GO:0007611	learning or memory	14/1107	264/18800	0.695338	0.805518	0.706871	ADNP/CRTC1/RGS14/ATP8A1/CHST10/FOSL1/BTG2/SNAP25/PTPRZ1/PRKCZ/PRKAR2B/MEF2C/LDLR/ADCY3	14
GO:0045861	negative regulation of proteolysis	14/1107	350/18800	0.955057	0.969244	0.850546	RNF34/LXN/SNX12/LRIG2/TNF/RARRES1/MAP2K5/SERPINB2/SERPINE1/NR4A1/HGF/DHCR24/BIRC3/A2M	14
GO:0043370	regulation of CD4-positive, alpha-beta T cell differentiation	13/1107	50/18800	4.38731e-06	0.00113271	0.000993992	IL27/ZC3H12A/NFKBIZ/SASH3/TBX21/MALT1/SOCS5/CD83/RIPK2/TNFSF4/PRKCZ/IL12B/CD80	13
GO:0043551	regulation of phosphatidylinositol 3-kinase activity	13/1107	57/18800	2.06066e-05	0.00223926	0.00196503	WDR81/PIK3IP1/P2RY12/WDR91/VAV3/RUBCN/SOCS5/SOCS6/SOCS3/IRS1/FLT1/CCR7/CISH	13
GO:0032613	interleukin-10 production	13/1107	63/18800	6.34191e-05	0.00468909	0.00411484	TIGIT/VSIR/SASH3/TLR9/CD274/ISG15/CD83/TNFSF4/PRKCZ/IDO1/IL12B/IL6/HGF	13
GO:0032653	regulation of interleukin-10 production	13/1107	63/18800	6.34191e-05	0.00468909	0.00411484	TIGIT/VSIR/SASH3/TLR9/CD274/ISG15/CD83/TNFSF4/PRKCZ/IDO1/IL12B/IL6/HGF	13
GO:1900076	regulation of cellular response to insulin stimulus	13/1107	66/18800	0.00010513	0.00695088	0.00609964	ECHDC3/APPL2/KANK1/SLC27A4/SORBS1/SOCS3/PIP4K2B/PTPN1/PRKCZ/ENPP1/LPL/IRS1/IL1B	13
GO:0016445	somatic diversification of immunoglobulins	13/1107	69/18800	0.000168662	0.00870247	0.00763673	SHLD1/KMT5C/TBX21/POLL/SAMHD1/TNFSF13/NSD2/TNFSF4/POLB/PMS2/MSH2/MSH6/CD40	13
GO:0046323	glucose import	13/1107	79/18800	0.000667801	0.0231375	0.020304	OCLN/SLC27A1/SLC2A10/APPL2/SLC27A4/SORBS1/TNF/SLC2A3/SLC2A1/SLC1A2/SORT1/ENPP1/IRS1	13
GO:0002200	somatic diversification of immune receptors	13/1107	80/18800	0.000755176	0.025309	0.0222095	SHLD1/KMT5C/TBX21/POLL/SAMHD1/TNFSF13/NSD2/TNFSF4/POLB/PMS2/MSH2/MSH6/CD40	13
GO:0002709	regulation of T cell mediated immunity	13/1107	88/18800	0.00186394	0.0451627	0.0396319	IL4I1/RSAD2/SASH3/TBX21/MALT1/TNFSF4/PVR/PRKCZ/IL12B/IL12A/IL6/IL1R1/IL1B	13
GO:1903510	mucopolysaccharide metabolic process	13/1107	88/18800	0.00186394	0.0451627	0.0396319	CHSY3/DSEL/CHST12/CHST15/CHST11/DSE/HYAL2/TNFAIP6/NFKB1/IL1B/HYAL1/EXT1/EDNRB	13
GO:0030316	osteoclast differentiation	13/1107	96/18800	0.0040662	0.071467	0.0627149	PPARGC1B/SLC9B2/UBASH3B/GPR137/SNX10/RASSF2/TNFAIP6/TNF/NOTCH2/IL12B/FBN1/CSF1R/CSF1	13
GO:0032755	positive regulation of interleukin-6 production	13/1107	97/18800	0.00444894	0.0760028	0.0666952	TLR9/SETD4/RIPK2/HYAL2/TNFSF4/TNF/NOS2/MBP/LPL/IL6R/IL6/IL1B/IL1A	13
GO:0015908	fatty acid transport	13/1107	99/18800	0.00530136	0.0850589	0.0746422	SLC27A1/PLA2G12A/SLC27A4/PTGES/SLC2A1/PPARG/PLA2G4A/IL1B/IL1A/FABP7/EDN1/ABCD2/PLIN2	13
GO:0045639	positive regulation of myeloid cell differentiation	13/1107	99/18800	0.00530136	0.0850589	0.0746422	PPARGC1B/SLC9B2/ANKRD54/FAM210B/ABCB10/ISG15/TNF/NOTCH2/INHBA/IL12B/FES/CSF1/JAG1	13
GO:1901222	regulation of NIK/NF-kappaB signaling	13/1107	110/18800	0.0125858	0.14259	0.125128	NLRP12/ZC3H12A/TLR9/PDCD4/RASSF2/NMI/SPHK1/TNF/CCN3/NFKBIA/IL12B/IL1B/EDN1	13
GO:0090288	negative regulation of cellular response to growth factor stimulus	13/1107	115/18800	0.0177509	0.174302	0.152956	SEMA6A/SPRY1/SPRY3/TOB1/CFLAR/TNFAIP6/PTPN1/HTRA1/PPARG/SMAD6/IL12B/IL12A/FBN1	13
GO:0051261	protein depolymerization	13/1107	118/18800	0.0215373	0.191645	0.168175	CAMSAP1/CCSAP/MID1IP1/NCKAP5L/PDXP/TPX2/TRIOBP/SPTBN2/PLEK/MID1/EPS8/ASPH/ADD2	13
GO:0030203	glycosaminoglycan metabolic process	13/1107	120/18800	0.0243765	0.208129	0.182641	CHSY3/DSEL/CHST12/CHST15/CHST11/DSE/HYAL2/TNFAIP6/NFKB1/IL1B/HYAL1/EXT1/EDNRB	13
GO:0030282	bone mineralization	13/1107	121/18800	0.0258956	0.217985	0.19129	CCDC154/SGMS2/PHOSPHO1/ADGRV1/BMP2K/SNX10/ISG15/WNT11/PTH1R/ENPP1/MEF2C/ALOX5/ADRB2	13
GO:0002244	hematopoietic progenitor cell differentiation	13/1107	123/18800	0.0291407	0.233842	0.205205	ANKLE1/ARMC6/AGPAT5/HERC6/ANLN/ACP6/HYAL2/PTPRZ1/PLEK/INHBA/FLT1/EXT1/CSF1R	13
GO:0043280	positive regulation of cysteine-type endopeptidase activity involved in apoptotic process	13/1107	125/18800	0.0326723	0.241822	0.212207	EGLN3/NLRP12/MALT1/DLC1/TNFSF15/ST18/CFLAR/TNF/TFAP4/PPARG/JAK2/ATP2A3/FAS	13
GO:0007093	mitotic cell cycle checkpoint signaling	13/1107	130/18800	0.042831	0.28368	0.24894	INTS3/CDK5RAP2/GTSE1/ZWINT/SETMAR/ORC1/MUC1/MSH2/PLK3/CHEK1/CCNB1/BRCA1/BLM	13
GO:0032874	positive regulation of stress-activated MAPK cascade	13/1107	132/18800	0.0474546	0.290981	0.255346	ZC3H12A/TLR9/RASSF2/SPHK1/RIPK2/TRAF1/TNF/GADD45B/MID1/MAP3K3/IL1B/IL1A/CCR7	13
GO:0043467	regulation of generation of precursor metabolites and energy	13/1107	134/18800	0.0524126	0.310305	0.272303	RUBCNL/SLC25A23/PASK/SORBS1/PPIF/TNF/ENPP1/NOS2/KHK/IRS1/CCNB1/CBFA2T3/AK4	13
GO:0070304	positive regulation of stress-activated protein kinase signaling cascade	13/1107	134/18800	0.0524126	0.310305	0.272303	ZC3H12A/TLR9/RASSF2/SPHK1/RIPK2/TRAF1/TNF/GADD45B/MID1/MAP3K3/IL1B/IL1A/CCR7	13
GO:0090101	negative regulation of transmembrane receptor protein serine/threonine kinase signaling pathway	13/1107	135/18800	0.0550196	0.31874	0.279706	NRROS/BCL9L/SLC2A10/CHST11/SPRY1/TOB1/ONECUT2/TNFAIP6/HTRA1/PPARG/CCN3/SMAD6/FBN1	13
GO:0010977	negative regulation of neuron projection development	13/1107	136/18800	0.0577133	0.322621	0.283111	SEMA4A/SEMA6A/RTN4/SEMA5B/KANK1/SEMA3C/SEMA4F/LRIG2/KIAA0319/NTN1/CDK5R1/PTPRO/MBP	13
GO:0061982	meiosis I cell cycle process	13/1107	136/18800	0.0577133	0.322621	0.283111	AGO4/SLX4/SYCP3/MLH3/DMC1/RAD51AP1/REC8/CCNE2/HSPA2/MSH6/CKS2/CDC25B/CDC25A	13
GO:0008277	regulation of G protein-coupled receptor signaling pathway	13/1107	138/18800	0.063364	0.331823	0.291187	RGS14/CCL5/RGS16/RGS12/RGS3/PLEK/PDE4B/CXCL8/GRK5/GNG7/EDN1/ADRB2/ADM	13
GO:0031644	regulation of nervous system process	13/1107	138/18800	0.063364	0.331823	0.291187	TMEM25/LPIN1/FIG4/TNF/SLC9A1/PRKCZ/CCN3/IL1A/HGF/EDNRB/EDN1/DAG1/ADRB2	13
GO:0000086	G2/M transition of mitotic cell cycle	13/1107	140/18800	0.0693708	0.350371	0.307463	INTS3/FBXL6/PKMYT1/SKP2/ORC1/HSPA2/PLK3/CHEK1/CDC25B/CDC25A/CCNB1/BRCA1/BLM	13
GO:0010212	response to ionizing radiation	13/1107	142/18800	0.0757387	0.361203	0.316969	RHNO1/INTS3/AEN/INTS7/RAD51AP1/XRCC2/SMPD1/POLB/MSH2/IL1A/BRCA1/BLM/PARP1	13
GO:0045598	regulation of fat cell differentiation	13/1107	142/18800	0.0757387	0.361203	0.316969	METRNL/TAF8/WDFY2/ZC3H12A/NOCT/TNF/SORT1/PPARG/ENPP1/LPL/IL6/ALOX5/JAG1	13
GO:0051053	negative regulation of DNA metabolic process	13/1107	148/18800	0.0970416	0.391673	0.343707	SLX1A/SHLD1/ANKLE1/SLX4/STN1/MAGEF1/RECQL5/OGG1/MSH2/MSH6/CHEK1/BLM/PARP1	13
GO:0010675	regulation of cellular carbohydrate metabolic process	13/1107	150/18800	0.10488	0.391673	0.343707	RUBCNL/CD244/PASK/SORBS1/BCKDK/PTH1R/PLEK/ENPP1/PDK1/KHK/IRS1/CBFA2T3/ADCYAP1R1	13
GO:0050871	positive regulation of B cell activation	13/1107	152/18800	0.113087	0.391673	0.343707	SHLD1/KMT5C/SASH3/TLR9/TBX21/VAV3/TNFSF13/NSD2/TNFSF4/MSH2/MEF2C/IL6/CD40	13
GO:0070507	regulation of microtubule cytoskeleton organization	13/1107	152/18800	0.113087	0.391673	0.343707	OCLN/CAMSAP1/CCSAP/MID1IP1/CDK5RAP2/GPSM2/TOGARAM1/TPX2/CDK2AP2/CDK5R1/PAK1/MID1/FES	13
GO:0031503	protein-containing complex localization	13/1107	155/18800	0.12608	0.418065	0.366867	CEP112/NACC2/DYNC2I2/TTC21B/DYNC2H1/WDR19/IFT172/CEP131/KLHL21/SNAP25/RPGR/PRKCZ/DAG1	13
GO:0044839	cell cycle G2/M phase transition	13/1107	155/18800	0.12608	0.418065	0.366867	INTS3/FBXL6/PKMYT1/SKP2/ORC1/HSPA2/PLK3/CHEK1/CDC25B/CDC25A/CCNB1/BRCA1/BLM	13
GO:0007292	female gamete generation	13/1107	158/18800	0.139882	0.440206	0.386297	HROB/PAQR5/MLH3/DMC1/REC8/FOSL1/TNFAIP6/RPS6KA2/NPR2/MMP19/INHBA/EDN1/CDC25B	13
GO:0009267	cellular response to starvation	13/1107	160/18800	0.149522	0.450339	0.395189	KICS2/SESN3/JMY/ZC3H12A/RRAGD/PRKAG3/XPR1/TFEB/SUV39H1/SLC2A1/FADS1/ATF3/FAS	13
GO:1903034	regulation of response to wounding	13/1107	166/18800	0.180465	0.469117	0.411667	OCLN/UBASH3B/KANK1/LRIG2/KIAA0319/PLPP3/TNFAIP3/TNF/SLC12A2/SERPINB2/SERPINE1/EDN1/ALOX5	13
GO:0021543	pallium development	13/1107	169/18800	0.197013	0.495804	0.435086	WDR62/DCLK2/P2RY12/RTN4/BTBD3/TACC2/FEZ1/CDK5R1/BTG2/NR2E1/SLC2A1/PROX1/HTR6	13
GO:0010634	positive regulation of epithelial cell migration	13/1107	174/18800	0.226049	0.507033	0.444939	ZC3H12A/RTN4/PLPP3/VEGFC/TGFBR2/PROX1/PLCG1/ENPP2/MAP3K3/HYAL1/EDN1/CD40/SCARB1	13
GO:0007254	JNK cascade	13/1107	175/18800	0.23206	0.518322	0.454846	STRADB/TLR9/PDCD4/RASSF2/ARHGEF6/RIPK2/TRAF1/TNF/NFKB1/GADD45B/IL1B/IL1A/CCR7	13
GO:0007286	spermatid development	13/1107	177/18800	0.244269	0.531361	0.466288	CFAP206/TPGS1/IQCG/SPEF2/SLC26A6/CCDC136/SYCP3/CEP131/DMC1/REC8/SMARCA2/RFX2/HSPA2	13
GO:0050954	sensory perception of mechanical stimulus	13/1107	177/18800	0.244269	0.531361	0.466288	TMTC4/ADGRV1/USP53/LRIG1/TRIOBP/LRIG2/FZD4/TNF/RAB3A/MYO7A/MYO6/MBP/GSDME	13
GO:0007565	female pregnancy	13/1107	185/18800	0.295325	0.559448	0.490936	ACOD1/TPPP3/FOSL1/VDR/TGFBR2/SLC19A1/SLC2A1/IDO1/IL1B/COL16A1/DDR1/ARHGDIB/ADM	13
GO:0006575	cellular modified amino acid metabolic process	13/1107	188/18800	0.315235	0.569775	0.499997	SLC27A1/SERINC5/LPCAT4/OSBPL5/SLC46A1/TMLHE/OPLAH/PLA2G15/PTDSS1/PAX8/SLC19A1/SLC1A2/MTHFD1	13
GO:0045664	regulation of neuron differentiation	13/1107	192/18800	0.342275	0.584696	0.513092	WDR62/ZC4H2/CDK5RAP2/CDON/TRIM32/FEZ1/CDK5R1/NR2E1/TCF12/PROX1/MEF2C/EDNRB/JAG1	13
GO:0043393	regulation of protein binding	13/1107	196/18800	0.369746	0.607603	0.533193	STING1/UBASH3B/AKTIP/LDLRAP1/ADNP/BAG2/RIPK2/EPB41/DDX11/ATP2A3/TLE5/ADRB2/ADD2	13
GO:1903828	negative regulation of cellular protein localization	13/1107	199/18800	0.390544	0.61479	0.5395	DCLK2/RSAD2/LZTS2/RHBDF1/RAB23/SNX12/SERGEF/CCN3/CD200/IRS1/IL12B/IL12A/IL1B	13
GO:0002064	epithelial cell development	13/1107	203/18800	0.418419	0.630664	0.55343	CCDC88C/MYADM/F11R/ONECUT2/TNF/PROX1/NOTCH2/IL1B/IL1A/ICAM1/HNF4A/EDNRB/JAG1	13
GO:0008016	regulation of heart contraction	13/1107	211/18800	0.474134	0.670973	0.588802	ZC3H12A/GPD1L/TNF/SLC9A1/PDE4B/KCNJ2/JAK2/EDNRB/EDN1/ATP2A3/ANK2/ADORA3/ADM	13
GO:0043491	protein kinase B signaling	13/1107	216/18800	0.508551	0.689166	0.604767	SESN3/THEM4/P2RY12/RTN4/HYAL2/TNF/CCL5/IL1B/ENG/DAG1/PLK3/CCR7/CD40	13
GO:0070374	positive regulation of ERK1 and ERK2 cascade	13/1107	220/18800	0.535665	0.707642	0.620981	GPNMB/CFLAR/RIPK2/TNF/CCL24/CCL20/CCL5/PRKCZ/NOTCH2/IL1A/ICAM1/CSF1R/CCR7	13
GO:0008406	gonad development	13/1107	226/18800	0.575378	0.725494	0.636647	AGO4/WDR19/DMC1/REC8/SGPL1/FZD4/TNFAIP6/TAF4/MSH2/MMP19/INHBA/IL1A/A2M	13
GO:0071824	protein-DNA complex subunit organization	13/1107	237/18800	0.64426	0.769721	0.675457	NAP1L5/TAF8/CENPT/ASF1B/SYCP3/DMC1/CHAF1A/ARID1A/CHAF1B/TAF4/RAD52/MCM2/CENPI	13
GO:0014706	striated muscle tissue development	13/1107	248/18800	0.706826	0.810968	0.711653	MRTFB/CBY1/OBSL1/SEMA3C/TGFBR2/TAFAZZIN/SLC9A1/PROX1/NOTCH2/MEF2C/SMAD5/ENG/EDN1	13
GO:1903362	regulation of cellular protein catabolic process	13/1107	258/18800	0.757454	0.843681	0.74036	RNF19B/ZYG11B/RHBDF1/MAGEF1/MARCHF2/RNFT1/WDR91/SOCS5/BAG2/TNFAIP3/LDLR/PLK3/CBFA2T3	13
GO:0060828	regulation of canonical Wnt signaling pathway	13/1107	261/18800	0.771429	0.853152	0.748671	CCDC88C/LZTS2/JADE1/TTC21B/TBL1XR1/CBY1/KANK1/FZD4/WNT11/TLE3/PTPRO/NFKB1/TLE5	13
GO:0046034	ATP metabolic process	13/1107	273/18800	0.821704	0.885007	0.776625	SLC25A23/ANTKMT/PRKAG3/PPIF/TNF/TAFAZZIN/ENPP1/MSH2/CCNB1/CBFA2T3/ATP6V1B2/AK4/PARP1	13
GO:0051146	striated muscle cell differentiation	13/1107	281/18800	0.850342	0.903504	0.792857	PLPP7/CBY1/OBSL1/TRIM32/DYRK1B/CFLAR/SLC9A1/SORT1/PROX1/CCN3/MEF2C/EDN1/CSRP2	13
GO:0072659	protein localization to plasma membrane	13/1107	283/18800	0.856916	0.905926	0.794982	TTC8/MYADM/TSPAN14/KIF13A/TTC7A/F11R/LDLRAP1/SORBS1/TSPAN5/TNF/RAB3A/PRKCZ/ANK2	13
GO:0034504	protein localization to nucleus	13/1107	294/18800	0.889127	0.924578	0.81135	DCLK2/TAF8/LZTS2/ZC3H12A/MEPCE/APPL2/RAB23/NUP58/HYAL2/NFKBIA/JAK2/ING1/PARP1	13
GO:0043588	skin development	13/1107	296/18800	0.894301	0.927326	0.813761	SGPP1/SLC2A10/LSR/SLC27A4/LDB1/VDR/TNF/TGM1/INHBA/IL1A/EXT1/DHCR24/JAG1	13
GO:0008544	epidermis development	13/1107	355/18800	0.978371	0.986625	0.865798	SGPP1/IFT172/TRIOBP/LDB1/VDR/TNF/TGM1/MYO7A/MYO6/INHBA/IL1A/EXT1/JAG1	13
GO:0042088	T-helper 1 type immune response	12/1107	45/18800	7.68752e-06	0.00140563	0.00123349	IL27/SEMA4A/TBX21/EBI3/SOCS5/RIPK2/TNFSF4/PLA2G4A/IL12B/IL1R1/IL1B/CD80	12
GO:0046638	positive regulation of alpha-beta T cell differentiation	12/1107	50/18800	2.46933e-05	0.00245973	0.0021585	NFKBIZ/SASH3/MALT1/SOCS5/CD83/RIPK2/TNFSF4/TGFBR2/PRKCZ/ITPKB/IL12B/CD80	12
GO:0010883	regulation of lipid storage	12/1107	55/18800	6.79466e-05	0.00492235	0.00431954	OSBPL11/ZC3H12A/IKBKE/ABCG1/TNF/PPARG/NFKBIA/NFKB1/LPL/IL6/SCARB1/PLIN2	12
GO:0002711	positive regulation of T cell mediated immunity	12/1107	59/18800	0.000139463	0.00793832	0.00696616	RSAD2/SASH3/TBX21/MALT1/TNFSF4/PVR/PRKCZ/IL12B/IL12A/IL6/IL1R1/IL1B	12
GO:0032615	interleukin-12 production	12/1107	63/18800	0.000267505	0.0117702	0.0103288	TIGIT/TLR9/MAST2/RIPK2/TNFSF4/NFKB1/MEFV/IDO1/IL12B/CCR7/CD40/ACP5	12
GO:0032655	regulation of interleukin-12 production	12/1107	63/18800	0.000267505	0.0117702	0.0103288	TIGIT/TLR9/MAST2/RIPK2/TNFSF4/NFKB1/MEFV/IDO1/IL12B/CCR7/CD40/ACP5	12
GO:0045453	bone resorption	12/1107	63/18800	0.000267505	0.0117702	0.0103288	CCDC154/PPARGC1B/UBASH3B/GPR137/SNX10/TNFAIP3/PTH1R/IL6/EXT1/CSF1R/ADRB2/ACP5	12
GO:0032722	positive regulation of chemokine production	12/1107	70/18800	0.000729899	0.0246926	0.0216686	MCOLN2/TLR9/TRIM32/RIPK2/TNFSF4/TNF/MBP/LPL/IL6R/IL6/IL1B/CSF1R	12
GO:0071260	cellular response to mechanical stimulus	12/1107	70/18800	0.000729899	0.0246926	0.0216686	F11R/WNT11/SLC9A1/SLC2A1/NFKB1/KCNJ2/IL1B/ENG/DAG1/CHEK1/CD40/FAS	12
GO:0002637	regulation of immunoglobulin production	12/1107	74/18800	0.00121287	0.0349873	0.0307026	SHLD1/KMT5C/SASH3/TLR9/TBX21/TNFSF13/NSD2/TNFSF4/TNF/MSH2/IL6/CD40	12
GO:0042509	regulation of tyrosine phosphorylation of STAT protein	12/1107	83/18800	0.0032969	0.0649597	0.0570044	SOCS3/TNFRSF18/TNF/CCL5/JAK2/IL12B/IL12A/IL6R/IL6/CSF2/CSF1R/CD40	12
GO:0060395	SMAD protein signal transduction	12/1107	83/18800	0.0032969	0.0649597	0.0570044	SLC2A10/NCEH1/TOB1/KIAA0319/PPARG/CCN3/SMAD6/SMAD5/JAK2/INHBA/HNF4A/PARP1	12
GO:0046889	positive regulation of lipid biosynthetic process	12/1107	85/18800	0.00402263	0.0713887	0.0626461	SLC27A1/MID1IP1/SORBS1/ABCG1/TNF/STAR/LDLR/IL1B/IL1A/SCARB1/ABCD2/ADM	12
GO:0007260	tyrosine phosphorylation of STAT protein	12/1107	87/18800	0.00487135	0.081439	0.0714656	SOCS3/TNFRSF18/TNF/CCL5/JAK2/IL12B/IL12A/IL6R/IL6/CSF2/CSF1R/CD40	12
GO:0032508	DNA duplex unwinding	12/1107	90/18800	0.00640601	0.096724	0.0848787	HELQ/CHTF18/SMARCAD1/ERCC6L/RECQL4/RECQL5/RFC3/MCM5/MCM4/MCM2/DDX11/BLM	12
GO:0006835	dicarboxylic acid transport	12/1107	91/18800	0.00699471	0.102799	0.09021	SLC13A5/SLC25A30/SLC46A1/SLC25A22/SLC26A6/LRRC8D/TNF/SLC19A1/SLC12A2/SLC1A5/SLC1A2/SLC25A10	12
GO:0060761	negative regulation of response to cytokine stimulus	12/1107	92/18800	0.00762516	0.108292	0.0950304	PALM3/PELI3/SAMHD1/USP18/PADI2/ISG15/CCL5/MAP2K5/PPARG/IL6/IL1RN/TLE5	12
GO:0030516	regulation of axon extension	12/1107	93/18800	0.00829932	0.113256	0.0993863	SEMA4A/SEMA6A/RTN4/SEMA5B/ADNP/SEMA3C/SEMA4F/OLFM1/KIAA0319/NTN1/CDK5R1/FN1	12
GO:0032273	positive regulation of protein polymerization	12/1107	93/18800	0.00829932	0.113256	0.0993863	OCLN/FMN1/CDK5RAP2/KIRREL1/TPPP3/TOGARAM1/CDC42EP3/CDK5R1/CCL24/PAK1/FES/CCR7	12
GO:0002690	positive regulation of leukocyte chemotaxis	12/1107	94/18800	0.00901916	0.120414	0.105668	TMEM102/VEGFC/CCL5/SERPINE1/IL12A/CXCL8/IL6R/IL6/EDN1/CSF1R/CSF1/CCR7	12
GO:0014033	neural crest cell differentiation	12/1107	95/18800	0.00978668	0.121796	0.10688	SEMA4A/SEMA6A/SEMA5B/SEMA3C/SEMA4F/MEF2C/FN1/EXT1/EFNB1/EDNRB/EDN1/JAG1	12
GO:0032088	negative regulation of NF-kappaB transcription factor activity	12/1107	95/18800	0.00978668	0.121796	0.10688	ACOD1/NLRP12/ZC3H12A/TLR9/TNFAIP3/MAP2K5/NFKBIA/TRIM37/CD200/IRAK2/CAT/ADORA3	12
GO:0032392	DNA geometric change	12/1107	96/18800	0.0106039	0.12689	0.11135	HELQ/CHTF18/SMARCAD1/ERCC6L/RECQL4/RECQL5/RFC3/MCM5/MCM4/MCM2/DDX11/BLM	12
GO:0002367	cytokine production involved in immune response	12/1107	100/18800	0.0144104	0.152436	0.133768	LACC1/RSAD2/SASH3/TREM1/TBX21/MALT1/TNFSF4/TNF/PRKCZ/IL6/IL1R1/IL1B	12
GO:0071103	DNA conformation change	12/1107	103/18800	0.0178871	0.174302	0.152956	HELQ/CHTF18/SMARCAD1/ERCC6L/RECQL4/RECQL5/RFC3/MCM5/MCM4/MCM2/DDX11/BLM	12
GO:0005976	polysaccharide metabolic process	12/1107	108/18800	0.0250276	0.212172	0.186189	B3GNT9/RUBCNL/PRKAG3/PASK/SORBS1/PYGB/ENPP1/NFKB1/KHK/IRS1/GBE1/EXT1	12
GO:0061387	regulation of extent of cell growth	12/1107	108/18800	0.0250276	0.212172	0.186189	SEMA4A/SEMA6A/RTN4/SEMA5B/ADNP/SEMA3C/SEMA4F/OLFM1/KIAA0319/NTN1/CDK5R1/FN1	12
GO:0048640	negative regulation of developmental growth	12/1107	111/18800	0.030205	0.233842	0.205205	SEMA4A/SEMA6A/RTN4/SEMA5B/WWC1/SEMA3C/SEMA4F/KIAA0319/NTN1/CDK5R1/TGFBR2/ADRB2	12
GO:0072009	nephron epithelium development	12/1107	111/18800	0.030205	0.233842	0.205205	FMN1/LZTS2/MTSS1/PAX8/WNT11/PTPRO/NOTCH2/MEF2C/TACSTD2/EXT1/EDNRB/JAG1	12
GO:0001578	microtubule bundle formation	12/1107	118/18800	0.0452011	0.284619	0.249764	CFAP206/TPGS1/IQCG/SPEF2/NCKAP5L/CDK5RAP2/TPPP3/MTCL1/TOGARAM1/CEP131/KIF20A/FES	12
GO:0008286	insulin receptor signaling pathway	12/1107	118/18800	0.0452011	0.284619	0.249764	SESN3/KANK1/SLC27A4/SORBS1/SOCS3/BCAR3/PIP4K2B/PTPN1/PRKCZ/ENPP1/IRS1/IL1B	12
GO:0071346	cellular response to interferon-gamma	12/1107	118/18800	0.0452011	0.284619	0.249764	ACOD1/SLC26A6/NMI/TNF/CCL24/CCL20/CCL5/PPARG/NOS2/JAK2/IL12B/EDN1	12
GO:0006639	acylglycerol metabolic process	12/1107	131/18800	0.0852193	0.387964	0.340452	SLC27A1/GPAT3/TBL1XR1/GPAM/AGPAT5/PLA2G15/LPIN1/PLA2G4A/LPL/LDLR/SCARB1/CAT	12
GO:0006638	neutral lipid metabolic process	12/1107	132/18800	0.0889957	0.391673	0.343707	SLC27A1/GPAT3/TBL1XR1/GPAM/AGPAT5/PLA2G15/LPIN1/PLA2G4A/LPL/LDLR/SCARB1/CAT	12
GO:1903844	regulation of cellular response to transforming growth factor beta stimulus	12/1107	133/18800	0.0928739	0.391673	0.343707	NRROS/BCL9L/SLC2A10/CHST11/SPRY1/ONECUT2/CFLAR/HTRA1/PPARG/SMAD6/FBN1/ENG	12
GO:0043401	steroid hormone mediated signaling pathway	12/1107	135/18800	0.100935	0.391673	0.343707	PPARGC1B/PAGR1/CALCOCO1/TRERF1/PADI2/ARID1A/NR2E1/SKP2/PAK1/JAK2/BRCA1/PARP1	12
GO:0042552	myelination	12/1107	138/18800	0.113786	0.391673	0.343707	SERINC5/AMIGO1/LPIN1/FIG4/TNF/PTPRZ1/MBP/HGF/DAG1/ASPA/ANK2/ABCD2	12
GO:0007224	smoothened signaling pathway	12/1107	140/18800	0.122855	0.411469	0.361079	KIF7/KCTD21/TTC21B/DYNC2H1/WDR19/WDR11/CDON/IFT172/KIAA0586/TGFBR2/ENPP1/EXT1	12
GO:0007272	ensheathment of neurons	12/1107	140/18800	0.122855	0.411469	0.361079	SERINC5/AMIGO1/LPIN1/FIG4/TNF/PTPRZ1/MBP/HGF/DAG1/ASPA/ANK2/ABCD2	12
GO:0008366	axon ensheathment	12/1107	140/18800	0.122855	0.411469	0.361079	SERINC5/AMIGO1/LPIN1/FIG4/TNF/PTPRZ1/MBP/HGF/DAG1/ASPA/ANK2/ABCD2	12
GO:0045089	positive regulation of innate immune response	12/1107	140/18800	0.122855	0.411469	0.361079	USP27X/STING1/ZBP1/TASL/IKBKE/NMI/CCL5/PVR/PAK1/IRF7/IL12B/IL12A	12
GO:0040029	regulation of gene expression, epigenetic	12/1107	141/18800	0.127539	0.41959	0.368205	ZFP57/MBD3/SUZ12/BAHD1/PADI2/CTCF/ARID1A/SUV39H1/PHF2/CHEK1/BRCA1/BMI1	12
GO:0015748	organophosphate ester transport	12/1107	145/18800	0.147245	0.450339	0.395189	SLC37A2/OSBPL5/ATP8B4/SLC25A23/ATG9A/ATP10A/XKR8/ATP8A1/ABCG1/SLC19A1/LDLR/SCARB1	12
GO:0001890	placenta development	12/1107	147/18800	0.157667	0.450339	0.395189	TPPP3/VASH1/CUL7/SOCS3/FOSL1/TFEB/VDR/HTRA1/PPARG/NOTCH2/CSF2/ADM	12
GO:2000377	regulation of reactive oxygen species metabolic process	12/1107	147/18800	0.157667	0.450339	0.395189	ACOD1/ZC3H12A/CFLAR/TNF/TGFBR2/SLC5A3/CLCN3/BRCA1/ARG2/ALOX5/ABCD2/ACP5	12
GO:0030902	hindbrain development	12/1107	150/18800	0.173984	0.461961	0.405387	KDM2B/COQ8B/TTC21B/PDSS2/DLC1/LDB1/CDK5R1/FZD4/SPTBN2/PROX1/KCNC1/PHOX2A	12
GO:1902850	microtubule cytoskeleton organization involved in mitosis	12/1107	151/18800	0.1796	0.468078	0.410755	WDR62/CCSAP/CDK5RAP2/GPSM2/TOGARAM1/TPX2/TACC2/SPRY1/PCNT/KIFC1/RCC1/CCNB1	12
GO:0090501	RNA phosphodiester bond hydrolysis	12/1107	152/18800	0.185301	0.479084	0.420413	MBLAC1/ERI2/ZC3H12A/ELAC2/NYNRIN/EXOSC5/SAMHD1/NOCT/RPP40/RNASE6/ENDOG/CSTF3	12
GO:0090316	positive regulation of intracellular protein transport	12/1107	156/18800	0.208926	0.495804	0.435086	TCAF2/ZC3H12A/MTCL1/CEP131/ABLIM3/CDK5R1/HYAL2/PCNT/JAK2/IL1B/HSPA1L/PLK3	12
GO:0007030	Golgi organization	12/1107	160/18800	0.233773	0.519559	0.455931	MYO18A/COG8/ATP8B4/DYNC2H1/ARHGAP21/DNAJC28/STX18/OBSL1/CUL7/PDE4DIP/KIFC3/PLK3	12
GO:0030307	positive regulation of cell growth	12/1107	163/18800	0.253127	0.534225	0.468802	KDM2B/CXCL16/ADNP/TRIM32/NTN1/CPNE6/SPHK1/SLC9A1/MAP2K5/HYAL1/FN1/EDN1	12
GO:0001764	neuron migration	12/1107	164/18800	0.259704	0.534225	0.468802	WDR62/ACAP3/SEMA6A/PLXNB2/SDCCAG8/LRIG2/KIAA0319/NTN1/CDK5R1/MEF2C/MARK1/CELSR2	12
GO:0071453	cellular response to oxygen levels	12/1107	166/18800	0.273031	0.546824	0.479857	EGLN3/EEF2K/CFLAR/SUV39H1/SLC9A1/PPARG/PDK1/ENDOG/EDN1/PLK3/FAS/AK4	12
GO:0003205	cardiac chamber development	12/1107	167/18800	0.279776	0.55491	0.486953	SEMA3C/PAX8/WNT11/NSD2/TGFBR2/PROX1/NOTCH2/MEF2C/SMAD6/ENG/ANK2/JAG1	12
GO:0034250	positive regulation of cellular amide metabolic process	12/1107	167/18800	0.279776	0.55491	0.486953	NIBAN1/LARP1B/RMND1/PLXNB2/PPP1R15A/PASK/TOB1/ABCG1/TNF/CCL5/IL6/IFNGR1	12
GO:0051048	negative regulation of secretion	12/1107	167/18800	0.279776	0.55491	0.486953	RSAD2/RHBDF1/SERGEF/TNF/CCN3/CD200/IRS1/INHBA/IL12B/IL12A/IL1B/EDN1	12
GO:0021953	central nervous system neuron differentiation	12/1107	169/18800	0.293418	0.559448	0.490936	DCLK2/TTC21B/DYNC2H1/ZC4H2/IFT172/LDB1/BTG2/NR2E1/PROX1/INHBA/CSF1R/PHOX2A	12
GO:0048639	positive regulation of developmental growth	12/1107	169/18800	0.293418	0.559448	0.490936	AGRN/GPAM/SASH3/ADNP/NTN1/CPNE6/TGFBR2/PROX1/MEF2C/FN1/EDN1/CSF1	12
GO:0071772	response to BMP	12/1107	173/18800	0.321236	0.578579	0.507724	PDCD4/ADAMTS7/TOB1/TNFAIP6/HTRA1/PPARG/NOTCH2/SMAD6/SMAD5/FBN1/EXT1/ENG	12
GO:0071773	cellular response to BMP stimulus	12/1107	173/18800	0.321236	0.578579	0.507724	PDCD4/ADAMTS7/TOB1/TNFAIP6/HTRA1/PPARG/NOTCH2/SMAD6/SMAD5/FBN1/EXT1/ENG	12
GO:0000910	cytokinesis	12/1107	174/18800	0.328287	0.584696	0.513092	LZTS2/RAB11FIP4/KIF13A/PDXP/ANLN/KIF20A/KLHL21/CUL7/RASA1/MYH10/PLK3/CDC25B	12
GO:0048736	appendage development	12/1107	177/18800	0.349629	0.5889	0.516781	FMN1/ZNF358/DYNC2H1/WDR19/ZNF219/CHST11/IFT172/SEMA3C/NOTCH2/EXT1/ECE1/ASPH	12
GO:0060173	limb development	12/1107	177/18800	0.349629	0.5889	0.516781	FMN1/ZNF358/DYNC2H1/WDR19/ZNF219/CHST11/IFT172/SEMA3C/NOTCH2/EXT1/ECE1/ASPH	12
GO:0048469	cell maturation	12/1107	183/18800	0.392932	0.618277	0.54256	AGRN/FAM210B/SLC26A6/DMC1/REC8/RPS6KA2/PTH1R/PPARG/NPR2/EDNRB/EDN1/CDC25B	12
GO:0018394	peptidyl-lysine acetylation	12/1107	184/18800	0.400199	0.625049	0.548503	SGF29/KAT8/JADE1/MBD3/DIP2A/CTCF/LDB1/TAF4/MUC1/IL1B/CHEK1/BRCA1	12
GO:0009060	aerobic respiration	12/1107	187/18800	0.422034	0.631247	0.553942	SLC25A23/ANTKMT/PPIF/TNF/TAFAZZIN/PDHB/MSH2/IDH2/CCNB1/CBFA2T3/CAT/AK4	12
GO:0031099	regeneration	12/1107	188/18800	0.429316	0.640541	0.562098	LPIN1/LRIG2/KIAA0319/CFLAR/TNF/TGFBR2/CCN3/JAK2/IL6/HGF/DAG1/ADM	12
GO:0140013	meiotic nuclear division	12/1107	188/18800	0.429316	0.640541	0.562098	AGO4/SLX4/SYCP3/MLH3/DMC1/RAD51AP1/REC8/CCNE2/RPS6KA2/HSPA2/CKS2/CDC25B	12
GO:0051648	vesicle localization	12/1107	189/18800	0.436595	0.647128	0.567878	BLOC1S3/TPGS1/KIF13A/WDR11/TANC2/KIF1C/AP1M2/RAB3A/PRKCZ/MYO7A/MYO6/MYO1F	12
GO:0048839	inner ear development	12/1107	192/18800	0.458394	0.65295	0.572987	TTC8/ADGRV1/LRIG1/TRIOBP/NTN1/PAX8/PROX1/MYO7A/MYO6/MCM2/GSDME/JAG1	12
GO:1902115	regulation of organelle assembly	12/1107	202/18800	0.529947	0.702937	0.616852	CCSAP/LRSAM1/CDK5RAP2/STX18/GPSM2/SDCCAG8/FEZ1/PIP4K2B/TNF/TRIM37/CSF2/BRCA1	12
GO:0000819	sister chromatid segregation	12/1107	205/18800	0.550862	0.713625	0.626231	KNSTRN/CDK5RAP2/NCAPG2/NCAPD3/ZWINT/CTCF/REC8/CDC23/KIF22/KIFC1/DDX11/CCNB1	12
GO:0033044	regulation of chromosome organization	12/1107	212/18800	0.598247	0.740785	0.650065	SLX1A/SLX4/STN1/CDK5RAP2/ZWINT/CTCF/CDC23/SETMAR/MCM2/DDX11/CCNB1/PARP1	12
GO:0010001	glial cell differentiation	12/1107	218/18800	0.636972	0.76805	0.673991	NRROS/TTC21B/SUZ12/TNF/NR2E1/PTPRZ1/LDLR/IL6/IL1B/IFNGR1/DAG1/ASPA	12
GO:0007188	adenylate cyclase-modulating G protein-coupled receptor signaling pathway	12/1107	244/18800	0.779367	0.857929	0.752863	P2RY12/PTH1R/PDE4B/NPR3/GRK5/GNA15/EDN1/ADRB2/ADM/ADCYAP1R1/ADCY9/ADCY3	12
GO:1903320	regulation of protein modification by small protein conjugation or removal	12/1107	246/18800	0.788458	0.865154	0.759203	ZC3H12A/MALT1/ISG15/BAG2/NMI/SPHK1/RIPK2/TNFAIP3/SKP2/BRCA1/BMI1/BIRC3	12
GO:0010951	negative regulation of endopeptidase activity	12/1107	251/18800	0.810006	0.879008	0.771361	RNF34/LXN/TNF/RARRES1/MAP2K5/SERPINB2/SERPINE1/NR4A1/HGF/DHCR24/BIRC3/A2M	12
GO:0010466	negative regulation of peptidase activity	12/1107	262/18800	0.851637	0.904076	0.793359	RNF34/LXN/TNF/RARRES1/MAP2K5/SERPINB2/SERPINE1/NR4A1/HGF/DHCR24/BIRC3/A2M	12
GO:0006338	chromatin remodeling	12/1107	266/18800	0.864888	0.910994	0.79943	NAP1L5/SMARCAD1/ASF1B/MBD3/SYCP3/CHAF1A/TTI1/ARID1A/CHAF1B/SMARCA2/PAK1/MCM2	12
GO:0031647	regulation of protein stability	12/1107	300/18800	0.943252	0.961348	0.843617	CCDC88C/USP27X/WDR81/TMEM25/ADGRV1/RTN4/RASSF2/BAG2/PLPP3/LSS/ASPH/ANK2	12
GO:0045622	regulation of T-helper cell differentiation	11/1107	38/18800	7.73958e-06	0.00140563	0.00123349	IL27/ZC3H12A/NFKBIZ/TBX21/MALT1/SOCS5/RIPK2/TNFSF4/PRKCZ/IL12B/CD80	11
GO:1900077	negative regulation of cellular response to insulin stimulus	11/1107	39/18800	1.02097e-05	0.00150542	0.00132106	APPL2/KANK1/SLC27A4/SOCS3/PIP4K2B/PTPN1/PRKCZ/ENPP1/LPL/IRS1/IL1B	11
GO:2000516	positive regulation of CD4-positive, alpha-beta T cell activation	11/1107	39/18800	1.02097e-05	0.00150542	0.00132106	NFKBIZ/SASH3/MALT1/SOCS5/CD83/RIPK2/TNFSF4/TGFBR2/PRKCZ/IL12B/CD80	11
GO:0032733	positive regulation of interleukin-10 production	11/1107	41/18800	1.72645e-05	0.00202985	0.00178127	TIGIT/SASH3/TLR9/CD274/ISG15/CD83/TNFSF4/PRKCZ/IL12B/IL6/HGF	11
GO:0002639	positive regulation of immunoglobulin production	11/1107	51/18800	0.0001514	0.00837755	0.00735159	SHLD1/KMT5C/SASH3/TLR9/TBX21/TNFSF13/NSD2/TNFSF4/MSH2/IL6/CD40	11
GO:0009409	response to cold	11/1107	51/18800	0.0001514	0.00837755	0.00735159	SLC27A1/METRNL/RNF34/TMEM135/APPL2/SLC9A1/NFKBIA/LPL/HSPA2/ADRB2/ADM	11
GO:0002712	regulation of B cell mediated immunity	11/1107	62/18800	0.000893243	0.0278187	0.0244119	SHLD1/KMT5C/TBX21/TNFSF13/NSD2/TNFSF4/TNF/MSH2/LTA/CR2/CD40	11
GO:0002889	regulation of immunoglobulin mediated immune response	11/1107	62/18800	0.000893243	0.0278187	0.0244119	SHLD1/KMT5C/TBX21/TNFSF13/NSD2/TNFSF4/TNF/MSH2/LTA/CR2/CD40	11
GO:0032623	interleukin-2 production	11/1107	63/18800	0.00102561	0.0307769	0.0270078	SASH3/TBX21/MALT1/HOMER3/CD83/RIPK2/TNFAIP3/PDE4B/IL1B/IL1A/CD80	11
GO:0032663	regulation of interleukin-2 production	11/1107	63/18800	0.00102561	0.0307769	0.0270078	SASH3/TBX21/MALT1/HOMER3/CD83/RIPK2/TNFAIP3/PDE4B/IL1B/IL1A/CD80	11
GO:0034340	response to type I interferon	11/1107	64/18800	0.00117375	0.0344411	0.0302233	USP27X/STING1/ZBP1/SAMHD1/USP18/IKBKE/ISG15/SMPD1/PTPN1/MX1/IRF7	11
GO:0045670	regulation of osteoclast differentiation	11/1107	64/18800	0.00117375	0.0344411	0.0302233	PPARGC1B/SLC9B2/UBASH3B/GPR137/RASSF2/TNFAIP6/TNF/NOTCH2/IL12B/FBN1/CSF1	11
GO:0042531	positive regulation of tyrosine phosphorylation of STAT protein	11/1107	67/18800	0.00172707	0.0451627	0.0396319	TNFRSF18/TNF/CCL5/JAK2/IL12B/IL12A/IL6R/IL6/CSF2/CSF1R/CD40	11
GO:0046626	regulation of insulin receptor signaling pathway	11/1107	68/18800	0.00195293	0.0468442	0.0411074	SESN3/KANK1/SLC27A4/SORBS1/SOCS3/PIP4K2B/PTPN1/PRKCZ/ENPP1/IRS1/IL1B	11
GO:0050922	negative regulation of chemotaxis	11/1107	69/18800	0.00220224	0.0509903	0.0447458	MMP28/SEMA4A/SEMA6A/SLAMF8/SEMA5B/PADI2/SEMA3C/SEMA4F/TNFAIP6/PTPRO/CCN3	11
GO:0050688	regulation of defense response to virus	11/1107	74/18800	0.00386399	0.0701583	0.0615664	STING1/IL27/ZC3H12A/NLRX1/RNF26/HERC5/FGL2/TNFAIP3/HTRA1/IL12B/IL1B	11
GO:0006023	aminoglycan biosynthetic process	11/1107	80/18800	0.00703747	0.102942	0.0903352	CHSY3/DSEL/B3GNT9/CHST12/CHST15/CHST11/DSE/NFKB1/IL1B/HYAL1/EXT1	11
GO:0006029	proteoglycan metabolic process	11/1107	80/18800	0.00703747	0.102942	0.0903352	CHSY3/DSEL/SLC2A10/CHST12/CHST15/CHST11/DSE/ADAMTS7/CHST10/HYAL1/EXT1	11
GO:0046785	microtubule polymerization	11/1107	84/18800	0.0100897	0.122362	0.107377	OCLN/CAMSAP1/MAP7D3/CDK5RAP2/TPPP3/TOGARAM1/TPX2/RANBP9/CDK5R1/PAK1/FES	11
GO:0071277	cellular response to calcium ion	11/1107	84/18800	0.0100897	0.122362	0.107377	ADGRV1/SLC25A23/EEF2K/RASGRP2/PPIF/CPNE6/SMPD1/MEF2C/ITPKB/ENDOG/EDN1	11
GO:0008625	extrinsic apoptotic signaling pathway via death domain receptors	11/1107	85/18800	0.0109916	0.130086	0.114155	RNF34/CFLAR/MADD/TNFAIP3/TNF/SORT1/SERPINE1/ICAM1/HGF/BRCA1/ATF3	11
GO:0098586	cellular response to virus	11/1107	85/18800	0.0109916	0.130086	0.114155	ZC3H12A/NLRX1/IKBKE/CCL5/NFKB1/IRF7/IL12A/IL6/EXT1/GSDME/BIRC3	11
GO:2000106	regulation of leukocyte apoptotic process	11/1107	85/18800	0.0109916	0.130086	0.114155	HCAR2/HSH2D/GPAM/CD274/CCL5/MEF2C/ITPKB/IRF7/IDO1/CCR7/ARG2	11
GO:0002312	B cell activation involved in immune response	11/1107	86/18800	0.0119539	0.138057	0.12115	SHLD1/KMT5C/TBX21/TNFSF13/NSD2/TNFSF4/NOTCH2/MSH2/IL6/MSH6/CD40	11
GO:0033627	cell adhesion mediated by integrin	11/1107	86/18800	0.0119539	0.138057	0.12115	P2RY12/LPXN/PLPP3/CCL5/SERPINE1/CCN3/MUC1/ICAM1/FBN1/EXT1/COL16A1	11
GO:1901879	regulation of protein depolymerization	11/1107	88/18800	0.0140694	0.149711	0.131377	CAMSAP1/MID1IP1/PDXP/TPX2/TRIOBP/SPTBN2/PLEK/MID1/EPS8/ASPH/ADD2	11
GO:0001776	leukocyte homeostasis	11/1107	89/18800	0.0152275	0.157041	0.137809	HCAR2/GPAM/XKR8/LAT/TNFAIP3/PDE4B/MEF2C/ITPKB/IL6/IL2RA/FAS	11
GO:0002532	production of molecular mediator involved in inflammatory response	11/1107	97/18800	0.0272184	0.224122	0.196675	ZC3H12A/SLAMF8/APPL2/PDCD4/TNF/SERPINE1/NOS2/MEFV/IL6/ALOX5/ABCD2	11
GO:0044264	cellular polysaccharide metabolic process	11/1107	97/18800	0.0272184	0.224122	0.196675	B3GNT9/RUBCNL/PRKAG3/PASK/SORBS1/PYGB/ENPP1/KHK/IRS1/GBE1/EXT1	11
GO:1990868	response to chemokine	11/1107	97/18800	0.0272184	0.224122	0.196675	ZC3H12A/PADI2/SLC12A2/CCL24/CCL20/CCL5/PPBP/CXCL8/CXCL1/EDN1/CCR7	11
GO:1990869	cellular response to chemokine	11/1107	97/18800	0.0272184	0.224122	0.196675	ZC3H12A/PADI2/SLC12A2/CCL24/CCL20/CCL5/PPBP/CXCL8/CXCL1/EDN1/CCR7	11
GO:0002718	regulation of cytokine production involved in immune response	11/1107	98/18800	0.0290926	0.233842	0.205205	LACC1/RSAD2/SASH3/TBX21/MALT1/TNFSF4/TNF/PRKCZ/IL6/IL1R1/IL1B	11
GO:0032479	regulation of type I interferon production	11/1107	98/18800	0.0290926	0.233842	0.205205	ACOD1/STING1/NLRX1/RNF26/DHX33/TLR9/ISG15/NMI/RIPK2/REL/IRF7	11
GO:0032606	type I interferon production	11/1107	98/18800	0.0290926	0.233842	0.205205	ACOD1/STING1/NLRX1/RNF26/DHX33/TLR9/ISG15/NMI/RIPK2/REL/IRF7	11
GO:0019233	sensory perception of pain	11/1107	99/18800	0.0310574	0.23521	0.206405	LXN/RETREG1/PTGES/TNF/SLC9A1/CCN3/IL12B/IL1A/NR2F6/EDNRB/EDN1	11
GO:0051963	regulation of synapse assembly	11/1107	103/18800	0.0398626	0.274371	0.24077	VSTM5/AGRN/LRFN3/SEMA4A/AMIGO1/LRRN3/EEF2K/ADNP/CLSTN3/NTN1/MEF2C	11
GO:0019218	regulation of steroid metabolic process	11/1107	104/18800	0.0423094	0.28368	0.24894	LDLRAP1/ERLIN2/ABCG1/TNF/STAR/PROX1/NFKB1/LDLR/IL1A/DHCR7/ADM	11
GO:0006672	ceramide metabolic process	11/1107	105/18800	0.0448579	0.284619	0.249764	SGMS2/ST6GALNAC6/PLA2G15/NEU3/SGPL1/SPHK1/ST3GAL5/B3GALT4/PLPP3/SMPD1/GLA	11
GO:0003279	cardiac septum development	11/1107	106/18800	0.0475096	0.290981	0.255346	SEMA3C/PAX8/WNT11/NSD2/TGFBR2/PROX1/NOTCH2/SMAD6/ENG/ANK2/JAG1	11
GO:0032231	regulation of actin filament bundle assembly	11/1107	106/18800	0.0475096	0.290981	0.255346	SYNPO2/TTC8/RHPN1/F11R/DLC1/MTSS1/WNT11/SLC9A1/PLEK/PAK1/TACSTD2	11
GO:0030004	cellular monovalent inorganic cation homeostasis	11/1107	107/18800	0.0502657	0.301931	0.264955	LACC1/TASL/SLC26A6/SLAMF8/DMXL2/SLC4A8/SLC12A2/SLC9A1/KCNJ2/IL1A/CLCN3	11
GO:0006766	vitamin metabolic process	11/1107	109/18800	0.056097	0.321298	0.28195	SLC46A1/PDXP/UBIAD1/CUBN/TNF/SLC19A1/SLC2A3/SLC2A1/NFKB1/HLCS/BTD	11
GO:2000779	regulation of double-strand break repair	11/1107	110/18800	0.0591744	0.322621	0.283111	SHLD1/KMT5C/MAGEF1/RAD51AP1/RECQL5/NSD2/SETMAR/OGG1/DDX11/CHEK1/PARP1	11
GO:0009063	cellular amino acid catabolic process	11/1107	112/18800	0.0656577	0.337561	0.296222	IL4I1/GPT2/GCAT/SDS/BCKDK/KYNU/NOS2/IDO1/HNMT/ASPA/ARG2	11
GO:0030518	intracellular steroid hormone receptor signaling pathway	11/1107	115/18800	0.076216	0.361203	0.316969	PPARGC1B/PAGR1/CALCOCO1/TRERF1/PADI2/ARID1A/SKP2/PAK1/JAK2/BRCA1/PARP1	11
GO:0019751	polyol metabolic process	11/1107	116/18800	0.0799599	0.369982	0.324673	SGPP1/CD244/SPHK1/INPP4B/PLPP3/SLC5A3/PTH1R/PLEK/PLA2G4A/ITPKB/ADCYAP1R1	11
GO:0031123	RNA 3'-end processing	11/1107	117/18800	0.0838167	0.384194	0.337144	MBLAC1/INTS6L/ERI2/LSM10/INTS14/ELAC2/EXOSC5/INTS7/RPRD2/ZC3H3/CSTF3	11
GO:0030278	regulation of ossification	11/1107	118/18800	0.0877865	0.391673	0.343707	SGMS2/PHOSPHO1/ADGRV1/BMP2K/ISG15/ENPP1/MEF2C/SMAD6/CSF1/ALOX5/ADRB2	11
GO:1904019	epithelial cell apoptotic process	11/1107	118/18800	0.0877865	0.391673	0.343707	PDCD4/CFLAR/TNFAIP3/TNF/TGFBR2/PLCG1/SERPINE1/JAK2/IL6/ICAM1/CD40	11
GO:0010811	positive regulation of cell-substrate adhesion	11/1107	122/18800	0.104796	0.391673	0.343707	FMN1/MYADM/PREX1/TRIOBP/PRKCZ/JAK2/FN1/DAG1/CSF1/COL16A1/CCR7	11
GO:0031570	DNA integrity checkpoint signaling	11/1107	123/18800	0.10933	0.391673	0.343707	RHNO1/GTSE1/INTS7/SETMAR/ORC1/MUC1/MSH2/PLK3/CHEK1/BRCA1/BLM	11
GO:0051224	negative regulation of protein transport	11/1107	124/18800	0.113975	0.391673	0.343707	RSAD2/RHBDF1/RAB23/SNX12/SERGEF/CCN3/CD200/IRS1/IL12B/IL12A/IL1B	11
GO:0042542	response to hydrogen peroxide	11/1107	128/18800	0.133657	0.428552	0.37607	PPIF/SPHK1/FOSL1/TNFAIP3/PYCR1/IL6/HGF/ENDOG/EDN1/CAT/AREG	11
GO:1904950	negative regulation of establishment of protein localization	11/1107	128/18800	0.133657	0.428552	0.37607	RSAD2/RHBDF1/RAB23/SNX12/SERGEF/CCN3/CD200/IRS1/IL12B/IL12A/IL1B	11
GO:2001022	positive regulation of response to DNA damage stimulus	11/1107	129/18800	0.138848	0.437723	0.384117	SHLD1/NACC2/ANKLE1/KMT5C/FAM168A/RAD51AP1/SETMAR/ENDOG/DDX11/BRCA1/PARP1	11
GO:0007127	meiosis I	11/1107	130/18800	0.144145	0.450339	0.395189	AGO4/SLX4/SYCP3/MLH3/DMC1/RAD51AP1/REC8/CCNE2/HSPA2/CKS2/CDC25B	11
GO:0017015	regulation of transforming growth factor beta receptor signaling pathway	11/1107	130/18800	0.144145	0.450339	0.395189	NRROS/BCL9L/SLC2A10/CHST11/SPRY1/ONECUT2/HTRA1/PPARG/SMAD6/FBN1/ENG	11
GO:0030168	platelet activation	11/1107	130/18800	0.144145	0.450339	0.395189	BLOC1S3/UBASH3B/P2RY12/F11R/VAV3/PLEK/PLA2G4A/JAK2/IL6/FN1/CD40	11
GO:0030048	actin filament-based movement	11/1107	133/18800	0.160658	0.450339	0.395189	CCDC88C/GPD1L/SLC9A1/PDE4B/MYO7A/MYO6/MYH10/MYO1F/KCNJ8/KCNJ2/ANK2	11
GO:0061041	regulation of wound healing	11/1107	133/18800	0.160658	0.450339	0.395189	OCLN/UBASH3B/KANK1/PLPP3/TNFAIP3/TNF/SLC12A2/SERPINB2/SERPINE1/EDN1/ALOX5	11
GO:0001889	liver development	11/1107	134/18800	0.166364	0.450339	0.395189	LSR/ONECUT2/CFLAR/TNFAIP3/TNF/PROX1/PHF2/NOTCH2/IL6/HNF4A/HGF	11
GO:0006661	phosphatidylinositol biosynthetic process	11/1107	134/18800	0.166364	0.450339	0.395189	SLC27A1/MTMR14/TTC7A/FIG4/SOCS5/SOCS6/SOCS3/INPP4B/PIP4K2B/ITPKB/CISH	11
GO:0061008	hepaticobiliary system development	11/1107	137/18800	0.184063	0.476226	0.417905	LSR/ONECUT2/CFLAR/TNFAIP3/TNF/PROX1/PHF2/NOTCH2/IL6/HNF4A/HGF	11
GO:0030183	B cell differentiation	11/1107	142/18800	0.215376	0.495804	0.435086	IL4I1/SLAMF8/TLR9/BLNK/MALT1/TPD52/NOTCH2/MSH2/INHBA/IL6/CR2	11
GO:0035107	appendage morphogenesis	11/1107	142/18800	0.215376	0.495804	0.435086	FMN1/ZNF358/DYNC2H1/WDR19/ZNF219/CHST11/SEMA3C/NOTCH2/EXT1/ECE1/ASPH	11
GO:0035108	limb morphogenesis	11/1107	142/18800	0.215376	0.495804	0.435086	FMN1/ZNF358/DYNC2H1/WDR19/ZNF219/CHST11/SEMA3C/NOTCH2/EXT1/ECE1/ASPH	11
GO:1903531	negative regulation of secretion by cell	11/1107	143/18800	0.221891	0.500562	0.439261	RSAD2/RHBDF1/SERGEF/CCN3/CD200/IRS1/INHBA/IL12B/IL12A/IL1B/EDN1	11
GO:0043524	negative regulation of neuron apoptotic process	11/1107	145/18800	0.235153	0.522304	0.45834	KDM2B/RETREG1/ADNP/BTG2/XRCC2/RASA1/PTPRZ1/MSH2/MEF2C/JAK2/GBE1	11
GO:1904064	positive regulation of cation transmembrane transport	11/1107	148/18800	0.255588	0.534225	0.468802	ANTKMT/AMIGO1/STIM1/SLC9A1/PLCG1/KCNJ2/KCNC1/HSPA2/EDN1/ANK2/ADRB2	11
GO:0007043	cell-cell junction assembly	11/1107	149/18800	0.262534	0.53482	0.469323	OCLN/PARD6B/LSR/F11R/CLDN15/WNT11/TNF/PTPRO/IL1B/CDH10/ANK2	11
GO:0016525	negative regulation of angiogenesis	11/1107	149/18800	0.262534	0.53482	0.469323	AMOT/SEMA4A/SEMA6A/STAB1/VASH1/TNF/SLC12A2/PPARG/SERPINE1/GTF2I/ALOX5	11
GO:0010976	positive regulation of neuron projection development	11/1107	150/18800	0.269541	0.54241	0.475984	CREB3L2/AMIGO1/EEF2K/PLXNB2/ADNP/CRTC1/FIG4/FEZ1/CFLAR/HGF/FES	11
GO:0043535	regulation of blood vessel endothelial cell migration	11/1107	150/18800	0.269541	0.54241	0.475984	STARD13/VASH1/VEGFC/TNF/NR2E1/MAP2K5/PPARG/PLCG1/MAP3K3/MEF2C/CD40	11
GO:0036294	cellular response to decreased oxygen levels	11/1107	151/18800	0.276608	0.551064	0.483579	EGLN3/EEF2K/CFLAR/SUV39H1/SLC9A1/PPARG/PDK1/ENDOG/EDN1/PLK3/AK4	11
GO:2000181	negative regulation of blood vessel morphogenesis	11/1107	151/18800	0.276608	0.551064	0.483579	AMOT/SEMA4A/SEMA6A/STAB1/VASH1/TNF/SLC12A2/PPARG/SERPINE1/GTF2I/ALOX5	11
GO:1901343	negative regulation of vasculature development	11/1107	152/18800	0.283731	0.559448	0.490936	AMOT/SEMA4A/SEMA6A/STAB1/VASH1/TNF/SLC12A2/PPARG/SERPINE1/GTF2I/ALOX5	11
GO:0021915	neural tube development	11/1107	154/18800	0.298135	0.559448	0.490936	ZNF358/KDM2B/WDR19/IFT172/CBY1/PLXNB2/SEMA3C/DLC1/PROX1/MTHFD1/ADM	11
GO:0007605	sensory perception of sound	11/1107	156/18800	0.312729	0.565544	0.496285	TMTC4/ADGRV1/USP53/LRIG1/TRIOBP/LRIG2/FZD4/MYO7A/MYO6/MBP/GSDME	11
GO:0016579	protein deubiquitination	11/1107	156/18800	0.312729	0.565544	0.496285	USP27X/OTUD7A/SGF29/ZC3H12A/USP35/USP31/MINDY1/USP53/USP18/TNFAIP3/TAF4	11
GO:0030856	regulation of epithelial cell differentiation	11/1107	157/18800	0.32009	0.577386	0.506677	KIAA1109/SGPP1/F11R/SPRY1/PAX8/VDR/TNF/SERPINE1/IL1B/IL1A/JAG1	11
GO:1903364	positive regulation of cellular protein catabolic process	11/1107	157/18800	0.32009	0.577386	0.506677	RNF19B/ZYG11B/MAGEF1/MARCHF2/RNFT1/SOCS5/BAG2/TNFAIP3/LDLR/PLK3/CBFA2T3	11
GO:0016571	histone methylation	11/1107	158/18800	0.32749	0.584696	0.513092	TET3/KMT5C/KAT8/PAGR1/SETD4/SUZ12/CTCF/NSD2/SUV39H1/SETMAR/BRCA1	11
GO:0050792	regulation of viral process	11/1107	159/18800	0.334925	0.584696	0.513092	APOBEC3A/RSAD2/VPS37B/TRIM32/MID2/ISG15/TNF/CCL5/PROX1/MX1/CXCL8	11
GO:0030509	BMP signaling pathway	11/1107	162/18800	0.357414	0.59406	0.521309	PDCD4/TOB1/TNFAIP6/HTRA1/PPARG/NOTCH2/SMAD6/SMAD5/FBN1/EXT1/ENG	11
GO:0034767	positive regulation of ion transmembrane transport	11/1107	163/18800	0.364961	0.605342	0.531209	ANTKMT/AMIGO1/STIM1/SLC9A1/PLCG1/KCNJ2/KCNC1/HSPA2/EDN1/ANK2/ADRB2	11
GO:0050680	negative regulation of epithelial cell proliferation	11/1107	163/18800	0.364961	0.605342	0.531209	IFT172/VASH1/MTSS1/VDR/TNF/PPARG/MEF2C/IL12B/IL12A/FLT1/ALOX5	11
GO:0016573	histone acetylation	11/1107	167/18800	0.395323	0.619163	0.543338	SGF29/KAT8/JADE1/MBD3/CTCF/LDB1/TAF4/MUC1/IL1B/CHEK1/BRCA1	11
GO:0010469	regulation of signaling receptor activity	11/1107	173/18800	0.441068	0.650625	0.570947	NCAPG2/KLHL24/SOCS5/TNF/PPARG/SERPINE1/MEF2C/JAK2/EDN1/AREG/ADRB2	11
GO:0018393	internal peptidyl-lysine acetylation	11/1107	173/18800	0.441068	0.650625	0.570947	SGF29/KAT8/JADE1/MBD3/CTCF/LDB1/TAF4/MUC1/IL1B/CHEK1/BRCA1	11
GO:0051650	establishment of vesicle localization	11/1107	173/18800	0.441068	0.650625	0.570947	BLOC1S3/KIF13A/WDR11/TANC2/KIF1C/AP1M2/RAB3A/PRKCZ/MYO7A/MYO6/MYO1F	11
GO:0055088	lipid homeostasis	11/1107	173/18800	0.441068	0.650625	0.570947	HPS6/GPAM/ADCK1/RTN4/LDLRAP1/ABCG1/PPARG/LPL/LDLR/HNF4A/SCARB1	11
GO:0042770	signal transduction in response to DNA damage	11/1107	174/18800	0.448679	0.652406	0.572509	RHNO1/GTSE1/INTS7/TFAP4/MYO6/MUC1/MSH2/PLK3/CHEK1/BRCA1/BLM	11
GO:0070646	protein modification by small protein removal	11/1107	174/18800	0.448679	0.652406	0.572509	USP27X/OTUD7A/SGF29/ZC3H12A/USP35/USP31/MINDY1/USP53/USP18/TNFAIP3/TAF4	11
GO:0006475	internal protein amino acid acetylation	11/1107	175/18800	0.456279	0.652406	0.572509	SGF29/KAT8/JADE1/MBD3/CTCF/LDB1/TAF4/MUC1/IL1B/CHEK1/BRCA1	11
GO:2001257	regulation of cation channel activity	11/1107	180/18800	0.494022	0.67928	0.596092	ANTKMT/AMIGO1/KLHL24/STIM1/PDE4B/MEF2C/KCNC1/GEM/EDN1/ANK2/ADRB2	11
GO:0006839	mitochondrial transport	11/1107	182/18800	0.508952	0.689166	0.604767	TMEM102/SLC25A30/THEM4/SLC35F6/TIMM21/ABCB10/ABLIM3/PPIF/SLC9A1/HSPA1L/SLC25A10	11
GO:0015698	inorganic anion transport	11/1107	182/18800	0.508952	0.689166	0.604767	SLC25A30/SLC37A2/SLC26A6/LRRC8D/SLC4A8/XPR1/SLC12A2/ENPP1/SLC25A10/CLCN6/CLCN3	11
GO:0002040	sprouting angiogenesis	11/1107	186/18800	0.538424	0.708365	0.621615	STARD13/SEMA6A/VEGFC/NR2E1/MAP2K5/MAP3K3/IL12B/IL12A/NR4A1/EGR3/ALOX5	11
GO:0003341	cilium movement	11/1107	187/18800	0.545698	0.708365	0.621615	CFAP206/SLC9B2/CCSAP/TPGS1/IQCG/SPEF2/TEKT3/CEP131/OFD1/CELSR2/ADCY3	11
GO:0071478	cellular response to radiation	11/1107	187/18800	0.545698	0.708365	0.621615	RHNO1/INTS7/RAD51AP1/HYAL2/SMPD1/HYAL1/CHEK1/CDC25A/BRCA1/BLM/PARP1	11
GO:0120032	regulation of plasma membrane bounded cell projection assembly	11/1107	195/18800	0.602241	0.74423	0.653088	OCLN/AGRN/P2RY12/ANLN/KANK1/SDCCAG8/CDC42EP3/TACSTD2/ICAM1/EPS8/CCR7	11
GO:0060491	regulation of cell projection assembly	11/1107	197/18800	0.615855	0.753641	0.661346	OCLN/AGRN/P2RY12/ANLN/KANK1/SDCCAG8/CDC42EP3/TACSTD2/ICAM1/EPS8/CCR7	11
GO:0034284	response to monosaccharide	11/1107	200/18800	0.635836	0.767881	0.673843	SLC9B2/SLC26A6/GPAM/TGFBR2/LPL/KHK/IL1A/ICAM1/HNF4A/ENDOG/CAT	11
GO:0065004	protein-DNA complex assembly	11/1107	203/18800	0.65526	0.779357	0.683913	NAP1L5/TAF8/CENPT/ASF1B/DMC1/CHAF1A/CHAF1B/TAF4/RAD52/MCM2/CENPI	11
GO:0017038	protein import	11/1107	210/18800	0.698259	0.808341	0.709348	ZC3H12A/PEX26/APPL2/RAB23/TIMM21/NUP58/HYAL2/PEX1/NFKBIA/JAK2/ING1	11
GO:0001505	regulation of neurotransmitter levels	11/1107	213/18800	0.715641	0.819508	0.719147	ZNF219/KCNMB4/SLC4A8/SNAP25/SLC6A12/SLC1A2/RAB3A/MEF2C/SLC29A2/HNMT/NR4A1	11
GO:0031396	regulation of protein ubiquitination	11/1107	213/18800	0.715641	0.819508	0.719147	MALT1/ISG15/BAG2/NMI/SPHK1/RIPK2/TNFAIP3/SKP2/BRCA1/BMI1/BIRC3	11
GO:0015931	nucleobase-containing compound transport	11/1107	218/18800	0.743164	0.835943	0.73357	SLC25A23/SLC28A3/SLC35C1/SLC29A3/NUP210/SLC35D1/ZC3H3/NUP58/TGFBR2/SLC19A1/SLC29A2	11
GO:0071805	potassium ion transmembrane transport	11/1107	219/18800	0.748449	0.839423	0.736624	CCDC51/AMIGO1/KLHL24/KCNMB4/SNAP25/SLC12A2/SLC9A1/KCNJ8/KCNJ2/KCNC1/ANK2	11
GO:0048738	cardiac muscle tissue development	11/1107	234/18800	0.818882	0.882418	0.774353	CBY1/OBSL1/TGFBR2/TAFAZZIN/SLC9A1/PROX1/NOTCH2/MEF2C/SMAD5/ENG/EDN1	11
GO:0006813	potassium ion transport	11/1107	243/18800	0.853402	0.905548	0.794651	CCDC51/AMIGO1/KLHL24/KCNMB4/SNAP25/SLC12A2/SLC9A1/KCNJ8/KCNJ2/KCNC1/ANK2	11
GO:0050851	antigen receptor-mediated signaling pathway	11/1107	244/18800	0.856897	0.905926	0.794982	ZC3H12A/NFKBIZ/BLNK/MALT1/VAV3/LPXN/RIPK2/PLCG1/PDE4B/MEF2C/CCR7	11
GO:0006401	RNA catabolic process	11/1107	280/18800	0.944489	0.962472	0.844603	AGO4/ZC3H12A/ELAC2/EXOSC5/NOCT/TOB1/DHX34/IKBKE/BTG2/RNASE6/MOV10	11
GO:0002825	regulation of T-helper 1 type immune response	10/1107	29/18800	3.44149e-06	0.00102843	0.000902484	IL27/TBX21/SOCS5/RIPK2/TNFSF4/PLA2G4A/IL12B/IL1R1/IL1B/CD80	10
GO:0043372	positive regulation of CD4-positive, alpha-beta T cell differentiation	10/1107	32/18800	9.42584e-06	0.00150227	0.00131829	NFKBIZ/SASH3/MALT1/SOCS5/CD83/RIPK2/TNFSF4/PRKCZ/IL12B/CD80	10
GO:0002714	positive regulation of B cell mediated immunity	10/1107	41/18800	0.000100887	0.00682608	0.00599012	SHLD1/KMT5C/TBX21/TNFSF13/NSD2/TNFSF4/TNF/MSH2/LTA/CD40	10
GO:0002891	positive regulation of immunoglobulin mediated immune response	10/1107	41/18800	0.000100887	0.00682608	0.00599012	SHLD1/KMT5C/TBX21/TNFSF13/NSD2/TNFSF4/TNF/MSH2/LTA/CD40	10
GO:0006953	acute-phase response	10/1107	48/18800	0.000404434	0.0161144	0.014141	PTGES/TNF/TFR2/IL6R/IL6/IL1B/IL1A/FN1/EDNRB/A2M	10
GO:0001961	positive regulation of cytokine-mediated signaling pathway	10/1107	57/18800	0.00165207	0.0442113	0.038797	USP27X/STING1/ZBP1/TRIM32/IKBKE/RIPK2/IRF7/IL1R1/EDN1/CSF1	10
GO:0016447	somatic recombination of immunoglobulin gene segments	10/1107	60/18800	0.00245935	0.0544397	0.0477728	SHLD1/KMT5C/TBX21/TNFSF13/NSD2/TNFSF4/POLB/MSH2/MSH6/CD40	10
GO:0031663	lipopolysaccharide-mediated signaling pathway	10/1107	62/18800	0.00315423	0.0637243	0.0559203	ACOD1/MALT1/RIPK2/TNFAIP3/TNF/CCL5/NFKBIA/IRAK2/IL1B/SCARB1	10
GO:0050771	negative regulation of axonogenesis	10/1107	64/18800	0.00399699	0.0713887	0.0626461	SEMA4A/SEMA6A/RTN4/SEMA5B/SEMA3C/SEMA4F/KIAA0319/NTN1/CDK5R1/MBP	10
GO:0060760	positive regulation of response to cytokine stimulus	10/1107	64/18800	0.00399699	0.0713887	0.0626461	USP27X/STING1/ZBP1/TRIM32/IKBKE/RIPK2/IRF7/IL1R1/EDN1/CSF1	10
GO:0002720	positive regulation of cytokine production involved in immune response	10/1107	68/18800	0.00621003	0.0941614	0.08263	LACC1/RSAD2/SASH3/TBX21/MALT1/TNFSF4/PRKCZ/IL6/IL1R1/IL1B	10
GO:0002548	monocyte chemotaxis	10/1107	70/18800	0.00762475	0.108292	0.0950304	SLAMF8/CCL24/CCL20/CCL5/PTPRO/SERPINE1/CCN3/IL6R/IL6/FLT1	10
GO:0002562	somatic diversification of immune receptors via germline recombination within a single locus	10/1107	70/18800	0.00762475	0.108292	0.0950304	SHLD1/KMT5C/TBX21/TNFSF13/NSD2/TNFSF4/POLB/MSH2/MSH6/CD40	10
GO:0016444	somatic cell DNA recombination	10/1107	70/18800	0.00762475	0.108292	0.0950304	SHLD1/KMT5C/TBX21/TNFSF13/NSD2/TNFSF4/POLB/MSH2/MSH6/CD40	10
GO:0045911	positive regulation of DNA recombination	10/1107	70/18800	0.00762475	0.108292	0.0950304	SHLD1/KMT5C/TBX21/RAD51AP1/TNFSF13/NSD2/TNFSF4/MSH2/CD40/PARP1	10
GO:0045824	negative regulation of innate immune response	10/1107	73/18800	0.0101974	0.123332	0.108228	ACOD1/NLRX1/SLAMF8/SAMHD1/USP18/ISG15/NMI/TNFAIP3/PPARG/A2M	10
GO:0006024	glycosaminoglycan biosynthetic process	10/1107	76/18800	0.0133822	0.144797	0.127064	CHSY3/DSEL/CHST12/CHST15/CHST11/DSE/NFKB1/IL1B/HYAL1/EXT1	10
GO:0070373	negative regulation of ERK1 and ERK2 cascade	10/1107	77/18800	0.0145939	0.153922	0.135072	TBC1D10C/NLRP12/SEMA6A/NDRG2/RGS14/SPRY1/SPRY3/RANBP9/PTPN1/ATF3	10
GO:0010827	regulation of glucose transmembrane transport	10/1107	78/18800	0.0158855	0.161833	0.142014	OCLN/APPL2/SORBS1/YES1/TNF/SLC1A2/ENPP1/IRS1/IL1B/EDN1	10
GO:1901264	carbohydrate derivative transport	10/1107	78/18800	0.0158855	0.161833	0.142014	SLC37A2/SLC25A23/SLC28A3/SLC35C1/SLC29A3/SLC35D1/ABCG1/SLC19A1/SLC29A2/SCARB1	10
GO:0030512	negative regulation of transforming growth factor beta receptor signaling pathway	10/1107	81/18800	0.0202694	0.182171	0.159861	NRROS/BCL9L/SLC2A10/CHST11/SPRY1/ONECUT2/HTRA1/PPARG/SMAD6/FBN1	10
GO:0043242	negative regulation of protein-containing complex disassembly	10/1107	82/18800	0.02191	0.194478	0.170662	CAMSAP1/MID1IP1/TPX2/TRIOBP/RUBCN/TNF/SPTBN2/MID1/EPS8/ADD2	10
GO:0014032	neural crest cell development	10/1107	83/18800	0.0236448	0.20301	0.178148	SEMA4A/SEMA6A/SEMA5B/SEMA3C/SEMA4F/FN1/EFNB1/EDNRB/EDN1/JAG1	10
GO:0010657	muscle cell apoptotic process	10/1107	85/18800	0.0274079	0.224908	0.197365	ZC3H12A/PDCD4/CFLAR/PAX8/RPS6KA2/PPARG/JAK2/IL12B/IL12A/EDN1	10
GO:0050886	endocrine process	10/1107	85/18800	0.0274079	0.224908	0.197365	HCAR2/SUCNR1/FZD4/RPS6KA2/PPARG/INHBA/IL1B/EDNRB/EDN1/ECE1	10
GO:0001960	negative regulation of cytokine-mediated signaling pathway	10/1107	87/18800	0.0315793	0.237668	0.208562	PALM3/PELI3/SAMHD1/USP18/PADI2/ISG15/CCL5/PPARG/IL6/IL1RN	10
GO:0009791	post-embryonic development	10/1107	87/18800	0.0315793	0.237668	0.208562	CSRNP1/CHST11/SEMA3C/SGPL1/RAB3A/MYO7A/JAK2/ITPR1/FBN1/CELA1	10
GO:1990542	mitochondrial transmembrane transport	10/1107	87/18800	0.0315793	0.237668	0.208562	SFXN2/SFXN5/SLC25A28/SLC8B1/SLC25A22/CCDC51/SLC25A23/TIMM21/SLC25A15/PSEN2	10
GO:0014031	mesenchymal cell development	10/1107	88/18800	0.0338242	0.248298	0.21789	SEMA4A/SEMA6A/SEMA5B/SEMA3C/SEMA4F/FN1/EFNB1/EDNRB/EDN1/JAG1	10
GO:0031110	regulation of microtubule polymerization or depolymerization	10/1107	88/18800	0.0338242	0.248298	0.21789	OCLN/CAMSAP1/MID1IP1/CDK5RAP2/TOGARAM1/TPX2/CDK5R1/PAK1/MID1/FES	10
GO:0048864	stem cell development	10/1107	88/18800	0.0338242	0.248298	0.21789	SEMA4A/SEMA6A/SEMA5B/SEMA3C/SEMA4F/FN1/EFNB1/EDNRB/EDN1/JAG1	10
GO:0097581	lamellipodium organization	10/1107	89/18800	0.0361782	0.262091	0.229994	OCLN/SPATA13/P2RY12/PARVB/KANK1/ABLIM3/VAV3/ARHGEF6/PTPRO/ENPP2	10
GO:0019217	regulation of fatty acid metabolic process	10/1107	92/18800	0.0439159	0.28368	0.24894	TYSND1/MID1IP1/APPL2/ERLIN2/PPARG/PDK1/IRS1/IL1B/BRCA1/ABCD2	10
GO:0006885	regulation of pH	10/1107	93/18800	0.0467268	0.290335	0.25478	LACC1/TASL/SLC26A6/SLAMF8/DMXL2/SLC4A8/SLC9A1/EDNRB/EDN1/CLCN3	10
GO:0001657	ureteric bud development	10/1107	94/18800	0.0496563	0.299022	0.262402	FMN1/LZTS2/SPRY1/PAX8/WNT11/SMAD6/SMAD5/TACSTD2/CAT/ARG2	10
GO:0015918	sterol transport	10/1107	94/18800	0.0496563	0.299022	0.262402	OSBPL11/OSBPL6/OSBPL5/OSBPL1A/LDLRAP1/ABCG1/STAR/NFKB1/LDLR/SCARB1	10
GO:0061326	renal tubule development	10/1107	94/18800	0.0496563	0.299022	0.262402	FMN1/TTC8/LZTS2/MTSS1/PAX8/WNT11/NOTCH2/MEF2C/TACSTD2/JAG1	10
GO:1904035	regulation of epithelial cell apoptotic process	10/1107	94/18800	0.0496563	0.299022	0.262402	PDCD4/CFLAR/TNFAIP3/TNF/PLCG1/SERPINE1/JAK2/IL6/ICAM1/CD40	10
GO:0072163	mesonephric epithelium development	10/1107	95/18800	0.052706	0.310305	0.272303	FMN1/LZTS2/SPRY1/PAX8/WNT11/SMAD6/SMAD5/TACSTD2/CAT/ARG2	10
GO:0072164	mesonephric tubule development	10/1107	95/18800	0.052706	0.310305	0.272303	FMN1/LZTS2/SPRY1/PAX8/WNT11/SMAD6/SMAD5/TACSTD2/CAT/ARG2	10
GO:0001823	mesonephros development	10/1107	99/18800	0.0661324	0.337811	0.296441	FMN1/LZTS2/SPRY1/PAX8/WNT11/SMAD6/SMAD5/TACSTD2/CAT/ARG2	10
GO:0003333	amino acid transmembrane transport	10/1107	100/18800	0.069801	0.352049	0.308935	SLC38A6/SLC43A2/SFXN2/SLC25A22/LRRC8D/SLC25A15/TNF/SLC6A12/SLC1A5/SLC1A2	10
GO:1990823	response to leukemia inhibitory factor	10/1107	100/18800	0.069801	0.352049	0.308935	SNX10/PADI2/SOCS3/FZD4/VEGFC/RFX2/PMM1/ICAM1/EXT1/EPS8	10
GO:0110020	regulation of actomyosin structure organization	10/1107	101/18800	0.073596	0.361203	0.316969	TTC8/RHPN1/F11R/DLC1/WNT11/SLC9A1/PROX1/PAK1/TACSTD2/EDN1	10
GO:0010717	regulation of epithelial to mesenchymal transition	10/1107	102/18800	0.0775178	0.363609	0.319079	BCL9L/OLFM1/SPRY1/TGFBR2/MARK1/IL6/IL1B/ENG/DAG1/JAG1	10
GO:0062014	negative regulation of small molecule metabolic process	10/1107	102/18800	0.0775178	0.363609	0.319079	APPL2/ERLIN2/SLC27A4/BCKDK/PROX1/PLEK/NFKB1/CBFA2T3/BRCA1/PARP1	10
GO:1902106	negative regulation of leukocyte differentiation	10/1107	102/18800	0.0775178	0.363609	0.319079	UBASH3B/ZC3H12A/GPR137/TBX21/FGL2/SOCS5/TNFSF4/TNFAIP6/INHBA/FBN1	10
GO:0032760	positive regulation of tumor necrosis factor production	10/1107	103/18800	0.0815667	0.376204	0.330132	SASH3/TLR9/SETD4/RIPK2/LPL/JAK2/IL12B/IL6/IL1A/IFNGR1	10
GO:0022600	digestive system process	10/1107	104/18800	0.085743	0.387964	0.340452	SLC46A1/SLC26A6/TLR9/F11R/SNX10/VDR/NPR3/LDLR/EPB41/SCARB1	10
GO:1901890	positive regulation of cell junction assembly	10/1107	105/18800	0.0900467	0.391673	0.343707	VSTM5/AGRN/FMN1/SEMA4A/AMIGO1/LRRN3/EEF2K/ADNP/CLSTN3/COL16A1	10
GO:0051341	regulation of oxidoreductase activity	10/1107	106/18800	0.0944777	0.391673	0.343707	SLAMF8/VDR/TNF/NPR3/NFKB1/IL1B/IL1A/GLA/EDN1/SCARB1	10
GO:0062207	regulation of pattern recognition receptor signaling pathway	10/1107	106/18800	0.0944777	0.391673	0.343707	ACOD1/RSAD2/TASL/NLRX1/RTN4/APPL2/TLR9/TNFAIP3/IRF7/BIRC3	10
GO:1903707	negative regulation of hemopoiesis	10/1107	106/18800	0.0944777	0.391673	0.343707	UBASH3B/ZC3H12A/GPR137/TBX21/FGL2/SOCS5/TNFSF4/TNFAIP6/INHBA/FBN1	10
GO:0022037	metencephalon development	10/1107	107/18800	0.0990356	0.391673	0.343707	COQ8B/TTC21B/PDSS2/LDB1/CDK5R1/FZD4/SPTBN2/PROX1/KCNC1/PHOX2A	10
GO:1903557	positive regulation of tumor necrosis factor superfamily cytokine production	10/1107	107/18800	0.0990356	0.391673	0.343707	SASH3/TLR9/SETD4/RIPK2/LPL/JAK2/IL12B/IL6/IL1A/IFNGR1	10
GO:0002062	chondrocyte differentiation	10/1107	110/18800	0.113466	0.391673	0.343707	CREB3L2/ZNF219/CHST11/ADAMTS7/TGFBR2/TGFBI/PTH1R/CCN3/MEF2C/EXT1	10
GO:0030148	sphingolipid biosynthetic process	10/1107	110/18800	0.113466	0.391673	0.343707	SGMS2/SGPP1/ELOVL6/ST6GALNAC6/SGPL1/SPHK1/ST3GAL5/B3GALT4/PLPP3/SMPD1	10
GO:0009141	nucleoside triphosphate metabolic process	10/1107	111/18800	0.118526	0.400976	0.35187	CMPK2/ANTKMT/RAB23/SAMHD1/NME6/TAFAZZIN/ENPP1/IMPDH1/AK4/PARP1	10
GO:0031532	actin cytoskeleton reorganization	10/1107	111/18800	0.118526	0.400976	0.35187	F11R/PARVB/PTPN1/PLEK/PAK1/NOTCH2/FES/EPS8/CSF1R/ARHGDIB	10
GO:0002698	negative regulation of immune effector process	10/1107	112/18800	0.123709	0.412479	0.361965	IL4I1/ZC3H12A/SLAMF8/TBX21/FGL2/SOCS5/TNFSF4/TNF/CR2/A2M	10
GO:0010927	cellular component assembly involved in morphogenesis	10/1107	112/18800	0.123709	0.412479	0.361965	CCDC136/OBSL1/FIG4/CFLAR/RFX2/PROX1/EDN1/DAG1/CSRP2/ANK2	10
GO:0003014	renal system process	10/1107	114/18800	0.13444	0.428917	0.37639	SUCNR1/KIRREL1/ABCG2/HYAL2/PTPRO/NPR3/JCHAIN/EDNRB/EDN1/ADM	10
GO:0033559	unsaturated fatty acid metabolic process	10/1107	115/18800	0.139985	0.44034	0.386414	ELOVL6/PTGES/SCD/PLA2G4A/FADS3/FADS1/IL1B/EDN1/ALOX5/ABCD2	10
GO:0043406	positive regulation of MAP kinase activity	10/1107	116/18800	0.145648	0.450339	0.395189	TLR9/FZD4/TNF/PTPN1/MAP2K5/PAK1/IL1B/FLT1/EDN1/CD40	10
GO:0032368	regulation of lipid transport	10/1107	118/18800	0.15732	0.450339	0.395189	OSBPL6/LDLRAP1/ATP8A1/PTGES/PPARG/PLA2G4A/NFKB1/IL1B/IL1A/EDN1	10
GO:0043500	muscle adaptation	10/1107	118/18800	0.15732	0.450339	0.395189	FBXO32/PRKAG3/CFLAR/SLC9A1/PPARG/IL1B/EDN1/DAG1/CAMK2G/PARP1	10
GO:0006304	DNA modification	10/1107	119/18800	0.163324	0.450339	0.395189	ZFP57/TET3/APOBEC3A/ALKBH2/EXOSC5/MBD3/CTCF/OGG1/BRCA1/PARP1	10
GO:0071774	response to fibroblast growth factor	10/1107	119/18800	0.163324	0.450339	0.395189	SPRY1/SPRY3/HYAL2/CCL5/KCNC1/CXCL8/HYAL1/NR4A1/EXT1/EGR3	10
GO:0090100	positive regulation of transmembrane receptor protein serine/threonine kinase signaling pathway	10/1107	120/18800	0.169439	0.457096	0.401118	SLC2A10/ZC3H3/KIAA0319/TGFBR2/PPARG/NOTCH2/JAK2/INHBA/ENG/PARP1	10
GO:1901989	positive regulation of cell cycle phase transition	10/1107	123/18800	0.188418	0.486616	0.427022	MBLAC1/LSM10/PAGR1/MEPCE/CDC23/HYAL1/HSPA2/CDC25B/CDC25A/CCNB1	10
GO:0007052	mitotic spindle organization	10/1107	124/18800	0.194948	0.495804	0.435086	WDR62/CCSAP/GPSM2/TOGARAM1/TPX2/TACC2/PCNT/KIFC1/RCC1/CCNB1	10
GO:0030218	erythrocyte differentiation	10/1107	124/18800	0.194948	0.495804	0.435086	ANKRD54/FAM210B/CDIN1/NCAPG2/ABCB10/ISG15/LDB1/SMAD5/JAK2/INHBA	10
GO:0046683	response to organophosphorus	10/1107	124/18800	0.194948	0.495804	0.435086	PPARGC1B/SLC26A6/P2RY12/PDXP/EEF2K/FOSL1/RFC3/MMP19/IL1B/AREG	10
GO:0051282	regulation of sequestering of calcium ion	10/1107	124/18800	0.194948	0.495804	0.435086	MCOLN2/UBASH3B/SLC8B1/SLC25A23/TPCN1/RASA3/PLCG1/ITPR1/CCR7/ANK2	10
GO:0003206	cardiac chamber morphogenesis	10/1107	126/18800	0.208298	0.495804	0.435086	SEMA3C/WNT11/NSD2/TGFBR2/PROX1/NOTCH2/MEF2C/SMAD6/ENG/JAG1	10
GO:0003231	cardiac ventricle development	10/1107	126/18800	0.208298	0.495804	0.435086	SEMA3C/PAX8/WNT11/NSD2/TGFBR2/PROX1/MEF2C/SMAD6/ENG/JAG1	10
GO:0031929	TOR signaling	10/1107	128/18800	0.222015	0.500562	0.439261	CASTOR2/KICS2/SESN3/GPAT3/RRAGD/MEAK7/GPR137/TTI1/HTR6/ENDOG	10
GO:0045931	positive regulation of mitotic cell cycle	10/1107	128/18800	0.222015	0.500562	0.439261	MBLAC1/LSM10/MEPCE/SPHK1/CDC23/HYAL1/HSPA2/CDC25B/CDC25A/CCNB1	10
GO:0051208	sequestering of calcium ion	10/1107	128/18800	0.222015	0.500562	0.439261	MCOLN2/UBASH3B/SLC8B1/SLC25A23/TPCN1/RASA3/PLCG1/ITPR1/CCR7/ANK2	10
GO:0035303	regulation of dephosphorylation	10/1107	130/18800	0.236075	0.524026	0.459852	PPARGC1B/PPP1R15A/CAMTA1/LPIN1/DLC1/TNF/SMPD1/PLEK/MEF2C/JAK2	10
GO:0034101	erythrocyte homeostasis	10/1107	133/18800	0.257754	0.534225	0.468802	ANKRD54/FAM210B/CDIN1/NCAPG2/ABCB10/ISG15/LDB1/SMAD5/JAK2/INHBA	10
GO:0014074	response to purine-containing compound	10/1107	134/18800	0.265124	0.535776	0.470162	PPARGC1B/SLC26A6/P2RY12/PDXP/EEF2K/FOSL1/MMP19/IL1B/CHEK1/AREG	10
GO:0019079	viral genome replication	10/1107	134/18800	0.265124	0.535776	0.470162	APOBEC3A/RSAD2/ATG16L2/ZC3H12A/ISG15/TNF/CCL5/PROX1/MX1/CXCL8	10
GO:0030879	mammary gland development	10/1107	135/18800	0.27256	0.546035	0.479165	RTN4/NTN1/VDR/TGFBR2/JAK2/SLC29A2/CSF1R/CSF1/DDR1/AREG	10
GO:0007586	digestion	10/1107	137/18800	0.287619	0.559448	0.490936	SLC46A1/SLC26A6/TLR9/F11R/SNX10/VDR/NPR3/LDLR/EPB41/SCARB1	10
GO:0006997	nucleus organization	10/1107	138/18800	0.295233	0.559448	0.490936	REEP4/RTN4/GOLM1/SYCP3/LPIN1/SUV39H1/PHF2/DDX11/CHEK1/RCC1	10
GO:0007266	Rho protein signal transduction	10/1107	138/18800	0.295233	0.559448	0.490936	STARD13/F11R/ARHGEF12/KANK1/CDC42EP3/DLC1/STARD8/NTN1/EPS8/ARHGDIB	10
GO:1903900	regulation of viral life cycle	10/1107	139/18800	0.302901	0.559448	0.490936	APOBEC3A/RSAD2/VPS37B/MID2/ISG15/TNF/CCL5/PROX1/MX1/CXCL8	10
GO:0045727	positive regulation of translation	10/1107	141/18800	0.318378	0.574587	0.50422	NIBAN1/LARP1B/RMND1/PLXNB2/PPP1R15A/PASK/TOB1/TNF/CCL5/IL6	10
GO:0046328	regulation of JNK cascade	10/1107	141/18800	0.318378	0.574587	0.50422	TLR9/PDCD4/RASSF2/RIPK2/TRAF1/TNF/GADD45B/IL1B/IL1A/CCR7	10
GO:0055123	digestive system development	10/1107	142/18800	0.326181	0.583384	0.511941	WDR19/IFT172/WNT11/TNF/TGFBR2/VPS52/CXCL8/EXT1/CELA1/EDNRB	10
GO:0018022	peptidyl-lysine methylation	10/1107	143/18800	0.334023	0.584696	0.513092	TET3/KMT5C/KAT8/PAGR1/ANTKMT/SETD4/NSD2/SUV39H1/SETMAR/BRCA1	10
GO:0061351	neural precursor cell proliferation	10/1107	143/18800	0.334023	0.584696	0.513092	WDR62/KDM2B/APPL2/PLXNB2/NUMBL/BTG2/VEGFC/NR2E1/PTPRZ1/PROX1	10
GO:0071456	cellular response to hypoxia	10/1107	143/18800	0.334023	0.584696	0.513092	EGLN3/CFLAR/SUV39H1/SLC9A1/PPARG/PDK1/ENDOG/EDN1/PLK3/AK4	10
GO:0014065	phosphatidylinositol 3-kinase signaling	10/1107	144/18800	0.341899	0.584696	0.513092	PIK3IP1/TNF/CCL5/JAK2/IRS1/HGF/FN1/FLT1/EDN1/CAT	10
GO:0031333	negative regulation of protein-containing complex assembly	10/1107	145/18800	0.349806	0.58906	0.516921	MYADM/SSH2/KANK1/TRIOBP/SPTBN2/PRKCZ/MEFV/SMAD6/EPS8/ADD2	10
GO:0106106	cold-induced thermogenesis	10/1107	146/18800	0.35774	0.59419	0.521423	PPARGC1B/ELOVL6/APPL2/G0S2/LPIN1/TLE3/SCD/NPR3/JAK2/ADRB2	10
GO:0120161	regulation of cold-induced thermogenesis	10/1107	146/18800	0.35774	0.59419	0.521423	PPARGC1B/ELOVL6/APPL2/G0S2/LPIN1/TLE3/SCD/NPR3/JAK2/ADRB2	10
GO:0034614	cellular response to reactive oxygen species	10/1107	147/18800	0.365699	0.606286	0.532037	PPARGC1B/PPIF/SPHK1/TNFAIP3/PYCR1/IL6/HGF/ENDOG/EDN1/CAT	10
GO:0046467	membrane lipid biosynthetic process	10/1107	148/18800	0.373678	0.607603	0.533193	SGMS2/SGPP1/ELOVL6/ST6GALNAC6/SGPL1/SPHK1/ST3GAL5/B3GALT4/PLPP3/SMPD1	10
GO:0035051	cardiocyte differentiation	10/1107	153/18800	0.413758	0.630664	0.55343	PDCD4/CBY1/OBSL1/SEMA3C/SPRY1/SLC9A1/PROX1/MEF2C/EDN1/JAG1	10
GO:0048592	eye morphogenesis	10/1107	154/18800	0.421788	0.63101	0.553734	TTC8/KDM2B/IFT172/OBSL1/BCAR3/PROX1/NOTCH2/MYO7A/FBN1/JAG1	10
GO:0007034	vacuolar transport	10/1107	155/18800	0.429814	0.640878	0.562393	MON1A/SNX27/VPS37B/GNPTAB/AKTIP/KIF13A/DENND3/VPS52/SORT1/ADRB2	10
GO:1903169	regulation of calcium ion transmembrane transport	10/1107	156/18800	0.437833	0.647166	0.567911	UBASH3B/TLR9/STIM1/SLC9A1/PSEN2/PLCG1/PDE4B/HSPA2/GEM/ANK2	10
GO:0016241	regulation of macroautophagy	10/1107	158/18800	0.45384	0.652406	0.572509	STING1/SESN3/LRSAM1/RUBCN/FEZ1/CDK5R1/RIPK2/PIP4K2B/ATP6V1B2/ADRB2	10
GO:1990845	adaptive thermogenesis	10/1107	159/18800	0.461821	0.657163	0.576684	PPARGC1B/ELOVL6/APPL2/G0S2/LPIN1/TLE3/SCD/NPR3/JAK2/ADRB2	10
GO:0035966	response to topologically incorrect protein	10/1107	160/18800	0.469783	0.665535	0.584031	DNAJC18/TMTC4/CREB3L2/PPP1R15A/ABCB10/HSPA4L/PTPN1/HSPA2/HSPA1L/ATF3	10
GO:0051100	negative regulation of binding	10/1107	165/18800	0.509206	0.689166	0.604767	MEPCE/ADNP/BAG2/TFAP4/NFKBIA/JAK2/DDX11/ATP2A3/TLE5/ADRB2	10
GO:0071466	cellular response to xenobiotic stimulus	10/1107	168/18800	0.532452	0.705868	0.619424	APOBEC3A/NCEH1/RECQL5/PDE4B/NOS2/MEF2C/KCNC1/IL1B/HNF4A/EDN1	10
GO:0016482	cytosolic transport	10/1107	169/18800	0.540118	0.708365	0.621615	TBC1D10C/WDR81/AKTIP/SNX12/WDR91/TANC2/KIF1C/DOP1B/VPS52/SORT1	10
GO:0006937	regulation of muscle contraction	10/1107	170/18800	0.547738	0.710633	0.623605	ZC3H12A/SPHK1/SLC9A1/PDE4B/MYBPH/KCNJ2/NR4A1/EDN1/ANK2/ADRB2	10
GO:0000070	mitotic sister chromatid segregation	10/1107	171/18800	0.55531	0.717084	0.629267	KNSTRN/CDK5RAP2/NCAPG2/NCAPD3/ZWINT/REC8/CDC23/KIF22/KIFC1/CCNB1	10
GO:0060402	calcium ion transport into cytosol	10/1107	171/18800	0.55531	0.717084	0.629267	MCOLN2/UBASH3B/SLC8B1/TPCN1/RASA3/PLCG1/ITPR1/CCR7/ANK2/ADCYAP1R1	10
GO:1905475	regulation of protein localization to membrane	10/1107	172/18800	0.562833	0.723207	0.63464	TCAF2/LDLRAP1/MTCL1/SORBS1/CDK5R1/TNFAIP6/TNF/SLC5A3/PRKCZ/DAG1	10
GO:2000241	regulation of reproductive process	10/1107	176/18800	0.592381	0.740523	0.649835	CFAP206/RAD51AP1/RPS6KA2/NPR2/INHBA/IL1A/EDNRB/CDC25B/CDC25A/ARHGDIB	10
GO:0035725	sodium ion transmembrane transport	10/1107	177/18800	0.599623	0.742361	0.651448	SLC9B2/SLC8B1/SLC28A3/KLHL24/TPCN1/GPD1L/SLC4A8/SLC12A2/SLC9A1/SLC6A12	10
GO:0031497	chromatin assembly	10/1107	205/18800	0.773185	0.854435	0.749797	NAP1L5/ASF1B/MBD3/BAHD1/CTCF/CHAF1A/CHAF1B/SUV39H1/PHF2/MCM2	10
GO:0009952	anterior/posterior pattern specification	10/1107	214/18800	0.815794	0.882105	0.774079	KDM2B/PALB2/POGLUT1/SEMA3C/LDB1/BTG2/XRCC2/PBX3/ETS2/CELSR2	10
GO:0042445	hormone metabolic process	10/1107	230/18800	0.876219	0.917006	0.804705	IL4I1/HSD17B11/CHST10/SGPL1/PAX8/NFKB1/EDNRB/ECE1/DHCR7/ADM	10
GO:0009636	response to toxic substance	10/1107	247/18800	0.921712	0.947147	0.831155	UBIAD1/ABTB2/PTGES/ABCG2/SLC30A4/TNF/CCL5/MBP/KCNC1/CAT	10
GO:2000113	negative regulation of cellular macromolecule biosynthetic process	10/1107	275/18800	0.965724	0.977294	0.85761	AGO4/SLC2A10/ZC3H12A/EXOSC5/NOCT/PASK/TOB1/BTG2/ENPP1/MOV10	10
GO:1903311	regulation of mRNA metabolic process	10/1107	294/18800	0.981289	0.988475	0.867422	ZC3H12A/EXOSC5/MBNL3/NOCT/ZC3H3/TOB1/DHX34/IKBKE/BTG2/MOV10	10
GO:0006887	exocytosis	10/1107	357/18800	0.997969	1	0.877535	LAT/SLC4A8/SNAP25/CCL5/RAB3IL1/RAB3A/PLEK/PAK1/LLGL2/FES	10
GO:0002726	positive regulation of T cell cytokine production	9/1107	26/18800	1.03343e-05	0.00150542	0.00132106	RSAD2/SASH3/TBX21/MALT1/TNFSF4/PRKCZ/IL6/IL1R1/IL1B	9
GO:0046627	negative regulation of insulin receptor signaling pathway	9/1107	37/18800	0.000228852	0.0107276	0.00941388	KANK1/SLC27A4/SOCS3/PIP4K2B/PTPN1/PRKCZ/ENPP1/IRS1/IL1B	9
GO:0046640	regulation of alpha-beta T cell proliferation	9/1107	37/18800	0.000228852	0.0107276	0.00941388	VSIR/CD274/EBI3/RIPK2/TNFSF4/TGFBR2/JAK2/IL12B/ARG2	9
GO:0002369	T cell cytokine production	9/1107	38/18800	0.000284362	0.0122858	0.0107812	RSAD2/SASH3/TBX21/MALT1/TNFSF4/PRKCZ/IL6/IL1R1/IL1B	9
GO:0002724	regulation of T cell cytokine production	9/1107	38/18800	0.000284362	0.0122858	0.0107812	RSAD2/SASH3/TBX21/MALT1/TNFSF4/PRKCZ/IL6/IL1R1/IL1B	9
GO:0046633	alpha-beta T cell proliferation	9/1107	40/18800	0.000428967	0.0167204	0.0146727	VSIR/CD274/EBI3/RIPK2/TNFSF4/TGFBR2/JAK2/IL12B/ARG2	9
GO:0060338	regulation of type I interferon-mediated signaling pathway	9/1107	42/18800	0.00062917	0.0223387	0.019603	USP27X/STING1/ZBP1/SAMHD1/USP18/IKBKE/ISG15/PTPN1/IRF7	9
GO:0030517	negative regulation of axon extension	9/1107	44/18800	0.000899878	0.0278187	0.0244119	SEMA4A/SEMA6A/RTN4/SEMA5B/SEMA3C/SEMA4F/KIAA0319/NTN1/CDK5R1	9
GO:0051180	vitamin transport	9/1107	45/18800	0.00106694	0.0318837	0.0279791	SLC27A1/SLC46A1/SLC2A10/ABCG2/CUBN/SLC19A1/SLC2A3/SLC2A1/SCARB1	9
GO:0046460	neutral lipid biosynthetic process	9/1107	48/18800	0.00172357	0.0451627	0.0396319	SLC27A1/GPAT3/GPAM/PLA2G15/LPIN1/PLA2G4A/LPL/LDLR/SCARB1	9
GO:0046463	acylglycerol biosynthetic process	9/1107	48/18800	0.00172357	0.0451627	0.0396319	SLC27A1/GPAT3/GPAM/PLA2G15/LPIN1/PLA2G4A/LPL/LDLR/SCARB1	9
GO:1902041	regulation of extrinsic apoptotic signaling pathway via death domain receptors	9/1107	50/18800	0.00231738	0.0527628	0.0463012	RNF34/CFLAR/MADD/TNFAIP3/SERPINE1/ICAM1/HGF/BRCA1/ATF3	9
GO:0002204	somatic recombination of immunoglobulin genes involved in immune response	9/1107	52/18800	0.00306318	0.0631298	0.0553986	SHLD1/KMT5C/TBX21/TNFSF13/NSD2/TNFSF4/MSH2/MSH6/CD40	9
GO:0002208	somatic diversification of immunoglobulins involved in immune response	9/1107	52/18800	0.00306318	0.0631298	0.0553986	SHLD1/KMT5C/TBX21/TNFSF13/NSD2/TNFSF4/MSH2/MSH6/CD40	9
GO:0006636	unsaturated fatty acid biosynthetic process	9/1107	52/18800	0.00306318	0.0631298	0.0553986	ELOVL6/PTGES/SCD/PLA2G4A/FADS3/FADS1/IL1B/EDN1/ABCD2	9
GO:0045190	isotype switching	9/1107	52/18800	0.00306318	0.0631298	0.0553986	SHLD1/KMT5C/TBX21/TNFSF13/NSD2/TNFSF4/MSH2/MSH6/CD40	9
GO:1905517	macrophage migration	9/1107	55/18800	0.0045227	0.0768645	0.0674513	MCOLN2/MMP28/P2RY12/SLAMF8/CCL5/CD200/EDNRB/CSF1R/CSF1	9
GO:0030166	proteoglycan biosynthetic process	9/1107	56/18800	0.00511364	0.0838171	0.0735524	CHSY3/DSEL/SLC2A10/CHST12/CHST15/CHST11/DSE/CHST10/EXT1	9
GO:0031529	ruffle organization	9/1107	56/18800	0.00511364	0.0838171	0.0735524	P2RY12/SNX10/KANK1/PLEK/TACSTD2/ICAM1/EPS8/CSF1R/CCR7	9
GO:0048016	inositol phosphate-mediated signaling	9/1107	56/18800	0.00511364	0.0838171	0.0735524	TBC1D10C/CAMTA1/HOMER3/TNF/SLC9A1/PPP3CC/NFATC3/ITPR1/EDN1	9
GO:0060337	type I interferon signaling pathway	9/1107	56/18800	0.00511364	0.0838171	0.0735524	USP27X/STING1/ZBP1/SAMHD1/USP18/IKBKE/ISG15/PTPN1/IRF7	9
GO:0071357	cellular response to type I interferon	9/1107	58/18800	0.00647347	0.0969263	0.0850563	USP27X/STING1/ZBP1/SAMHD1/USP18/IKBKE/ISG15/PTPN1/IRF7	9
GO:0001755	neural crest cell migration	9/1107	59/18800	0.00724967	0.104828	0.0919902	SEMA4A/SEMA6A/SEMA5B/SEMA3C/SEMA4F/FN1/EFNB1/EDNRB/EDN1	9
GO:0043407	negative regulation of MAP kinase activity	9/1107	60/18800	0.00809502	0.11208	0.0983543	PDCD4/RGS14/SPRY1/SPRY3/HYAL2/SMPD1/PTPN1/PPARG/IL1B	9
GO:0032835	glomerulus development	9/1107	66/18800	0.0148302	0.156185	0.137058	MTSS1/CFLAR/PTPRO/NOTCH2/MEF2C/IL6R/EXT1/EDNRB/JAG1	9
GO:1901224	positive regulation of NIK/NF-kappaB signaling	9/1107	67/18800	0.016265	0.165464	0.145201	NLRP12/TLR9/PDCD4/NMI/SPHK1/TNF/IL12B/IL1B/EDN1	9
GO:0046854	phosphatidylinositol phosphate biosynthetic process	9/1107	68/18800	0.0177988	0.174302	0.152956	TTC7A/FIG4/SOCS5/SOCS6/SOCS3/INPP4B/PIP4K2B/ITPKB/CISH	9
GO:0050709	negative regulation of protein secretion	9/1107	68/18800	0.0177988	0.174302	0.152956	RSAD2/RHBDF1/SERGEF/CCN3/CD200/IRS1/IL12B/IL12A/IL1B	9
GO:0032715	negative regulation of interleukin-6 production	9/1107	69/18800	0.0194352	0.178247	0.156418	NLRP12/ZC3H12A/NLRX1/TLR9/SOCS5/TNFAIP3/TNF/CD200/HGF	9
GO:0060411	cardiac septum morphogenesis	9/1107	71/18800	0.0230297	0.200692	0.176114	SEMA3C/WNT11/NSD2/TGFBR2/PROX1/NOTCH2/SMAD6/ENG/JAG1	9
GO:0050810	regulation of steroid biosynthetic process	9/1107	72/18800	0.0249946	0.212172	0.186189	ERLIN2/ABCG1/TNF/STAR/PROX1/NFKB1/IL1A/DHCR7/ADM	9
GO:0002381	immunoglobulin production involved in immunoglobulin-mediated immune response	9/1107	73/18800	0.0270754	0.224122	0.196675	SHLD1/KMT5C/TBX21/TNFSF13/NSD2/TNFSF4/MSH2/MSH6/CD40	9
GO:0005977	glycogen metabolic process	9/1107	73/18800	0.0270754	0.224122	0.196675	RUBCNL/PRKAG3/PASK/SORBS1/PYGB/ENPP1/KHK/IRS1/GBE1	9
GO:0000271	polysaccharide biosynthetic process	9/1107	74/18800	0.0292754	0.233842	0.205205	B3GNT9/PRKAG3/PASK/SORBS1/ENPP1/NFKB1/IRS1/GBE1/EXT1	9
GO:0006073	cellular glucan metabolic process	9/1107	74/18800	0.0292754	0.233842	0.205205	RUBCNL/PRKAG3/PASK/SORBS1/PYGB/ENPP1/KHK/IRS1/GBE1	9
GO:0044042	glucan metabolic process	9/1107	74/18800	0.0292754	0.233842	0.205205	RUBCNL/PRKAG3/PASK/SORBS1/PYGB/ENPP1/KHK/IRS1/GBE1	9
GO:0002534	cytokine production involved in inflammatory response	9/1107	75/18800	0.0315973	0.237668	0.208562	ZC3H12A/APPL2/PDCD4/TNF/NOS2/MEFV/IL6/ALOX5/ABCD2	9
GO:0006809	nitric oxide biosynthetic process	9/1107	75/18800	0.0315973	0.237668	0.208562	ZC3H12A/TNF/NOS2/JAK2/IL1B/GLA/EDN1/ARG2/ACP5	9
GO:1900015	regulation of cytokine production involved in inflammatory response	9/1107	75/18800	0.0315973	0.237668	0.208562	ZC3H12A/APPL2/PDCD4/TNF/NOS2/MEFV/IL6/ALOX5/ABCD2	9
GO:0034121	regulation of toll-like receptor signaling pathway	9/1107	76/18800	0.0340441	0.249657	0.219083	ACOD1/RSAD2/TASL/RTN4/APPL2/TLR9/TNFAIP3/IRF7/BIRC3	9
GO:0006919	activation of cysteine-type endopeptidase activity involved in apoptotic process	9/1107	77/18800	0.0366184	0.263902	0.231583	EGLN3/NLRP12/DLC1/TNFSF15/CFLAR/TNF/PPARG/JAK2/ATP2A3	9
GO:0010660	regulation of muscle cell apoptotic process	9/1107	81/18800	0.0482381	0.294688	0.258599	ZC3H12A/PDCD4/CFLAR/PAX8/PPARG/JAK2/IL12B/IL12A/EDN1	9
GO:0030500	regulation of bone mineralization	9/1107	81/18800	0.0482381	0.294688	0.258599	SGMS2/PHOSPHO1/ADGRV1/BMP2K/ISG15/ENPP1/MEF2C/ALOX5/ADRB2	9
GO:0046209	nitric oxide metabolic process	9/1107	81/18800	0.0482381	0.294688	0.258599	ZC3H12A/TNF/NOS2/JAK2/IL1B/GLA/EDN1/ARG2/ACP5	9
GO:2001057	reactive nitrogen species metabolic process	9/1107	82/18800	0.0514841	0.30657	0.269026	ZC3H12A/TNF/NOS2/JAK2/IL1B/GLA/EDN1/ARG2/ACP5	9
GO:0097194	execution phase of apoptosis	9/1107	84/18800	0.0583971	0.322621	0.283111	RNF34/ZC3H12A/XKR8/DLC1/CFLAR/MADD/IL6/ENDOG/CASP7	9
GO:0044774	mitotic DNA integrity checkpoint signaling	9/1107	85/18800	0.0620669	0.331702	0.29108	GTSE1/SETMAR/ORC1/MUC1/MSH2/PLK3/CHEK1/BRCA1/BLM	9
GO:0006112	energy reserve metabolic process	9/1107	86/18800	0.0658803	0.337811	0.296441	RUBCNL/PRKAG3/PASK/SORBS1/PYGB/ENPP1/KHK/IRS1/GBE1	9
GO:0034103	regulation of tissue remodeling	9/1107	86/18800	0.0658803	0.337811	0.296441	PPARGC1B/UBASH3B/GPR137/GPNMB/TNFAIP3/PPARG/IL12B/IL6/CSF1R	9
GO:2000134	negative regulation of G1/S transition of mitotic cell cycle	9/1107	86/18800	0.0658803	0.337811	0.296441	NACC2/JADE1/GTSE1/GPNMB/CDK2AP2/RBL1/MUC1/INHBA/PLK3	9
GO:0044070	regulation of anion transport	9/1107	89/18800	0.0781893	0.364612	0.31996	TCAF2/SLC43A2/PTGES/TNF/SLC12A2/PLA2G4A/IL1B/IL1A/EDN1	9
GO:0070098	chemokine-mediated signaling pathway	9/1107	89/18800	0.0781893	0.364612	0.31996	PADI2/CCL24/CCL20/CCL5/PPBP/CXCL8/CXCL1/EDN1/CCR7	9
GO:2001251	negative regulation of chromosome organization	9/1107	89/18800	0.0781893	0.364612	0.31996	SLX1A/SLX4/STN1/CDK5RAP2/ZWINT/SETMAR/MCM2/CCNB1/PARP1	9
GO:0070301	cellular response to hydrogen peroxide	9/1107	90/18800	0.0825832	0.380403	0.333817	PPIF/SPHK1/TNFAIP3/PYCR1/IL6/HGF/ENDOG/EDN1/CAT	9
GO:0098661	inorganic anion transmembrane transport	9/1107	90/18800	0.0825832	0.380403	0.333817	SLC25A30/SLC37A2/SLC26A6/SLC4A8/XPR1/SLC12A2/SLC25A10/CLCN6/CLCN3	9
GO:0045638	negative regulation of myeloid cell differentiation	9/1107	91/18800	0.0871229	0.391673	0.343707	UBASH3B/GPR137/GPR171/LDB1/TNFAIP6/NFKBIA/ITPKB/INHBA/FBN1	9
GO:0048525	negative regulation of viral process	9/1107	91/18800	0.0871229	0.391673	0.343707	APOBEC3A/RSAD2/TRIM32/MID2/ISG15/TNF/CCL5/PROX1/MX1	9
GO:0070664	negative regulation of leukocyte proliferation	9/1107	91/18800	0.0871229	0.391673	0.343707	IL4I1/VSIR/CD274/GPNMB/TNFAIP3/IDO1/IL2RA/CD80/ARG2	9
GO:0072080	nephron tubule development	9/1107	91/18800	0.0871229	0.391673	0.343707	FMN1/LZTS2/MTSS1/PAX8/WNT11/NOTCH2/MEF2C/TACSTD2/JAG1	9
GO:1903035	negative regulation of response to wounding	9/1107	92/18800	0.091808	0.391673	0.343707	UBASH3B/LRIG2/KIAA0319/TNF/SLC12A2/SERPINB2/SERPINE1/EDN1/ALOX5	9
GO:0034109	homotypic cell-cell adhesion	9/1107	93/18800	0.0966381	0.391673	0.343707	UBASH3B/P2RY12/F11R/PLPP3/CCL5/PLEK/JAK2/IL6/FN1	9
GO:1901606	alpha-amino acid catabolic process	9/1107	94/18800	0.101613	0.391673	0.343707	IL4I1/GPT2/GCAT/SDS/KYNU/NOS2/IDO1/ASPA/ARG2	9
GO:0003073	regulation of systemic arterial blood pressure	9/1107	95/18800	0.106731	0.391673	0.343707	SUCNR1/TNF/RPS6KA2/PTPRO/EDNRB/EDN1/ECE1/ADRB2/ADM	9
GO:0046330	positive regulation of JNK cascade	9/1107	96/18800	0.111991	0.391673	0.343707	TLR9/RASSF2/RIPK2/TRAF1/TNF/GADD45B/IL1B/IL1A/CCR7	9
GO:0008593	regulation of Notch signaling pathway	9/1107	97/18800	0.117393	0.397797	0.349081	TSPAN14/POGLUT1/BMP2K/SLC35C1/TSPAN5/CCN3/NFKBIA/LLGL2/JAG1	9
GO:0010389	regulation of G2/M transition of mitotic cell cycle	9/1107	97/18800	0.117393	0.397797	0.349081	INTS3/ORC1/HSPA2/CHEK1/CDC25B/CDC25A/CCNB1/BRCA1/BLM	9
GO:1902807	negative regulation of cell cycle G1/S phase transition	9/1107	97/18800	0.117393	0.397797	0.349081	NACC2/JADE1/GTSE1/GPNMB/CDK2AP2/RBL1/MUC1/INHBA/PLK3	9
GO:0021549	cerebellum development	9/1107	98/18800	0.122935	0.411469	0.361079	COQ8B/TTC21B/PDSS2/LDB1/CDK5R1/FZD4/SPTBN2/PROX1/KCNC1	9
GO:1990830	cellular response to leukemia inhibitory factor	9/1107	99/18800	0.128616	0.422553	0.370805	SNX10/PADI2/SOCS3/FZD4/VEGFC/RFX2/PMM1/ICAM1/EPS8	9
GO:0014013	regulation of gliogenesis	9/1107	100/18800	0.134433	0.428917	0.37639	TNF/NR2E1/PTPRZ1/LTA/LDLR/IL6/IL1B/DAG1/ASPA	9
GO:1901992	positive regulation of mitotic cell cycle phase transition	9/1107	100/18800	0.134433	0.428917	0.37639	MBLAC1/LSM10/MEPCE/CDC23/HYAL1/HSPA2/CDC25B/CDC25A/CCNB1	9
GO:0008630	intrinsic apoptotic signaling pathway in response to DNA damage	9/1107	101/18800	0.140384	0.440821	0.386836	NACC2/AEN/TRIM32/IKBKE/TNF/POLB/MUC1/MSH6/BRCA1	9
GO:0070167	regulation of biomineral tissue development	9/1107	101/18800	0.140384	0.440821	0.386836	SGMS2/PHOSPHO1/ADGRV1/BMP2K/ISG15/ENPP1/MEF2C/ALOX5/ADRB2	9
GO:0015914	phospholipid transport	9/1107	102/18800	0.146468	0.450339	0.395189	OSBPL5/ATP8B4/ATG9A/ATP10A/XKR8/ATP8A1/ABCG1/LDLR/SCARB1	9
GO:0032677	regulation of interleukin-8 production	9/1107	102/18800	0.146468	0.450339	0.395189	TLR9/CD244/HYAL2/TNF/MAP2K5/SERPINE1/NOS2/IL6/IL1B	9
GO:0043255	regulation of carbohydrate biosynthetic process	9/1107	102/18800	0.146468	0.450339	0.395189	CD244/PASK/SORBS1/PTH1R/PLEK/ENPP1/NFKB1/IRS1/ADCYAP1R1	9
GO:0006641	triglyceride metabolic process	9/1107	103/18800	0.152682	0.450339	0.395189	SLC27A1/GPAT3/TBL1XR1/GPAM/LPIN1/LPL/LDLR/SCARB1/CAT	9
GO:0032637	interleukin-8 production	9/1107	103/18800	0.152682	0.450339	0.395189	TLR9/CD244/HYAL2/TNF/MAP2K5/SERPINE1/NOS2/IL6/IL1B	9
GO:0035335	peptidyl-tyrosine dephosphorylation	9/1107	103/18800	0.152682	0.450339	0.395189	SSH2/UBASH3B/MTMR14/DUSP14/PTPRZ1/PTPRO/PTPN1/CDC25B/CDC25A	9
GO:0110149	regulation of biomineralization	9/1107	103/18800	0.152682	0.450339	0.395189	SGMS2/PHOSPHO1/ADGRV1/BMP2K/ISG15/ENPP1/MEF2C/ALOX5/ADRB2	9
GO:0032006	regulation of TOR signaling	9/1107	106/18800	0.172079	0.461019	0.404561	CASTOR2/KICS2/SESN3/GPAT3/RRAGD/GPR137/TTI1/HTR6/ENDOG	9
GO:0032414	positive regulation of ion transmembrane transporter activity	9/1107	106/18800	0.172079	0.461019	0.404561	ANTKMT/AMIGO1/STIM1/SLC9A1/KCNC1/HSPA2/EDN1/ANK2/ADRB2	9
GO:0030038	contractile actin filament bundle assembly	9/1107	107/18800	0.178787	0.468078	0.410755	TTC8/RHPN1/F11R/SORBS1/DLC1/WNT11/SLC9A1/PAK1/TACSTD2	9
GO:0043149	stress fiber assembly	9/1107	107/18800	0.178787	0.468078	0.410755	TTC8/RHPN1/F11R/SORBS1/DLC1/WNT11/SLC9A1/PAK1/TACSTD2	9
GO:1902749	regulation of cell cycle G2/M phase transition	9/1107	108/18800	0.185611	0.479712	0.420965	INTS3/ORC1/HSPA2/CHEK1/CDC25B/CDC25A/CCNB1/BRCA1/BLM	9
GO:0034446	substrate adhesion-dependent cell spreading	9/1107	109/18800	0.192548	0.494081	0.433573	MYADM/PREX1/PARVB/KANK1/TRIOBP/LPXN/FZD4/TACSTD2/FN1	9
GO:0046545	development of primary female sexual characteristics	9/1107	109/18800	0.192548	0.494081	0.433573	DMC1/SGPL1/FZD4/TNFAIP6/TAF4/MMP19/INHBA/ADCYAP1R1/A2M	9
GO:0021987	cerebral cortex development	9/1107	112/18800	0.214004	0.495804	0.435086	WDR62/P2RY12/RTN4/BTBD3/TACC2/CDK5R1/NR2E1/SLC2A1/HTR6	9
GO:0044344	cellular response to fibroblast growth factor stimulus	9/1107	113/18800	0.221359	0.500027	0.438792	SPRY1/SPRY3/HYAL2/CCL5/CXCL8/HYAL1/NR4A1/EXT1/EGR3	9
GO:0043200	response to amino acid	9/1107	114/18800	0.228809	0.512178	0.449455	CASTOR2/SESN3/RRAGD/MEAK7/AMIGO1/TNF/SLC1A2/EDN1/COL16A1	9
GO:0000077	DNA damage checkpoint signaling	9/1107	115/18800	0.236351	0.524477	0.460247	RHNO1/GTSE1/INTS7/MUC1/MSH2/PLK3/CHEK1/BRCA1/BLM	9
GO:1904892	regulation of receptor signaling pathway via STAT	9/1107	116/18800	0.24398	0.531055	0.466019	SOCS3/CDK5R1/TNF/CCL5/PPARG/JAK2/IL12B/IL6R/IL6	9
GO:0032411	positive regulation of transporter activity	9/1107	117/18800	0.251693	0.534225	0.468802	ANTKMT/AMIGO1/STIM1/SLC9A1/KCNC1/HSPA2/EDN1/ANK2/ADRB2	9
GO:0035967	cellular response to topologically incorrect protein	9/1107	117/18800	0.251693	0.534225	0.468802	DNAJC18/TMTC4/CREB3L2/PPP1R15A/ABCB10/PTPN1/HSPA2/HSPA1L/ATF3	9
GO:0042752	regulation of circadian rhythm	9/1107	117/18800	0.251693	0.534225	0.468802	FBXL6/NOCT/CRTC1/SUV39H1/PROX1/PPARG/HNF4A/NR2F6/CSF2	9
GO:0051209	release of sequestered calcium ion into cytosol	9/1107	121/18800	0.283298	0.559448	0.490936	MCOLN2/UBASH3B/SLC8B1/TPCN1/RASA3/PLCG1/ITPR1/CCR7/ANK2	9
GO:0051225	spindle assembly	9/1107	121/18800	0.283298	0.559448	0.490936	CCSAP/LZTS2/STARD9/SAC3D1/GPSM2/TOGARAM1/TPX2/KIFC1/RCC1	9
GO:0051283	negative regulation of sequestering of calcium ion	9/1107	122/18800	0.291367	0.559448	0.490936	MCOLN2/UBASH3B/SLC8B1/TPCN1/RASA3/PLCG1/ITPR1/CCR7/ANK2	9
GO:0042471	ear morphogenesis	9/1107	123/18800	0.299494	0.559448	0.490936	WDR19/LRIG1/TRIOBP/NTN1/PAX8/PROX1/MYO7A/MYO6/EDN1	9
GO:0046660	female sex differentiation	9/1107	124/18800	0.307676	0.561209	0.492481	DMC1/SGPL1/FZD4/TNFAIP6/TAF4/MMP19/INHBA/ADCYAP1R1/A2M	9
GO:0033865	nucleoside bisphosphate metabolic process	9/1107	125/18800	0.315908	0.570417	0.500561	ELOVL6/GPAM/OXSM/DIP2A/PAPSS1/ENPP1/PDK1/PDHB/MVK	9
GO:0033875	ribonucleoside bisphosphate metabolic process	9/1107	125/18800	0.315908	0.570417	0.500561	ELOVL6/GPAM/OXSM/DIP2A/PAPSS1/ENPP1/PDK1/PDHB/MVK	9
GO:0034032	purine nucleoside bisphosphate metabolic process	9/1107	125/18800	0.315908	0.570417	0.500561	ELOVL6/GPAM/OXSM/DIP2A/PAPSS1/ENPP1/PDK1/PDHB/MVK	9
GO:0034968	histone lysine methylation	9/1107	127/18800	0.332505	0.584696	0.513092	TET3/KMT5C/KAT8/PAGR1/SETD4/NSD2/SUV39H1/SETMAR/BRCA1	9
GO:0048706	embryonic skeletal system development	9/1107	127/18800	0.332505	0.584696	0.513092	SLC2A10/WDR19/KIAA1217/CHST11/WNT11/TGFBR2/MTHFD1/HYAL1/EXT1	9
GO:0050714	positive regulation of protein secretion	9/1107	128/18800	0.340862	0.584696	0.513092	MYO18A/HCAR2/AACS/ABCG1/VEGFC/PPARG/MYH10/JAK2/IL1A	9
GO:0001101	response to acid chemical	9/1107	129/18800	0.349251	0.588541	0.516465	CASTOR2/SESN3/RRAGD/MEAK7/AMIGO1/TNF/SLC1A2/EDN1/COL16A1	9
GO:2000027	regulation of animal organ morphogenesis	9/1107	129/18800	0.349251	0.588541	0.516465	SPRY1/PAX8/WNT11/TNF/TACSTD2/HGF/CELSR2/EDN1/CSF1	9
GO:0042476	odontogenesis	9/1107	130/18800	0.357669	0.59419	0.521423	CCDC154/SNX10/STIM1/HTRA1/SERPINE1/INHBA/EDN1/CSF1/ADM	9
GO:0001909	leukocyte mediated cytotoxicity	9/1107	131/18800	0.366112	0.60641	0.532146	RNF19B/TREM1/PVR/NOS2/IL12B/IL12A/ICAM1/FCGR3A/FCGR1A	9
GO:0006275	regulation of DNA replication	9/1107	131/18800	0.366112	0.60641	0.532146	ZBTB38/STN1/JADE1/CHTF18/LPIN1/BCAR3/RFC3/ENDOG/BLM	9
GO:0010595	positive regulation of endothelial cell migration	9/1107	131/18800	0.366112	0.60641	0.532146	ZC3H12A/PLPP3/VEGFC/PROX1/PLCG1/MAP3K3/EDN1/CD40/SCARB1	9
GO:1900180	regulation of protein localization to nucleus	9/1107	132/18800	0.374575	0.607603	0.533193	DCLK2/LZTS2/ZC3H12A/MEPCE/RAB23/NUP58/HYAL2/JAK2/PARP1	9
GO:0003158	endothelium development	9/1107	133/18800	0.383054	0.607603	0.533193	MYADM/STARD13/F11R/TNF/PROX1/IL1B/ICAM1/EDNRB/JAG1	9
GO:1902600	proton transmembrane transport	9/1107	133/18800	0.383054	0.607603	0.533193	SLC9B2/SLC46A1/SLC2A10/SLC25A22/ANTKMT/PPIF/SLC9A1/CLCN3/ATP6V1B2	9
GO:2001235	positive regulation of apoptotic signaling pathway	9/1107	134/18800	0.391544	0.616229	0.540763	NACC2/G0S2/HYAL2/TNF/JAK2/INHBA/GSDME/ATF3/FAS	9
GO:0060048	cardiac muscle contraction	9/1107	138/18800	0.425548	0.635971	0.558087	ZC3H12A/GPD1L/TAFAZZIN/SLC9A1/PDE4B/SMAD5/KCNJ8/KCNJ2/ANK2	9
GO:0060294	cilium movement involved in cell motility	9/1107	138/18800	0.425548	0.635971	0.558087	CFAP206/SLC9B2/CCSAP/TPGS1/IQCG/SPEF2/TEKT3/CEP131/ADCY3	9
GO:0006986	response to unfolded protein	9/1107	139/18800	0.434038	0.646154	0.567023	TMTC4/CREB3L2/PPP1R15A/ABCB10/HSPA4L/PTPN1/HSPA2/HSPA1L/ATF3	9
GO:0048813	dendrite morphogenesis	9/1107	139/18800	0.434038	0.646154	0.567023	EEF2K/TANC2/OBSL1/DIP2A/BTBD3/CUL7/CDK5R1/NR2E1/CELSR2	9
GO:0098876	vesicle-mediated transport to the plasma membrane	9/1107	139/18800	0.434038	0.646154	0.567023	OSBPL5/RAB11FIP4/KIAA1109/SNX27/KIF13A/ANKRD50/SNX12/SNAP25/VPS52	9
GO:1903322	positive regulation of protein modification by small protein conjugation or removal	9/1107	140/18800	0.442518	0.652406	0.572509	ZC3H12A/MALT1/NMI/SPHK1/RIPK2/SKP2/BRCA1/BMI1/BIRC3	9
GO:0034763	negative regulation of transmembrane transport	9/1107	141/18800	0.450982	0.652406	0.572509	TCAF2/SLC43A2/APPL2/TLR9/PPIF/TNF/ENPP1/IL1B/GEM	9
GO:0035296	regulation of tube diameter	9/1107	141/18800	0.450982	0.652406	0.572509	KCNMB4/TNF/NPR3/EXT1/EDNRB/EDN1/ECE1/ADRB2/ADM	9
GO:0097746	blood vessel diameter maintenance	9/1107	141/18800	0.450982	0.652406	0.572509	KCNMB4/TNF/NPR3/EXT1/EDNRB/EDN1/ECE1/ADRB2/ADM	9
GO:0035150	regulation of tube size	9/1107	142/18800	0.459427	0.654032	0.573936	KCNMB4/TNF/NPR3/EXT1/EDNRB/EDN1/ECE1/ADRB2/ADM	9
GO:0090090	negative regulation of canonical Wnt signaling pathway	9/1107	142/18800	0.459427	0.654032	0.573936	CCDC88C/LZTS2/JADE1/CBY1/FZD4/WNT11/TLE3/PTPRO/TLE5	9
GO:0001539	cilium or flagellum-dependent cell motility	9/1107	151/18800	0.534023	0.706127	0.619652	CFAP206/SLC9B2/CCSAP/TPGS1/IQCG/SPEF2/TEKT3/CEP131/ADCY3	9
GO:0060285	cilium-dependent cell motility	9/1107	151/18800	0.534023	0.706127	0.619652	CFAP206/SLC9B2/CCSAP/TPGS1/IQCG/SPEF2/TEKT3/CEP131/ADCY3	9
GO:0035148	tube formation	9/1107	152/18800	0.542098	0.708365	0.621615	KDM2B/IFT172/PLXNB2/SDCCAG8/DLC1/PAX8/PROX1/MTHFD1/ADM	9
GO:0051147	regulation of muscle cell differentiation	9/1107	153/18800	0.550119	0.713206	0.625863	PLPP7/PDCD4/TRIM32/PROX1/CCN3/NFATC3/MEF2C/ENG/EDN1	9
GO:0097553	calcium ion transmembrane import into cytosol	9/1107	154/18800	0.558084	0.719501	0.631387	MCOLN2/UBASH3B/SLC8B1/TPCN1/RASA3/PLCG1/ITPR1/CCR7/ANK2	9
GO:0007009	plasma membrane organization	9/1107	156/18800	0.573838	0.724062	0.63539	ATG9A/ATP10A/XKR8/PACSIN3/MTSS1/SMPD1/RAB3A/ANK2/ABCD2	9
GO:0061025	membrane fusion	9/1107	163/18800	0.626885	0.759203	0.666228	TSNARE1/RUBCNL/STX18/VAV3/SPHK1/HYAL2/PIP4K2B/SNAP25/RAB3A	9
GO:0072331	signal transduction by p53 class mediator	9/1107	170/18800	0.676219	0.79419	0.69693	JMY/RNF34/AEN/GTSE1/TFAP4/MYO6/MUC1/PLK3/CHEK1	9
GO:0051099	positive regulation of binding	9/1107	171/18800	0.682936	0.795161	0.697782	STING1/AKTIP/RIPK2/PPARG/JAK2/EPB41/DDX11/PARP1/ADD2	9
GO:0030178	negative regulation of Wnt signaling pathway	9/1107	174/18800	0.702571	0.808341	0.709348	CCDC88C/LZTS2/JADE1/CBY1/FZD4/WNT11/TLE3/PTPRO/TLE5	9
GO:0031056	regulation of histone modification	9/1107	176/18800	0.715222	0.819327	0.718988	SGF29/KAT8/NCAPG2/CTCF/SUV39H1/MUC1/IL1B/CHEK1/BRCA1	9
GO:0001906	cell killing	9/1107	185/18800	0.767725	0.849186	0.745191	RNF19B/TREM1/PVR/NOS2/IL12B/IL12A/ICAM1/FCGR3A/FCGR1A	9
GO:0009746	response to hexose	9/1107	193/18800	0.808291	0.877394	0.769944	SLC9B2/SLC26A6/GPAM/TGFBR2/LPL/KHK/ICAM1/HNF4A/ENDOG	9
GO:0060541	respiratory system development	9/1107	203/18800	0.851206	0.90402	0.79331	SPEF2/SPRY1/WNT11/TNF/TGFBR2/RAB3A/PROX1/EXT1/DAG1	9
GO:0006836	neurotransmitter transport	9/1107	207/18800	0.866086	0.91161	0.79997	KCNMB4/SLC4A8/SNAP25/SLC6A12/SLC1A2/RAB3A/MEF2C/SLC29A2/NR4A1	9
GO:1903050	regulation of proteolysis involved in cellular protein catabolic process	9/1107	223/18800	0.914005	0.941981	0.826622	RNF19B/ZYG11B/RHBDF1/MAGEF1/RNFT1/SOCS5/BAG2/PLK3/CBFA2T3	9
GO:0008037	cell recognition	9/1107	228/18800	0.925618	0.94956	0.833273	MYO18A/AMIGO1/RTN4/ST6GALNAC6/CDK5R1/HSPA1L/EXT1/CCR7/SCARB1	9
GO:0016197	endosomal transport	9/1107	231/18800	0.931917	0.953862	0.837048	TBC1D10C/AP5B1/RAB11FIP4/KIAA1109/SNX27/ANKRD50/SNX12/VPS52/SORT1	9
GO:0006402	mRNA catabolic process	9/1107	233/18800	0.935856	0.956528	0.839387	AGO4/ZC3H12A/EXOSC5/NOCT/TOB1/DHX34/IKBKE/BTG2/MOV10	9
GO:0031330	negative regulation of cellular catabolic process	9/1107	265/18800	0.976704	0.985221	0.864567	NOCT/WDR6/TOB1/LRIG2/RUBCN/DHX34/IKBKE/FEZ1/HGF	9
GO:0034249	negative regulation of cellular amide metabolic process	9/1107	276/18800	0.983938	0.990478	0.86918	AGO4/ZC3H12A/RTN4/EXOSC5/NOCT/TOB1/SPHK1/BTG2/MOV10	9
GO:0006397	mRNA processing	9/1107	500/18800	0.999998	1	0.877535	TSEN54/MBLAC1/PRMT9/LSM10/MBNL3/RPRD2/ZC3H3/PSIP1/CSTF3	9
GO:0045624	positive regulation of T-helper cell differentiation	8/1107	22/18800	2.14411e-05	0.00229516	0.00201408	NFKBIZ/MALT1/SOCS5/RIPK2/TNFSF4/PRKCZ/IL12B/CD80	8
GO:0015740	C4-dicarboxylate transport	8/1107	28/18800	0.000151852	0.00837755	0.00735159	SLC13A5/SLC25A30/SLC25A22/LRRC8D/SLC12A2/SLC1A5/SLC1A2/SLC25A10	8
GO:0045830	positive regulation of isotype switching	8/1107	28/18800	0.000151852	0.00837755	0.00735159	SHLD1/KMT5C/TBX21/TNFSF13/NSD2/TNFSF4/MSH2/CD40	8
GO:0030204	chondroitin sulfate metabolic process	8/1107	30/18800	0.000257402	0.0116841	0.0102532	CHSY3/DSEL/CHST12/CHST15/CHST11/DSE/HYAL1/EXT1	8
GO:0070633	transepithelial transport	8/1107	31/18800	0.000329179	0.0138063	0.0121155	SLC26A6/ABCG2/SLC12A2/SLC1A2/ITPR1/EDNRB/EDN1/CSF2	8
GO:0002828	regulation of type 2 immune response	8/1107	32/18800	0.000416461	0.0164113	0.0144015	RSAD2/TBX21/SOCS5/TNFSF4/PRKCZ/IDO1/IL6/ARG2	8
GO:0036336	dendritic cell migration	8/1107	33/18800	0.000521641	0.0194855	0.0170992	NLRP12/SLAMF8/CCL5/IL12A/EXT1/EPS8/CCR7/ALOX5	8
GO:0032743	positive regulation of interleukin-2 production	8/1107	34/18800	0.000647321	0.0227578	0.0199707	SASH3/MALT1/CD83/RIPK2/PDE4B/IL1B/IL1A/CD80	8
GO:0050654	chondroitin sulfate proteoglycan metabolic process	8/1107	35/18800	0.000796315	0.025726	0.0225755	CHSY3/DSEL/CHST12/CHST15/CHST11/DSE/HYAL1/EXT1	8
GO:0042092	type 2 immune response	8/1107	37/18800	0.00117656	0.0344411	0.0302233	RSAD2/TBX21/SOCS5/TNFSF4/PRKCZ/IDO1/IL6/ARG2	8
GO:0006270	DNA replication initiation	8/1107	38/18800	0.00141448	0.0388684	0.0341084	MCM10/ORC6/CCNE2/ORC4/ORC1/MCM5/MCM4/MCM2	8
GO:0045191	regulation of isotype switching	8/1107	38/18800	0.00141448	0.0388684	0.0341084	SHLD1/KMT5C/TBX21/TNFSF13/NSD2/TNFSF4/MSH2/CD40	8
GO:0071526	semaphorin-plexin signaling pathway	8/1107	43/18800	0.00323263	0.0644012	0.0565143	SEMA4A/SEMA6A/SEMA5B/PLXNB2/SEMA3C/SEMA4F/EDN1/ECE1	8
GO:0140353	lipid export from cell	8/1107	43/18800	0.00323263	0.0644012	0.0565143	PTGES/FZD4/PLA2G4A/NOS2/INHBA/IL1B/IL1A/EDN1	8
GO:1902622	regulation of neutrophil migration	8/1107	45/18800	0.00433136	0.074317	0.0652158	SLAMF8/TNFAIP6/CXCL8/IL1R1/IL1A/EDN1/CCR7/RHOH	8
GO:0046677	response to antibiotic	8/1107	46/18800	0.00497833	0.0829313	0.0727751	HYAL2/UROS/SLC9A1/PLA2G4A/MEF2C/JAK2/HYAL1/ENDOG	8
GO:0035850	epithelial cell differentiation involved in kidney development	8/1107	48/18800	0.00649135	0.0969915	0.0851135	MTSS1/PAX8/PTPRO/NOTCH2/MEF2C/EXT1/EDNRB/JAG1	8
GO:2000107	negative regulation of leukocyte apoptotic process	8/1107	50/18800	0.00832898	0.11335	0.0994686	HSH2D/GPAM/CCL5/ITPKB/IRF7/IDO1/CCR7/ARG2	8
GO:0045668	negative regulation of osteoblast differentiation	8/1107	51/18800	0.00938186	0.121796	0.10688	NOCT/TOB1/VEGFC/TNFAIP6/TNF/PPARG/SMAD6/AREG	8
GO:0009395	phospholipid catabolic process	8/1107	52/18800	0.0105307	0.126722	0.111203	GDPD1/PLA2G15/SMPD1/PLCG1/PLA2G4A/ENPP2/LDLR/SCARB1	8
GO:1902930	regulation of alcohol biosynthetic process	8/1107	52/18800	0.0105307	0.126722	0.111203	CD244/ERLIN2/ABCG1/PTH1R/PLEK/NFKB1/DHCR7/ADCYAP1R1	8
GO:0030520	intracellular estrogen receptor signaling pathway	8/1107	54/18800	0.0131359	0.142744	0.125263	PPARGC1B/PAGR1/PADI2/ARID1A/SKP2/PAK1/BRCA1/PARP1	8
GO:0071715	icosanoid transport	8/1107	54/18800	0.0131359	0.142744	0.125263	PLA2G12A/PTGES/SLCO2A1/PLA2G4A/NOS2/IL1B/IL1A/EDN1	8
GO:0032608	interferon-beta production	8/1107	57/18800	0.0178848	0.174302	0.152956	STING1/NLRX1/TLR9/ISG15/NMI/RIPK2/REL/IRF7	8
GO:0032648	regulation of interferon-beta production	8/1107	57/18800	0.0178848	0.174302	0.152956	STING1/NLRX1/TLR9/ISG15/NMI/RIPK2/REL/IRF7	8
GO:0032768	regulation of monooxygenase activity	8/1107	57/18800	0.0178848	0.174302	0.152956	VDR/TNF/NPR3/NFKB1/IL1B/IL1A/GLA/SCARB1	8
GO:0051058	negative regulation of small GTPase mediated signal transduction	8/1107	57/18800	0.0178848	0.174302	0.152956	KANK1/RASA3/DLC1/SPRY1/SPRY3/ARHGAP25/RASA2/RASA1	8
GO:0006695	cholesterol biosynthetic process	8/1107	58/18800	0.0197106	0.179184	0.15724	ERLIN2/EBP/ABCG1/MVK/LSS/FDFT1/DHCR24/DHCR7	8
GO:0061005	cell differentiation involved in kidney development	8/1107	58/18800	0.0197106	0.179184	0.15724	MTSS1/PAX8/PTPRO/NOTCH2/MEF2C/EXT1/EDNRB/JAG1	8
GO:1902653	secondary alcohol biosynthetic process	8/1107	58/18800	0.0197106	0.179184	0.15724	ERLIN2/EBP/ABCG1/MVK/LSS/FDFT1/DHCR24/DHCR7	8
GO:0035306	positive regulation of dephosphorylation	8/1107	61/18800	0.0259778	0.218165	0.191448	PPARGC1B/PPP1R15A/CAMTA1/DLC1/SMPD1/PLEK/MEF2C/JAK2	8
GO:0050994	regulation of lipid catabolic process	8/1107	61/18800	0.0259778	0.218165	0.191448	HCAR2/TYSND1/TNF/LDLR/IRS1/IL1B/SCARB1/ABCD2	8
GO:0032731	positive regulation of interleukin-1 beta production	8/1107	62/18800	0.0283437	0.23095	0.202666	NLRP12/MALT1/RIPK2/TNF/MEFV/LPL/JAK2/IL6	8
GO:0032757	positive regulation of interleukin-8 production	8/1107	62/18800	0.0283437	0.23095	0.202666	TLR9/CD244/HYAL2/TNF/SERPINE1/NOS2/IL6/IL1B	8
GO:0043030	regulation of macrophage activation	8/1107	62/18800	0.0283437	0.23095	0.202666	MYO18A/ZC3H12A/SHPK/SPHK1/PLA2G4A/CD200/LDLR/IL6	8
GO:0006767	water-soluble vitamin metabolic process	8/1107	63/18800	0.0308543	0.233918	0.205272	SLC46A1/PDXP/CUBN/SLC19A1/SLC2A3/SLC2A1/HLCS/BTD	8
GO:0051965	positive regulation of synapse assembly	8/1107	63/18800	0.0308543	0.233918	0.205272	VSTM5/AGRN/SEMA4A/AMIGO1/LRRN3/EEF2K/ADNP/CLSTN3	8
GO:0070542	response to fatty acid	8/1107	63/18800	0.0308543	0.233918	0.205272	ZC3H12A/SCD/MBP/LPL/LDLR/IRS1/EDN1/CAT	8
GO:0048247	lymphocyte chemotaxis	8/1107	64/18800	0.033513	0.246998	0.21675	TMEM102/SLC8B1/CXCL16/PADI2/SLC12A2/CCL24/CCL20/CCL5	8
GO:0016126	sterol biosynthetic process	8/1107	65/18800	0.0363231	0.26261	0.23045	ERLIN2/EBP/ABCG1/MVK/LSS/FDFT1/DHCR24/DHCR7	8
GO:0006303	double-strand break repair via nonhomologous end joining	8/1107	66/18800	0.0392876	0.270673	0.237525	SHLD1/KMT5C/DCLRE1B/POLM/POLL/NSD2/SETMAR/POLB	8
GO:0010812	negative regulation of cell-substrate adhesion	8/1107	66/18800	0.0392876	0.270673	0.237525	KANK1/DLC1/FZD4/RASA1/PTPRO/SERPINE1/TACSTD2/JAG1	8
GO:0015909	long-chain fatty acid transport	8/1107	66/18800	0.0392876	0.270673	0.237525	SLC27A1/PLA2G12A/SLC27A4/SLC2A1/PPARG/PLA2G4A/ABCD2/PLIN2	8
GO:0038034	signal transduction in absence of ligand	8/1107	66/18800	0.0392876	0.270673	0.237525	STRADB/TNF/MAP2K5/INHBA/IL1B/IL1A/CSF2/FAS	8
GO:0070265	necrotic cell death	8/1107	66/18800	0.0392876	0.270673	0.237525	ZBP1/ATG9A/PPIF/CFLAR/TNF/GSDME/FAS/BIRC3	8
GO:0097192	extrinsic apoptotic signaling pathway in absence of ligand	8/1107	66/18800	0.0392876	0.270673	0.237525	STRADB/TNF/MAP2K5/INHBA/IL1B/IL1A/CSF2/FAS	8
GO:0033692	cellular polysaccharide biosynthetic process	8/1107	67/18800	0.0424094	0.28368	0.24894	B3GNT9/PRKAG3/PASK/SORBS1/ENPP1/IRS1/GBE1/EXT1	8
GO:0072678	T cell migration	8/1107	67/18800	0.0424094	0.28368	0.24894	TMEM102/CXCL16/F11R/SLC12A2/CCL20/CCL5/CD200/ICAM1	8
GO:0042130	negative regulation of T cell proliferation	8/1107	68/18800	0.0456908	0.284951	0.250055	IL4I1/VSIR/CD274/GPNMB/IDO1/IL2RA/CD80/ARG2	8
GO:0061180	mammary gland epithelium development	8/1107	68/18800	0.0456908	0.284951	0.250055	RTN4/NTN1/VDR/JAK2/CSF1R/CSF1/DDR1/AREG	8
GO:0072665	protein localization to vacuole	8/1107	68/18800	0.0456908	0.284951	0.250055	KICS2/MON1A/VPS37B/GNPTAB/MEAK7/RTN4/TNFAIP3/SORT1	8
GO:0007585	respiratory gaseous exchange by respiratory system	8/1107	70/18800	0.0527414	0.310305	0.272303	CHST11/PASK/SLC5A3/RAB3A/PBX3/HNMT/EDN1/PHOX2A	8
GO:0032890	regulation of organic acid transport	8/1107	70/18800	0.0527414	0.310305	0.272303	SLC43A2/PTGES/TNF/SLC12A2/PLA2G4A/IL1B/IL1A/EDN1	8
GO:0030032	lamellipodium assembly	8/1107	71/18800	0.0565143	0.321683	0.282288	OCLN/SPATA13/P2RY12/PARVB/ABLIM3/VAV3/ARHGEF6/PTPRO	8
GO:0099518	vesicle cytoskeletal trafficking	8/1107	71/18800	0.0565143	0.321683	0.282288	BLOC1S3/KIF13A/TANC2/KIF1C/PRKCZ/MYO7A/MYO6/MYO1F	8
GO:1901880	negative regulation of protein depolymerization	8/1107	72/18800	0.0604543	0.32649	0.286506	CAMSAP1/MID1IP1/TPX2/TRIOBP/SPTBN2/MID1/EPS8/ADD2	8
GO:0032732	positive regulation of interleukin-1 production	8/1107	73/18800	0.0645625	0.332469	0.291754	NLRP12/MALT1/RIPK2/TNF/MEFV/LPL/JAK2/IL6	8
GO:0043462	regulation of ATPase activity	8/1107	73/18800	0.0645625	0.332469	0.291754	TLR9/UHRF1/PPIF/SETMAR/MSH2/MCM2/HSPA2/MSH6	8
GO:0048662	negative regulation of smooth muscle cell proliferation	8/1107	73/18800	0.0645625	0.332469	0.291754	NDRG2/PDCD4/TNFAIP3/PPARG/NPR3/MEF2C/IL12B/IL12A	8
GO:0150076	neuroinflammatory response	8/1107	73/18800	0.0645625	0.332469	0.291754	SPHK1/TNF/CD200/LDLR/JAK2/IL6/IL1B/IFNGR1	8
GO:0035924	cellular response to vascular endothelial growth factor stimulus	8/1107	74/18800	0.0688397	0.348179	0.30554	SEMA6A/SPHK1/VEGFC/IL12B/IL12A/NR4A1/FLT1/EGR3	8
GO:0051298	centrosome duplication	8/1107	74/18800	0.0688397	0.348179	0.30554	WDR62/POC1B/CDK5RAP2/SAC3D1/CEP131/KIAA0753/TRIM37/BRCA1	8
GO:0070988	demethylation	8/1107	74/18800	0.0688397	0.348179	0.30554	TET3/APOBEC3A/ALKBH2/KDM2B/KDM7A/HR/KDM3B/PHF2	8
GO:0051865	protein autoubiquitination	8/1107	75/18800	0.0732865	0.361203	0.316969	RNF187/RNF19B/LRSAM1/KLHL24/RNFT1/UHRF1/TRIM37/BRCA1	8
GO:0070227	lymphocyte apoptotic process	8/1107	75/18800	0.0732865	0.361203	0.316969	HSH2D/GPAM/CD274/CCL5/IDO1/IL2RA/ARG2/FAS	8
GO:0001937	negative regulation of endothelial cell proliferation	8/1107	76/18800	0.0779033	0.363989	0.319413	VASH1/TNF/PPARG/MEF2C/IL12B/IL12A/FLT1/ALOX5	8
GO:0061912	selective autophagy	8/1107	76/18800	0.0779033	0.363989	0.319413	STING1/WDR81/LRSAM1/RETREG1/TEX264/RIPK2/TAFAZZIN/ADRB2	8
GO:0051339	regulation of lyase activity	8/1107	77/18800	0.0826899	0.38065	0.334034	ADGRV1/P2RY13/STIM1/NPR3/NOS2/EDNRB/ADRB2/ADORA3	8
GO:0031279	regulation of cyclase activity	8/1107	78/18800	0.0876462	0.391673	0.343707	ADGRV1/P2RY13/STIM1/NPR3/NOS2/EDNRB/ADRB2/ADORA3	8
GO:0030301	cholesterol transport	8/1107	79/18800	0.0927715	0.391673	0.343707	OSBPL6/OSBPL5/LDLRAP1/ABCG1/STAR/NFKB1/LDLR/SCARB1	8
GO:0034637	cellular carbohydrate biosynthetic process	8/1107	79/18800	0.0927715	0.391673	0.343707	B3GNT9/PRKAG3/PASK/SORBS1/ENPP1/IRS1/GBE1/EXT1	8
GO:0001570	vasculogenesis	8/1107	80/18800	0.0980649	0.391673	0.343707	AMOT/CUL7/SGPL1/FZD4/TGFBR2/RASA1/ENG/ADM	8
GO:0003151	outflow tract morphogenesis	8/1107	80/18800	0.0980649	0.391673	0.343707	SEMA3C/WNT11/TGFBR2/MEF2C/SMAD6/ENG/EDN1/JAG1	8
GO:0030641	regulation of cellular pH	8/1107	83/18800	0.114941	0.393302	0.345136	LACC1/TASL/SLC26A6/SLAMF8/DMXL2/SLC4A8/SLC9A1/CLCN3	8
GO:0050672	negative regulation of lymphocyte proliferation	8/1107	84/18800	0.120894	0.408792	0.35873	IL4I1/VSIR/CD274/GPNMB/IDO1/IL2RA/CD80/ARG2	8
GO:0032945	negative regulation of mononuclear cell proliferation	8/1107	85/18800	0.127005	0.41822	0.367003	IL4I1/VSIR/CD274/GPNMB/IDO1/IL2RA/CD80/ARG2	8
GO:2000177	regulation of neural precursor cell proliferation	8/1107	85/18800	0.127005	0.41822	0.367003	WDR62/KDM2B/APPL2/BTG2/VEGFC/NR2E1/PTPRZ1/PROX1	8
GO:1900542	regulation of purine nucleotide metabolic process	8/1107	86/18800	0.133275	0.428552	0.37607	LACC1/ANTKMT/TAFAZZIN/PDK1/NOS2/CBFA2T3/AK4/PARP1	8
GO:0009144	purine nucleoside triphosphate metabolic process	8/1107	87/18800	0.139699	0.439824	0.385961	ANTKMT/RAB23/SAMHD1/NME6/TAFAZZIN/IMPDH1/AK4/PARP1	8
GO:0045069	regulation of viral genome replication	8/1107	87/18800	0.139699	0.439824	0.385961	APOBEC3A/RSAD2/ISG15/TNF/CCL5/PROX1/MX1/CXCL8	8
GO:0050829	defense response to Gram-negative bacterium	8/1107	87/18800	0.139699	0.439824	0.385961	TREM1/TLR9/RNASE6/SERPINE1/NOS2/IL12B/IL6R/IL6	8
GO:0006140	regulation of nucleotide metabolic process	8/1107	88/18800	0.146274	0.450339	0.395189	LACC1/ANTKMT/TAFAZZIN/PDK1/NOS2/CBFA2T3/AK4/PARP1	8
GO:1903578	regulation of ATP metabolic process	8/1107	89/18800	0.152999	0.450339	0.395189	SLC25A23/ANTKMT/PPIF/TNF/TAFAZZIN/CBFA2T3/AK4/PARP1	8
GO:0060191	regulation of lipase activity	8/1107	90/18800	0.159869	0.450339	0.395189	P2RY12/CCL5/SORT1/PRKCZ/PLCB2/GNA15/FLT1/ADCYAP1R1	8
GO:0061097	regulation of protein tyrosine kinase activity	8/1107	90/18800	0.159869	0.450339	0.395189	NCAPG2/SOCS5/HYAL2/CCL5/PTPN1/FCGR1A/CSF1R/AREG	8
GO:0007044	cell-substrate junction assembly	8/1107	92/18800	0.17403	0.461961	0.405387	FMN1/SORBS1/TESK2/DLC1/LDB1/SLC9A1/FN1/COL16A1	8
GO:0051492	regulation of stress fiber assembly	8/1107	92/18800	0.17403	0.461961	0.405387	TTC8/RHPN1/F11R/DLC1/WNT11/SLC9A1/PAK1/TACSTD2	8
GO:0045739	positive regulation of DNA repair	8/1107	94/18800	0.188728	0.487066	0.427418	SHLD1/KMT5C/FAM168A/RAD51AP1/SETMAR/DDX11/BRCA1/PARP1	8
GO:1901655	cellular response to ketone	8/1107	94/18800	0.188728	0.487066	0.427418	ACOD1/FBXO32/TRERF1/CFLAR/TNFSF4/TFAP4/JAK2/ADCY3	8
GO:0042982	amyloid precursor protein metabolic process	8/1107	95/18800	0.196268	0.495804	0.435086	RTN4/LDLRAP1/RANBP9/ABCG1/TNF/PSEN2/IFNGR1/DHCR24	8
GO:0043502	regulation of muscle adaptation	8/1107	95/18800	0.196268	0.495804	0.435086	FBXO32/PRKAG3/SLC9A1/PPARG/EDN1/DAG1/CAMK2G/PARP1	8
GO:0043648	dicarboxylic acid metabolic process	8/1107	95/18800	0.196268	0.495804	0.435086	SLC46A1/GPT2/KYNU/SLC19A1/ALDH18A1/MTHFD1/IDH2/ASPA	8
GO:0048661	positive regulation of smooth muscle cell proliferation	8/1107	95/18800	0.196268	0.495804	0.435086	LDLRAP1/TNF/TGFBR2/CCL5/JAK2/IL6R/IL6/EDN1	8
GO:0010769	regulation of cell morphogenesis involved in differentiation	8/1107	96/18800	0.203929	0.495804	0.435086	MYADM/PREX1/EEF2K/OBSL1/KANK1/TRIOBP/CUL7/TACSTD2	8
GO:0034620	cellular response to unfolded protein	8/1107	98/18800	0.219599	0.497966	0.436983	TMTC4/CREB3L2/PPP1R15A/ABCB10/PTPN1/HSPA2/HSPA1L/ATF3	8
GO:0036473	cell death in response to oxidative stress	8/1107	98/18800	0.219599	0.497966	0.436983	MEAK7/TNF/PYCR1/PDK1/JAK2/HGF/ENDOG/PARP1	8
GO:0044728	DNA methylation or demethylation	8/1107	98/18800	0.219599	0.497966	0.436983	ZFP57/TET3/APOBEC3A/ALKBH2/MBD3/CTCF/BRCA1/PARP1	8
GO:0120162	positive regulation of cold-induced thermogenesis	8/1107	98/18800	0.219599	0.497966	0.436983	PPARGC1B/ELOVL6/APPL2/G0S2/LPIN1/SCD/JAK2/ADRB2	8
GO:0150115	cell-substrate junction organization	8/1107	98/18800	0.219599	0.497966	0.436983	FMN1/SORBS1/TESK2/DLC1/LDB1/SLC9A1/FN1/COL16A1	8
GO:0043473	pigmentation	8/1107	101/18800	0.243898	0.531037	0.466003	BLOC1S3/HPS6/KIF13A/FIG4/ENPP1/MYO7A/MEF2C/EDNRB	8
GO:0048477	oogenesis	8/1107	101/18800	0.243898	0.531037	0.466003	PAQR5/DMC1/REC8/TNFAIP6/RPS6KA2/NPR2/EDN1/CDC25B	8
GO:1902882	regulation of response to oxidative stress	8/1107	101/18800	0.243898	0.531037	0.466003	SESN3/MEAK7/TNF/PYCR1/HGF/ENDOG/ALOX5/PARP1	8
GO:0008585	female gonad development	8/1107	105/18800	0.277571	0.552441	0.484787	DMC1/SGPL1/FZD4/TNFAIP6/TAF4/MMP19/INHBA/A2M	8
GO:0030510	regulation of BMP signaling pathway	8/1107	105/18800	0.277571	0.552441	0.484787	TOB1/TNFAIP6/HTRA1/PPARG/NOTCH2/SMAD6/FBN1/ENG	8
GO:0046425	regulation of receptor signaling pathway via JAK-STAT	8/1107	105/18800	0.277571	0.552441	0.484787	SOCS3/CDK5R1/TNF/CCL5/JAK2/IL12B/IL6R/IL6	8
GO:0060840	artery development	8/1107	106/18800	0.286183	0.559448	0.490936	SLC2A10/WNT11/PROX1/SMAD6/LDLR/ENG/EDN1/JAG1	8
GO:0000045	autophagosome assembly	8/1107	107/18800	0.294861	0.559448	0.490936	STING1/SYNPO2/LRSAM1/ATG16L2/ATG9A/RAB23/FEZ1/PIP4K2B	8
GO:0007229	integrin-mediated signaling pathway	8/1107	107/18800	0.294861	0.559448	0.490936	SLC2A10/LAT/VAV3/ISG15/PLPP3/PLEK/FN1/COL16A1	8
GO:0014066	regulation of phosphatidylinositol 3-kinase signaling	8/1107	111/18800	0.330137	0.584696	0.513092	PIK3IP1/TNF/CCL5/JAK2/HGF/FN1/FLT1/CAT	8
GO:1905037	autophagosome organization	8/1107	111/18800	0.330137	0.584696	0.513092	STING1/SYNPO2/LRSAM1/ATG16L2/ATG9A/RAB23/FEZ1/PIP4K2B	8
GO:0001824	blastocyst development	8/1107	113/18800	0.348039	0.586963	0.515081	TAF8/PALB2/TBL1XR1/RTN4/ASF1B/NCAPG2/TM4SF1/CHEK1	8
GO:0021782	glial cell development	8/1107	115/18800	0.366061	0.60641	0.532146	NRROS/TNF/LDLR/IL6/IL1B/IFNGR1/DAG1/ASPA	8
GO:0045446	endothelial cell differentiation	8/1107	117/18800	0.384162	0.607603	0.533193	MYADM/F11R/TNF/PROX1/IL1B/ICAM1/EDNRB/JAG1	8
GO:0007041	lysosomal transport	8/1107	121/18800	0.420441	0.630664	0.55343	SNX27/GNPTAB/AKTIP/KIF13A/DENND3/VPS52/SORT1/ADRB2	8
GO:0031398	positive regulation of protein ubiquitination	8/1107	121/18800	0.420441	0.630664	0.55343	MALT1/NMI/SPHK1/RIPK2/SKP2/BRCA1/BMI1/BIRC3	8
GO:0038127	ERBB signaling pathway	8/1107	121/18800	0.420441	0.630664	0.55343	RHBDF1/RTN4/NEU3/RASSF2/SOCS5/BCAR3/PLCG1/AREG	8
GO:0030317	flagellated sperm motility	8/1107	122/18800	0.429499	0.640541	0.562098	CFAP206/SLC9B2/TPGS1/IQCG/SPEF2/TEKT3/CEP131/ADCY3	8
GO:0048593	camera-type eye morphogenesis	8/1107	122/18800	0.429499	0.640541	0.562098	TTC8/KDM2B/IFT172/OBSL1/BCAR3/PROX1/NOTCH2/JAG1	8
GO:0097722	sperm motility	8/1107	122/18800	0.429499	0.640541	0.562098	CFAP206/SLC9B2/TPGS1/IQCG/SPEF2/TEKT3/CEP131/ADCY3	8
GO:0010906	regulation of glucose metabolic process	8/1107	123/18800	0.438542	0.647565	0.568262	RUBCNL/PASK/SORBS1/BCKDK/ENPP1/PDK1/KHK/IRS1	8
GO:0032355	response to estradiol	8/1107	123/18800	0.438542	0.647565	0.568262	FAM210B/MBD3/CFLAR/OGG1/ENDOG/CAT/AREG/ADCYAP1R1	8
GO:0035601	protein deacylation	8/1107	129/18800	0.492267	0.676996	0.594088	LYPLAL1/SGF29/TBL1XR1/SMARCAD1/TRERF1/NCAPG2/MBD3/SUV39H1	8
GO:0048565	digestive tract development	8/1107	130/18800	0.501093	0.682979	0.599338	IFT172/WNT11/TNF/TGFBR2/VPS52/CXCL8/EXT1/EDNRB	8
GO:0000723	telomere maintenance	8/1107	132/18800	0.518601	0.690569	0.605999	SLX1A/SLX4/STN1/DCLRE1B/RECQL4/CCNE2/BLM/PARP1	8
GO:0007498	mesoderm development	8/1107	132/18800	0.518601	0.690569	0.605999	PALB2/POGLUT1/LDB1/WNT11/JAK2/INHBA/EXT1/ETS2	8
GO:0098732	macromolecule deacylation	8/1107	133/18800	0.527276	0.701209	0.615336	LYPLAL1/SGF29/TBL1XR1/SMARCAD1/TRERF1/NCAPG2/MBD3/SUV39H1	8
GO:1903052	positive regulation of proteolysis involved in cellular protein catabolic process	8/1107	134/18800	0.535894	0.707814	0.621132	RNF19B/ZYG11B/MAGEF1/RNFT1/SOCS5/BAG2/PLK3/CBFA2T3	8
GO:0072175	epithelial tube formation	8/1107	136/18800	0.552945	0.714416	0.626925	KDM2B/IFT172/PLXNB2/DLC1/PAX8/PROX1/MTHFD1/ADM	8
GO:0006119	oxidative phosphorylation	8/1107	139/18800	0.578018	0.728311	0.639118	SLC25A23/ANTKMT/PPIF/TNF/TAFAZZIN/MSH2/CCNB1/AK4	8
GO:0055076	transition metal ion homeostasis	8/1107	139/18800	0.578018	0.728311	0.639118	SLC46A1/SLC25A28/TTC7A/HEPH/HYAL2/SLC30A4/TFR2/SLC31A1	8
GO:0048284	organelle fusion	8/1107	141/18800	0.594365	0.740523	0.649835	TSNARE1/RUBCNL/ADCK1/VAV3/SPHK1/PIP4K2B/SNAP25/RAB3A	8
GO:0001508	action potential	8/1107	143/18800	0.610396	0.752451	0.660302	KCNMB4/GPD1L/TNF/SLC9A1/KCNJ8/KCNJ2/GNA15/ANK2	8
GO:0033135	regulation of peptidyl-serine phosphorylation	8/1107	144/18800	0.618287	0.753641	0.661346	GPD1L/RASSF2/RIPK2/BCAR3/TNF/PAK1/IL6/HGF	8
GO:0007612	learning	8/1107	145/18800	0.626093	0.758375	0.665501	RGS14/ATP8A1/CHST10/FOSL1/BTG2/SNAP25/PRKAR2B/ADCY3	8
GO:0010821	regulation of mitochondrion organization	8/1107	148/18800	0.64898	0.772896	0.678244	TMEM102/TMEM135/ADCK1/SLC35F6/PPIF/PPARG/HGF/ENDOG	8
GO:0016331	morphogenesis of embryonic epithelium	8/1107	150/18800	0.663781	0.782474	0.686649	KDM2B/IFT172/PLXNB2/DLC1/PAX8/VEGFC/MTHFD1/ADM	8
GO:0006606	protein import into nucleus	8/1107	159/18800	0.725595	0.825109	0.724063	ZC3H12A/APPL2/RAB23/NUP58/HYAL2/NFKBIA/JAK2/ING1	8
GO:0050806	positive regulation of synaptic transmission	8/1107	161/18800	0.738232	0.831831	0.729961	CRTC1/RGS14/CLSTN3/SLC4A8/TNF/NR2E1/SNAP25/PRKCZ	8
GO:0032200	telomere organization	8/1107	162/18800	0.744399	0.83713	0.734611	SLX1A/SLX4/STN1/DCLRE1B/RECQL4/CCNE2/BLM/PARP1	8
GO:0051170	import into nucleus	8/1107	163/18800	0.750464	0.839423	0.736624	ZC3H12A/APPL2/RAB23/NUP58/HYAL2/NFKBIA/JAK2/ING1	8
GO:0046661	male sex differentiation	8/1107	164/18800	0.756428	0.842669	0.739472	AGO4/REC8/SGPL1/MSH2/SMAD5/INHBA/IL1A/DHCR24	8
GO:0060538	skeletal muscle organ development	8/1107	167/18800	0.773711	0.854884	0.750191	ZNF689/CFLAR/BTG2/TAFAZZIN/MEF2C/NR4A1/DAG1/ATF3	8
GO:0061013	regulation of mRNA catabolic process	8/1107	173/18800	0.805567	0.875157	0.767981	ZC3H12A/EXOSC5/NOCT/TOB1/DHX34/IKBKE/BTG2/MOV10	8
GO:0030324	lung development	8/1107	179/18800	0.833908	0.894257	0.784742	SPRY1/WNT11/TNF/TGFBR2/RAB3A/PROX1/EXT1/DAG1	8
GO:0030323	respiratory tube development	8/1107	183/18800	0.850932	0.903864	0.793172	SPRY1/WNT11/TNF/TGFBR2/RAB3A/PROX1/EXT1/DAG1	8
GO:0055001	muscle cell development	8/1107	183/18800	0.850932	0.903864	0.793172	OBSL1/CFLAR/PROX1/ENG/EDN1/CSRP2/ANK2/ADM	8
GO:0051896	regulation of protein kinase B signaling	8/1107	187/18800	0.866533	0.911926	0.800247	SESN3/P2RY12/RTN4/HYAL2/TNF/ENG/DAG1/CCR7	8
GO:0009749	response to glucose	8/1107	189/18800	0.873821	0.915338	0.803242	SLC9B2/GPAM/TGFBR2/LPL/KHK/ICAM1/HNF4A/ENDOG	8
GO:0061136	regulation of proteasomal protein catabolic process	8/1107	190/18800	0.87734	0.917881	0.805473	RNF19B/ZYG11B/RHBDF1/RNFT1/SOCS5/BAG2/PLK3/CBFA2T3	8
GO:0009913	epidermal cell differentiation	8/1107	230/18800	0.964451	0.976369	0.856799	SGPP1/TRIOBP/VDR/TGM1/MYO7A/MYO6/IL1A/JAG1	8
GO:0090150	establishment of protein localization to membrane	8/1107	259/18800	0.987039	0.992575	0.87102	TCAF2/VPS37B/KIF13A/PEX26/SGTB/MTCL1/CDK5R1/SNAP25	8
GO:0031649	heat generation	7/1107	16/18800	1.72104e-05	0.00202985	0.00178127	SLC27A1/PTGES/TNF/IL1B/IL1A/EDNRB/ADRB2	7
GO:0030730	sequestering of triglyceride	7/1107	18/18800	4.31351e-05	0.00355592	0.00312045	OSBPL11/TNF/PPARG/ENPP1/LPL/IL1B/PLIN2	7
GO:0015732	prostaglandin transport	7/1107	19/18800	6.48321e-05	0.00474465	0.0041636	PTGES/SLCO2A1/PLA2G4A/NOS2/IL1B/IL1A/EDN1	7
GO:0045063	T-helper 1 cell differentiation	7/1107	21/18800	0.000134836	0.0079054	0.00693727	IL27/SEMA4A/TBX21/SOCS5/RIPK2/TNFSF4/CD80	7
GO:0010884	positive regulation of lipid storage	7/1107	27/18800	0.000754685	0.025309	0.0222095	OSBPL11/ZC3H12A/IKBKE/NFKB1/LPL/SCARB1/PLIN2	7
GO:0072539	T-helper 17 cell differentiation	7/1107	28/18800	0.000955629	0.0292896	0.0257027	ZC3H12A/NFKBIZ/TBX21/MALT1/IL12B/IL6R/IL6	7
GO:0070498	interleukin-1-mediated signaling pathway	7/1107	30/18800	0.00148217	0.0404187	0.0354688	ZBP1/ST18/IRAK2/IL6/IL1RN/IL1R1/IL1B	7
GO:0002507	tolerance induction	7/1107	31/18800	0.00181846	0.0451627	0.0396319	ACOD1/XKR8/CD274/TNFAIP3/TGFBR2/IDO1/IL2RA	7
GO:0060390	regulation of SMAD protein signal transduction	7/1107	31/18800	0.00181846	0.0451627	0.0396319	SLC2A10/TOB1/KIAA0319/PPARG/CCN3/JAK2/PARP1	7
GO:0070528	protein kinase C signaling	7/1107	31/18800	0.00181846	0.0451627	0.0396319	MYADM/ADGRV1/GPD1L/WNT11/PRKCZ/PLEK/CD40	7
GO:1902042	negative regulation of extrinsic apoptotic signaling pathway via death domain receptors	7/1107	31/18800	0.00181846	0.0451627	0.0396319	RNF34/CFLAR/TNFAIP3/SERPINE1/ICAM1/HGF/BRCA1	7
GO:2000515	negative regulation of CD4-positive, alpha-beta T cell activation	7/1107	31/18800	0.00181846	0.0451627	0.0396319	ZC3H12A/VSIR/TBX21/CD274/SOCS5/TNFSF4/ARG2	7
GO:0010743	regulation of macrophage derived foam cell differentiation	7/1107	32/18800	0.00221102	0.0509903	0.0447458	ABCG1/PPARG/NFKBIA/NFKB1/LPL/CSF2/CSF1	7
GO:0042044	fluid transport	7/1107	32/18800	0.00221102	0.0509903	0.0447458	SLC26A6/HYAL2/ITPR1/EXT1/EDNRB/EDN1/CSF2	7
GO:0006654	phosphatidic acid biosynthetic process	7/1107	33/18800	0.00266585	0.0577628	0.0506889	SLC27A1/LPCAT4/GPAT3/GPAM/AGPAT5/ACP6/LPIN1	7
GO:0060317	cardiac epithelial to mesenchymal transition	7/1107	33/18800	0.00266585	0.0577628	0.0506889	RTN4/PDCD4/OLFM1/SPRY1/TGFBR2/ENG/JAG1	7
GO:0046473	phosphatidic acid metabolic process	7/1107	37/18800	0.00523483	0.0845589	0.0742035	SLC27A1/LPCAT4/GPAT3/GPAM/AGPAT5/ACP6/LPIN1	7
GO:0010742	macrophage derived foam cell differentiation	7/1107	38/18800	0.00609748	0.0926507	0.0813043	ABCG1/PPARG/NFKBIA/NFKB1/LPL/CSF2/CSF1	7
GO:0042073	intraciliary transport	7/1107	39/18800	0.00706183	0.102942	0.0903352	DYNC2I2/TTC21B/DYNC2H1/WDR19/IFT172/CEP131/RPGR	7
GO:0090077	foam cell differentiation	7/1107	39/18800	0.00706183	0.102942	0.0903352	ABCG1/PPARG/NFKBIA/NFKB1/LPL/CSF2/CSF1	7
GO:0019432	triglyceride biosynthetic process	7/1107	40/18800	0.00813469	0.112196	0.0984561	SLC27A1/GPAT3/GPAM/LPIN1/LPL/LDLR/SCARB1	7
GO:0072538	T-helper 17 type immune response	7/1107	40/18800	0.00813469	0.112196	0.0984561	ZC3H12A/NFKBIZ/TBX21/MALT1/IL12B/IL6R/IL6	7
GO:0050892	intestinal absorption	7/1107	41/18800	0.00932287	0.121796	0.10688	SLC46A1/SLC26A6/F11R/VDR/LDLR/EPB41/SCARB1	7
GO:1905521	regulation of macrophage migration	7/1107	41/18800	0.00932287	0.121796	0.10688	MMP28/P2RY12/SLAMF8/CCL5/CD200/CSF1R/CSF1	7
GO:0031952	regulation of protein autophosphorylation	7/1107	42/18800	0.0106331	0.12689	0.11135	NLRP12/EEF2K/GPNMB/RASSF2/VEGFC/ENPP1/ENG	7
GO:0032735	positive regulation of interleukin-12 production	7/1107	42/18800	0.0106331	0.12689	0.11135	TLR9/RIPK2/TNFSF4/IDO1/IL12B/CCR7/CD40	7
GO:0034142	toll-like receptor 4 signaling pathway	7/1107	42/18800	0.0106331	0.12689	0.11135	ACOD1/TNIP3/APPL2/NMI/RIPK2/TNFAIP3/NFKBIA	7
GO:0046636	negative regulation of alpha-beta T cell activation	7/1107	42/18800	0.0106331	0.12689	0.11135	ZC3H12A/VSIR/TBX21/CD274/SOCS5/TNFSF4/ARG2	7
GO:0014009	glial cell proliferation	7/1107	44/18800	0.0136464	0.146515	0.128572	TNF/LTA/IL6/IL1B/CSF1R/CSF1/AREG	7
GO:0033173	calcineurin-NFAT signaling cascade	7/1107	44/18800	0.0136464	0.146515	0.128572	TBC1D10C/CAMTA1/HOMER3/TNF/SLC9A1/PPP3CC/NFATC3	7
GO:0060443	mammary gland morphogenesis	7/1107	44/18800	0.0136464	0.146515	0.128572	NTN1/VDR/TGFBR2/CSF1R/CSF1/DDR1/AREG	7
GO:2001239	regulation of extrinsic apoptotic signaling pathway in absence of ligand	7/1107	44/18800	0.0136464	0.146515	0.128572	STRADB/TNF/MAP2K5/INHBA/IL1B/IL1A/CSF2	7
GO:0002920	regulation of humoral immune response	7/1107	45/18800	0.0153623	0.157041	0.137809	ACOD1/TNF/LTA/IL1B/CR2/CCR7/A2M	7
GO:0019692	deoxyribose phosphate metabolic process	7/1107	45/18800	0.0153623	0.157041	0.137809	CMPK2/NUDT18/PGM2/SAMHD1/OGG1/DCTD/DCK	7
GO:0031295	T cell costimulation	7/1107	45/18800	0.0153623	0.157041	0.137809	CD274/YES1/TNFSF4/EFNB1/MAP3K8/CCR7/CD80	7
GO:0032620	interleukin-17 production	7/1107	45/18800	0.0153623	0.157041	0.137809	VSIR/SPHK1/TNFSF4/IL12B/IL12A/IL6/ARG2	7
GO:0032660	regulation of interleukin-17 production	7/1107	45/18800	0.0153623	0.157041	0.137809	VSIR/SPHK1/TNFSF4/IL12B/IL12A/IL6/ARG2	7
GO:0032881	regulation of polysaccharide metabolic process	7/1107	45/18800	0.0153623	0.157041	0.137809	RUBCNL/PASK/SORBS1/ENPP1/NFKB1/KHK/IRS1	7
GO:0045910	negative regulation of DNA recombination	7/1107	45/18800	0.0153623	0.157041	0.137809	SHLD1/ANKLE1/MAGEF1/RECQL5/MSH2/MSH6/BLM	7
GO:0032309	icosanoid secretion	7/1107	46/18800	0.0172261	0.173275	0.152055	PLA2G12A/PTGES/PLA2G4A/NOS2/IL1B/IL1A/EDN1	7
GO:0031294	lymphocyte costimulation	7/1107	47/18800	0.0192437	0.176717	0.155075	CD274/YES1/TNFSF4/EFNB1/MAP3K8/CCR7/CD80	7
GO:0035272	exocrine system development	7/1107	48/18800	0.0214209	0.191083	0.167682	SEMA3C/TNF/POLB/IGSF3/HGF/CELA1/DAG1	7
GO:0097720	calcineurin-mediated signaling	7/1107	48/18800	0.0214209	0.191083	0.167682	TBC1D10C/CAMTA1/HOMER3/TNF/SLC9A1/PPP3CC/NFATC3	7
GO:0046580	negative regulation of Ras protein signal transduction	7/1107	50/18800	0.0262758	0.219895	0.192966	KANK1/RASA3/DLC1/SPRY1/SPRY3/RASA2/RASA1	7
GO:0070231	T cell apoptotic process	7/1107	50/18800	0.0262758	0.219895	0.192966	GPAM/CD274/CCL5/IDO1/IL2RA/ARG2/FAS	7
GO:0015804	neutral amino acid transport	7/1107	51/18800	0.0289635	0.233842	0.205205	SERINC5/SLC38A6/SLC43A2/SFXN2/SLC1A5/SLC1A2/LLGL2	7
GO:0043124	negative regulation of I-kappaB kinase/NF-kappaB signaling	7/1107	51/18800	0.0289635	0.233842	0.205205	OTUD7A/NLRP12/ZC3H12A/TNIP3/NLRX1/TNFAIP3/RHOH	7
GO:0071622	regulation of granulocyte chemotaxis	7/1107	51/18800	0.0289635	0.233842	0.205205	TNFAIP6/CCL5/CXCL8/EDN1/CSF1R/CSF1/CCR7	7
GO:0010718	positive regulation of epithelial to mesenchymal transition	7/1107	53/18800	0.0348819	0.254869	0.223657	BCL9L/OLFM1/TGFBR2/IL6/IL1B/ENG/JAG1	7
GO:0045744	negative regulation of G protein-coupled receptor signaling pathway	7/1107	54/18800	0.0381207	0.26584	0.233284	RGS14/CCL5/PLEK/PDE4B/CXCL8/ADRB2/ADM	7
GO:0061900	glial cell activation	7/1107	54/18800	0.0381207	0.26584	0.233284	SPHK1/TNF/LDLR/JAK2/IL6/IL1B/IFNGR1	7
GO:0072348	sulfur compound transport	7/1107	54/18800	0.0381207	0.26584	0.233284	SLC27A1/SLC25A30/SLC26A6/LRRC8D/ABCG2/SLC1A2/SLC25A10	7
GO:0002763	positive regulation of myeloid leukocyte differentiation	7/1107	55/18800	0.0415505	0.28368	0.24894	PPARGC1B/SLC9B2/TNF/NOTCH2/IL12B/FES/CSF1	7
GO:0010518	positive regulation of phospholipase activity	7/1107	55/18800	0.0415505	0.28368	0.24894	P2RY12/CCL5/PRKCZ/PLCB2/GNA15/FLT1/ADCYAP1R1	7
GO:0031113	regulation of microtubule polymerization	7/1107	55/18800	0.0415505	0.28368	0.24894	OCLN/CAMSAP1/CDK5RAP2/TOGARAM1/CDK5R1/PAK1/FES	7
GO:0048008	platelet-derived growth factor receptor signaling pathway	7/1107	55/18800	0.0415505	0.28368	0.24894	CSRNP1/RGS14/LRIG2/SGPL1/PTPN1/PDGFRL/JAK2	7
GO:0044380	protein localization to cytoskeleton	7/1107	57/18800	0.0489949	0.298295	0.261764	SNX10/CEP131/CEP250/MID2/KLHL21/KIAA0753/MID1	7
GO:0045071	negative regulation of viral genome replication	7/1107	57/18800	0.0489949	0.298295	0.261764	APOBEC3A/RSAD2/ISG15/TNF/CCL5/PROX1/MX1	7
GO:0046456	icosanoid biosynthetic process	7/1107	57/18800	0.0489949	0.298295	0.261764	PTGES/PLA2G4A/FADS1/IL1B/GGTA1/EDN1/ALOX5	7
GO:0045761	regulation of adenylate cyclase activity	7/1107	58/18800	0.0530143	0.311655	0.273488	ADGRV1/P2RY13/STIM1/NPR3/EDNRB/ADRB2/ADORA3	7
GO:0051785	positive regulation of nuclear division	7/1107	59/18800	0.0572344	0.322621	0.283111	RAD51AP1/SPHK1/CDC23/TNF/IL1B/IL1A/EDN1	7
GO:2000351	regulation of endothelial cell apoptotic process	7/1107	59/18800	0.0572344	0.322621	0.283111	PDCD4/TNFAIP3/TNF/PLCG1/SERPINE1/ICAM1/CD40	7
GO:0002753	cytoplasmic pattern recognition receptor signaling pathway	7/1107	60/18800	0.0616565	0.329754	0.289371	LACC1/NLRX1/RIPK2/TNFAIP3/NFKBIA/IRF7/BIRC3	7
GO:0043506	regulation of JUN kinase activity	7/1107	60/18800	0.0616565	0.329754	0.289371	TLR9/PDCD4/FZD4/TNF/PTPN1/PAK1/EDN1	7
GO:0046324	regulation of glucose import	7/1107	60/18800	0.0616565	0.329754	0.289371	OCLN/APPL2/SORBS1/TNF/SLC1A2/ENPP1/IRS1	7
GO:0060113	inner ear receptor cell differentiation	7/1107	60/18800	0.0616565	0.329754	0.289371	TTC8/ADGRV1/TRIOBP/MYO7A/MYO6/GSDME/JAG1	7
GO:0030865	cortical cytoskeleton organization	7/1107	61/18800	0.0662815	0.337811	0.296441	ANLN/RHOBTB2/TNF/PLEK/LLGL2/EPB41/RHOH	7
GO:0034113	heterotypic cell-cell adhesion	7/1107	61/18800	0.0662815	0.337811	0.296441	MYADM/TNF/MAP2K5/CD200/MBP/IL1RN/IL1B	7
GO:0045428	regulation of nitric oxide biosynthetic process	7/1107	61/18800	0.0662815	0.337811	0.296441	ZC3H12A/TNF/JAK2/IL1B/GLA/EDN1/ACP5	7
GO:0051055	negative regulation of lipid biosynthetic process	7/1107	61/18800	0.0662815	0.337811	0.296441	SLC27A1/LPIN1/ERLIN2/SPHK1/PROX1/NFKB1/BRCA1	7
GO:0010573	vascular endothelial growth factor production	7/1107	63/18800	0.0761419	0.361203	0.316969	NDRG2/TNF/IL6R/IL6/IL1B/IL1A/BRCA1	7
GO:0014015	positive regulation of gliogenesis	7/1107	64/18800	0.081377	0.37557	0.329576	TNF/PTPRZ1/LTA/IL6/IL1B/DAG1/ASPA	7
GO:0048857	neural nucleus development	7/1107	64/18800	0.081377	0.37557	0.329576	GNB4/NDRG2/PADI2/CDK5R1/MBP/KCNC1/PHOX2A	7
GO:0080164	regulation of nitric oxide metabolic process	7/1107	64/18800	0.081377	0.37557	0.329576	ZC3H12A/TNF/JAK2/IL1B/GLA/EDN1/ACP5	7
GO:0014823	response to activity	7/1107	65/18800	0.0868146	0.391348	0.343421	METRNL/TPH2/PRKAG3/TNF/IL6/EDN1/CAT	7
GO:0042490	mechanoreceptor differentiation	7/1107	65/18800	0.0868146	0.391348	0.343421	TTC8/ADGRV1/TRIOBP/MYO7A/MYO6/GSDME/JAG1	7
GO:0072577	endothelial cell apoptotic process	7/1107	65/18800	0.0868146	0.391348	0.343421	PDCD4/TNFAIP3/TNF/PLCG1/SERPINE1/ICAM1/CD40	7
GO:0010517	regulation of phospholipase activity	7/1107	66/18800	0.0924534	0.391673	0.343707	P2RY12/CCL5/PRKCZ/PLCB2/GNA15/FLT1/ADCYAP1R1	7
GO:0030837	negative regulation of actin filament polymerization	7/1107	66/18800	0.0924534	0.391673	0.343707	MYADM/SSH2/KANK1/TRIOBP/SPTBN2/EPS8/ADD2	7
GO:0071677	positive regulation of mononuclear cell migration	7/1107	66/18800	0.0924534	0.391673	0.343707	TMEM102/TNF/CCL20/CCL5/SERPINE1/IL12A/CCR7	7
GO:0070936	protein K48-linked ubiquitination	7/1107	67/18800	0.0982918	0.391673	0.343707	RNF187/KBTBD7/RNF34/TRIM32/NMI/TNFAIP3/SKP2	7
GO:0042987	amyloid precursor protein catabolic process	7/1107	68/18800	0.104328	0.391673	0.343707	RTN4/RANBP9/ABCG1/TNF/PSEN2/IFNGR1/DHCR24	7
GO:0046503	glycerolipid catabolic process	7/1107	68/18800	0.104328	0.391673	0.343707	GDPD1/PLA2G15/PLA2G4A/ENPP2/LPL/LDLR/SCARB1	7
GO:0060193	positive regulation of lipase activity	7/1107	68/18800	0.104328	0.391673	0.343707	P2RY12/CCL5/PRKCZ/PLCB2/GNA15/FLT1/ADCYAP1R1	7
GO:0015807	L-amino acid transport	7/1107	69/18800	0.11056	0.391673	0.343707	SERINC5/SLC43A2/SLC25A22/SLC25A15/TNF/SLC1A5/SLC1A2	7
GO:0032370	positive regulation of lipid transport	7/1107	69/18800	0.11056	0.391673	0.343707	LDLRAP1/ATP8A1/PTGES/PLA2G4A/IL1B/IL1A/EDN1	7
GO:0070527	platelet aggregation	7/1107	69/18800	0.11056	0.391673	0.343707	UBASH3B/P2RY12/F11R/PLEK/JAK2/IL6/FN1	7
GO:0042698	ovulation cycle	7/1107	70/18800	0.116984	0.397797	0.349081	ADNP/SGPL1/FZD4/TNFAIP6/MMP19/INHBA/A2M	7
GO:1901607	alpha-amino acid biosynthetic process	7/1107	70/18800	0.116984	0.397797	0.349081	SERINC5/PYCR2/SEPHS1/SDS/ALDH18A1/PYCR1/MTHFD1	7
GO:2001259	positive regulation of cation channel activity	7/1107	71/18800	0.123598	0.412479	0.361965	ANTKMT/AMIGO1/STIM1/KCNC1/EDN1/ANK2/ADRB2	7
GO:0043966	histone H3 acetylation	7/1107	72/18800	0.130398	0.428015	0.375598	SGF29/KAT8/JADE1/LDB1/TAF4/CHEK1/BRCA1	7
GO:0033555	multicellular organismal response to stress	7/1107	73/18800	0.13738	0.433729	0.380612	KIAA0319/NR2E1/MEF2C/IDO1/EXT1/EDNRB/ADCYAP1R1	7
GO:0045123	cellular extravasation	7/1107	73/18800	0.13738	0.433729	0.380612	F11R/TNF/SELL/IL1R1/ICAM1/EXT1/ADD2	7
GO:0051145	smooth muscle cell differentiation	7/1107	73/18800	0.13738	0.433729	0.380612	MRTFB/PDCD4/NFATC3/MEF2C/ENG/EDNRB/ADM	7
GO:0046470	phosphatidylcholine metabolic process	7/1107	74/18800	0.144541	0.450339	0.395189	SLC27A1/LPCAT4/PLA2G15/PLA2G4A/ENPP2/LDLR/SCARB1	7
GO:0061515	myeloid cell development	7/1107	74/18800	0.144541	0.450339	0.395189	NRROS/SLC9B2/FAM210B/ABCB10/NOTCH2/FLI1/FBN1	7
GO:0050848	regulation of calcium-mediated signaling	7/1107	75/18800	0.151876	0.450339	0.395189	TBC1D10C/CAMTA1/HOMER3/TNF/SLC9A1/PLEK/ITPR1	7
GO:0008652	cellular amino acid biosynthetic process	7/1107	76/18800	0.159381	0.450339	0.395189	SERINC5/PYCR2/SEPHS1/SDS/ALDH18A1/PYCR1/MTHFD1	7
GO:0061045	negative regulation of wound healing	7/1107	76/18800	0.159381	0.450339	0.395189	UBASH3B/TNF/SLC12A2/SERPINB2/SERPINE1/EDN1/ALOX5	7
GO:0061333	renal tubule morphogenesis	7/1107	76/18800	0.159381	0.450339	0.395189	FMN1/LZTS2/MTSS1/PAX8/WNT11/MEF2C/TACSTD2	7
GO:0043154	negative regulation of cysteine-type endopeptidase activity involved in apoptotic process	7/1107	77/18800	0.16705	0.451595	0.396291	RNF34/TNF/MAP2K5/NR4A1/HGF/DHCR24/BIRC3	7
GO:0051453	regulation of intracellular pH	7/1107	77/18800	0.16705	0.451595	0.396291	TASL/SLC26A6/SLAMF8/DMXL2/SLC4A8/SLC9A1/CLCN3	7
GO:0006970	response to osmotic stress	7/1107	79/18800	0.182861	0.473971	0.415927	RCSD1/SLC25A23/LRRC8D/TNF/SLC12A2/SLC2A1/PLK3	7
GO:0014068	positive regulation of phosphatidylinositol 3-kinase signaling	7/1107	79/18800	0.182861	0.473971	0.415927	TNF/CCL5/JAK2/HGF/FN1/FLT1/CAT	7
GO:0048708	astrocyte differentiation	7/1107	79/18800	0.182861	0.473971	0.415927	TTC21B/TNF/NR2E1/LDLR/IL6/IL1B/IFNGR1	7
GO:1903556	negative regulation of tumor necrosis factor superfamily cytokine production	7/1107	79/18800	0.182861	0.473971	0.415927	ZC3H12A/VSIR/CD274/GPNMB/TNFAIP3/ARG2/ACP5	7
GO:0021675	nerve development	7/1107	81/18800	0.199266	0.495804	0.435086	LRIG1/LRIG2/EXT1/EDN1/ECE1/DAG1/PHOX2A	7
GO:0032272	negative regulation of protein polymerization	7/1107	81/18800	0.199266	0.495804	0.435086	MYADM/SSH2/KANK1/TRIOBP/SPTBN2/EPS8/ADD2	7
GO:0044773	mitotic DNA damage checkpoint signaling	7/1107	81/18800	0.199266	0.495804	0.435086	GTSE1/MUC1/MSH2/PLK3/CHEK1/BRCA1/BLM	7
GO:0120193	tight junction organization	7/1107	81/18800	0.199266	0.495804	0.435086	OCLN/LSR/F11R/CLDN15/WNT11/TNF/EXT1	7
GO:0008589	regulation of smoothened signaling pathway	7/1107	82/18800	0.207677	0.495804	0.435086	KIF7/KCTD21/TTC21B/DYNC2H1/WDR11/IFT172/ENPP1	7
GO:0009205	purine ribonucleoside triphosphate metabolic process	7/1107	82/18800	0.207677	0.495804	0.435086	ANTKMT/RAB23/NME6/TAFAZZIN/IMPDH1/AK4/PARP1	7
GO:0072527	pyrimidine-containing compound metabolic process	7/1107	82/18800	0.207677	0.495804	0.435086	TET3/APOBEC3A/CMPK2/NME6/OGG1/DCTD/DCK	7
GO:1901983	regulation of protein acetylation	7/1107	82/18800	0.207677	0.495804	0.435086	FAM161A/DIP2A/CTCF/MUC1/IL1B/CHEK1/BRCA1	7
GO:0033273	response to vitamin	7/1107	83/18800	0.216218	0.497024	0.436157	KYNU/VDR/OGG1/IL1A/HLCS/FES/CAT	7
GO:0048041	focal adhesion assembly	7/1107	83/18800	0.216218	0.497024	0.436157	FMN1/SORBS1/TESK2/DLC1/LDB1/SLC9A1/COL16A1	7
GO:0010921	regulation of phosphatase activity	7/1107	84/18800	0.224884	0.505918	0.443961	PPARGC1B/PPP1R15A/LPIN1/TNF/PLEK/MEF2C/JAK2	7
GO:0022406	membrane docking	7/1107	84/18800	0.224884	0.505918	0.443961	TSNARE1/ESYT1/SNAP25/RAB3A/PSEN2/PLEK/ICAM1	7
GO:0035050	embryonic heart tube development	7/1107	84/18800	0.224884	0.505918	0.443961	IFT172/TGFBR2/NOTCH2/MEF2C/ENG/EDN1/ECE1	7
GO:0051899	membrane depolarization	7/1107	84/18800	0.224884	0.505918	0.443961	HSH2D/GPD1L/PRKCZ/KCNJ2/EDN1/ANK2/PARP1	7
GO:0061053	somite development	7/1107	84/18800	0.224884	0.505918	0.443961	PALB2/WDR19/POGLUT1/SEMA3C/XRCC2/WNT11/MTHFD1	7
GO:0009142	nucleoside triphosphate biosynthetic process	7/1107	85/18800	0.233668	0.519487	0.455869	CMPK2/ANTKMT/NME6/TAFAZZIN/IMPDH1/AK4/PARP1	7
GO:0072384	organelle transport along microtubule	7/1107	85/18800	0.233668	0.519487	0.455869	BLOC1S3/TMEM201/KIF13A/ARHGAP21/KIF1C/FEZ1/PRKCZ	7
GO:2000117	negative regulation of cysteine-type endopeptidase activity	7/1107	85/18800	0.233668	0.519487	0.455869	RNF34/TNF/MAP2K5/NR4A1/HGF/DHCR24/BIRC3	7
GO:1904705	regulation of vascular associated smooth muscle cell proliferation	7/1107	86/18800	0.242564	0.529417	0.464583	PDCD4/LDLRAP1/TNF/PPARG/MEF2C/JAK2/EDN1	7
GO:0035023	regulation of Rho protein signal transduction	7/1107	87/18800	0.251564	0.534225	0.468802	STARD13/F11R/KANK1/DLC1/STARD8/EPS8/ARHGDIB	7
GO:1990874	vascular associated smooth muscle cell proliferation	7/1107	87/18800	0.251564	0.534225	0.468802	PDCD4/LDLRAP1/TNF/PPARG/MEF2C/JAK2/EDN1	7
GO:0034644	cellular response to UV	7/1107	88/18800	0.260663	0.534225	0.468802	RHNO1/HYAL2/SMPD1/HYAL1/CHEK1/CDC25A/PARP1	7
GO:0051262	protein tetramerization	7/1107	88/18800	0.260663	0.534225	0.468802	CBR4/APPL2/SAMHD1/CBY1/CRTC1/KCNJ2/KCNC1	7
GO:0009199	ribonucleoside triphosphate metabolic process	7/1107	89/18800	0.269854	0.542735	0.47627	ANTKMT/RAB23/NME6/TAFAZZIN/IMPDH1/AK4/PARP1	7
GO:0051781	positive regulation of cell division	7/1107	89/18800	0.269854	0.542735	0.47627	MACC1/VEGFC/PPBP/IL1B/IL1A/CDC25B/CAT	7
GO:0030901	midbrain development	7/1107	90/18800	0.27913	0.554837	0.486889	KDM2B/KDM7A/GNB4/NDRG2/PADI2/MBP/PHOX2A	7
GO:0032465	regulation of cytokinesis	7/1107	91/18800	0.288484	0.559448	0.490936	RAB11FIP4/KIF13A/PDXP/KIF20A/KLHL21/PLK3/CDC25B	7
GO:0060021	roof of mouth development	7/1107	91/18800	0.288484	0.559448	0.490936	CSRNP1/IFT172/SGPL1/WNT11/TGFBR2/INHBA/ASPH	7
GO:0097306	cellular response to alcohol	7/1107	91/18800	0.288484	0.559448	0.490936	RECQL5/TNFSF4/INHBA/DAG1/BRCA1/BLM/ADCY3	7
GO:1901019	regulation of calcium ion transmembrane transporter activity	7/1107	91/18800	0.288484	0.559448	0.490936	TLR9/STIM1/SLC9A1/PDE4B/HSPA2/GEM/ANK2	7
GO:1900407	regulation of cellular response to oxidative stress	7/1107	92/18800	0.29791	0.559448	0.490936	MEAK7/TNF/PYCR1/HGF/ENDOG/ALOX5/PARP1	7
GO:0006637	acyl-CoA metabolic process	7/1107	93/18800	0.3074	0.561209	0.492481	ELOVL6/GPAM/OXSM/DIP2A/PDK1/PDHB/MVK	7
GO:0030101	natural killer cell activation	7/1107	93/18800	0.3074	0.561209	0.492481	BLOC1S3/SNX27/CD244/JAK2/IL12B/IL12A/FCGR3A	7
GO:0035383	thioester metabolic process	7/1107	93/18800	0.3074	0.561209	0.492481	ELOVL6/GPAM/OXSM/DIP2A/PDK1/PDHB/MVK	7
GO:0006942	regulation of striated muscle contraction	7/1107	96/18800	0.336192	0.584696	0.513092	ZC3H12A/SLC9A1/PDE4B/MYBPH/KCNJ2/NR4A1/ANK2	7
GO:0045807	positive regulation of endocytosis	7/1107	97/18800	0.345875	0.584696	0.513092	APPL2/EEF2K/LDLRAP1/TFR2/SMPD1/PPP3CC/SERPINE1	7
GO:0051304	chromosome separation	7/1107	97/18800	0.345875	0.584696	0.513092	SLX4/SMARCAD1/CDK5RAP2/ZWINT/RECQL5/CDC23/CCNB1	7
GO:0016575	histone deacetylation	7/1107	98/18800	0.355588	0.592812	0.520214	SGF29/TBL1XR1/SMARCAD1/TRERF1/NCAPG2/MBD3/SUV39H1	7
GO:0050773	regulation of dendrite development	7/1107	98/18800	0.355588	0.592812	0.520214	EEF2K/CRTC1/OBSL1/KIAA0319/CUL7/NR2E1/MARK1	7
GO:0060349	bone morphogenesis	7/1107	98/18800	0.355588	0.592812	0.520214	PHOSPHO1/ATG9A/RAB23/TGFBR2/MEF2C/EXT1/ACP5	7
GO:0021510	spinal cord development	7/1107	99/18800	0.365327	0.605809	0.531618	VSTM5/DYNC2H1/ZC4H2/IFT172/PROX1/PBX3/PHOX2A	7
GO:0032963	collagen metabolic process	7/1107	101/18800	0.384853	0.607603	0.533193	MMP28/VSIR/MMP27/P3H2/MMP19/IL6/ENG	7
GO:0051702	biological process involved in interaction with symbiont	7/1107	101/18800	0.384853	0.607603	0.533193	ZC3H12A/TREM1/TFAP4/CCL5/JAK2/FN1/CSF1R	7
GO:0042472	inner ear morphogenesis	7/1107	103/18800	0.404403	0.630664	0.55343	LRIG1/TRIOBP/NTN1/PAX8/PROX1/MYO7A/MYO6	7
GO:0070252	actin-mediated cell contraction	7/1107	103/18800	0.404403	0.630664	0.55343	CCDC88C/GPD1L/SLC9A1/PDE4B/KCNJ8/KCNJ2/ANK2	7
GO:1905477	positive regulation of protein localization to membrane	7/1107	103/18800	0.404403	0.630664	0.55343	TCAF2/MTCL1/SORBS1/CDK5R1/TNFAIP6/TNF/SLC5A3	7
GO:0007200	phospholipase C-activating G protein-coupled receptor signaling pathway	7/1107	104/18800	0.414172	0.630664	0.55343	P2RY12/PTH1R/PLCB2/NPR3/GNA15/EDNRB/EDN1	7
GO:0050830	defense response to Gram-positive bacterium	7/1107	104/18800	0.414172	0.630664	0.55343	RIPK2/TNF/RNASE6/LTA/IL12A/IL6/ACP5	7
GO:0140053	mitochondrial gene expression	7/1107	104/18800	0.414172	0.630664	0.55343	PPARGC1B/MRPS34/ELAC2/DARS2/RMND1/MTRES1/YARS2	7
GO:0002027	regulation of heart rate	7/1107	105/18800	0.423929	0.633817	0.556197	GPD1L/TNF/KCNJ2/EDNRB/EDN1/ANK2/ADM	7
GO:0006906	vesicle fusion	7/1107	105/18800	0.423929	0.633817	0.556197	TSNARE1/RUBCNL/VAV3/SPHK1/PIP4K2B/SNAP25/RAB3A	7
GO:0120034	positive regulation of plasma membrane bounded cell projection assembly	7/1107	106/18800	0.433669	0.646154	0.567023	OCLN/AGRN/P2RY12/ANLN/CDC42EP3/EPS8/CCR7	7
GO:0007173	epidermal growth factor receptor signaling pathway	7/1107	108/18800	0.453073	0.652406	0.572509	RHBDF1/NEU3/RASSF2/SOCS5/BCAR3/PLCG1/AREG	7
GO:0090174	organelle membrane fusion	7/1107	109/18800	0.462728	0.658077	0.577486	TSNARE1/RUBCNL/VAV3/SPHK1/PIP4K2B/SNAP25/RAB3A	7
GO:0010633	negative regulation of epithelial cell migration	7/1107	112/18800	0.491437	0.675986	0.593201	STARD13/VASH1/TNF/MAP2K5/PPARG/MEF2C/TACSTD2	7
GO:0090630	activation of GTPase activity	7/1107	114/18800	0.510319	0.689166	0.604767	TBC1D10C/ARHGAP45/TBC1D1/TBC1D2B/SLC27A4/ARHGAP25/CCR7	7
GO:0044106	cellular amine metabolic process	7/1107	116/18800	0.528953	0.701749	0.615809	GDPD1/IL4I1/SAT2/BCKDK/KYNU/IDO1/HNMT	7
GO:1901800	positive regulation of proteasomal protein catabolic process	7/1107	116/18800	0.528953	0.701749	0.615809	RNF19B/ZYG11B/RNFT1/SOCS5/BAG2/PLK3/CBFA2T3	7
GO:0007006	mitochondrial membrane organization	7/1107	117/18800	0.538167	0.708365	0.621615	TMEM102/THEM4/ADCK1/SLC35F6/PPIF/TAFAZZIN/SLC9A1	7
GO:0006476	protein deacetylation	7/1107	118/18800	0.547308	0.710203	0.623228	SGF29/TBL1XR1/SMARCAD1/TRERF1/NCAPG2/MBD3/SUV39H1	7
GO:0051928	positive regulation of calcium ion transport	7/1107	119/18800	0.55637	0.718065	0.630128	STIM1/SLC9A1/CCL5/PLCG1/HSPA2/ANK2/ADCYAP1R1	7
GO:2000278	regulation of DNA biosynthetic process	7/1107	119/18800	0.55637	0.718065	0.630128	STN1/JADE1/CHTF18/TNF/RFC3/HGF/CHEK1	7
GO:0006690	icosanoid metabolic process	7/1107	121/18800	0.574251	0.7242	0.635511	PTGES/PLA2G4A/FADS1/IL1B/GGTA1/EDN1/ALOX5	7
GO:0009308	amine metabolic process	7/1107	121/18800	0.574251	0.7242	0.635511	GDPD1/IL4I1/SAT2/BCKDK/KYNU/IDO1/HNMT	7
GO:0071482	cellular response to light stimulus	7/1107	121/18800	0.574251	0.7242	0.635511	RHNO1/HYAL2/SMPD1/HYAL1/CHEK1/CDC25A/PARP1	7
GO:0046887	positive regulation of hormone secretion	7/1107	122/18800	0.583062	0.733604	0.643764	HCAR2/AACS/TFR2/PPARG/JAK2/INHBA/EDN1	7
GO:0001838	embryonic epithelial tube formation	7/1107	124/18800	0.600411	0.74308	0.652079	KDM2B/IFT172/PLXNB2/DLC1/PAX8/MTHFD1/ADM	7
GO:1904375	regulation of protein localization to cell periphery	7/1107	124/18800	0.600411	0.74308	0.652079	GPSM2/LDLRAP1/SORBS1/TNF/PRKCZ/EPB41/DAG1	7
GO:0050852	T cell receptor signaling pathway	7/1107	127/18800	0.625714	0.758172	0.665323	ZC3H12A/NFKBIZ/MALT1/RIPK2/PLCG1/PDE4B/CCR7	7
GO:0006911	phagocytosis, engulfment	7/1107	128/18800	0.633947	0.76644	0.672578	APPL2/XKR8/RHOBTB2/ARHGAP25/FCGR1A/CLCN3/RHOH	7
GO:0007368	determination of left/right symmetry	7/1107	128/18800	0.633947	0.76644	0.672578	DYNC2H1/IFT172/OFD1/TGFBR2/NOTCH2/MEF2C/ENG	7
GO:0009132	nucleoside diphosphate metabolic process	7/1107	130/18800	0.6501	0.773605	0.678866	CMPK2/NUDT18/PRKAG3/NUDT9/NME6/CBFA2T3/AK4	7
GO:0035270	endocrine system development	7/1107	132/18800	0.665824	0.783476	0.687528	ONECUT2/PAX8/WNT11/IL6R/IL6/HNF4A/EDN1	7
GO:0009581	detection of external stimulus	7/1107	136/18800	0.69594	0.806085	0.707368	REEP6/ADGRV1/LXN/SEMA5B/CEP250/TNF/NR2F6	7
GO:0034754	cellular hormone metabolic process	7/1107	137/18800	0.703186	0.808341	0.709348	IL4I1/HSD17B11/CHST10/SGPL1/EDNRB/ECE1/ADM	7
GO:0099024	plasma membrane invagination	7/1107	137/18800	0.703186	0.808341	0.709348	APPL2/XKR8/RHOBTB2/ARHGAP25/FCGR1A/CLCN3/RHOH	7
GO:0009855	determination of bilateral symmetry	7/1107	138/18800	0.710317	0.813931	0.714253	DYNC2H1/IFT172/OFD1/TGFBR2/NOTCH2/MEF2C/ENG	7
GO:0009582	detection of abiotic stimulus	7/1107	139/18800	0.717333	0.82009	0.719658	REEP6/ADGRV1/LXN/SEMA5B/CEP250/TNF/NR2F6	7
GO:0009799	specification of symmetry	7/1107	139/18800	0.717333	0.82009	0.719658	DYNC2H1/IFT172/OFD1/TGFBR2/NOTCH2/MEF2C/ENG	7
GO:0019827	stem cell population maintenance	7/1107	139/18800	0.717333	0.82009	0.719658	ZNF358/KDM2B/LDB1/PAX8/NR2E1/PROX1/JAG1	7
GO:0098727	maintenance of cell number	7/1107	141/18800	0.731017	0.830091	0.728434	ZNF358/KDM2B/LDB1/PAX8/NR2E1/PROX1/JAG1	7
GO:0010324	membrane invagination	7/1107	144/18800	0.750672	0.839423	0.736624	APPL2/XKR8/RHOBTB2/ARHGAP25/FCGR1A/CLCN3/RHOH	7
GO:0050905	neuromuscular process	7/1107	152/18800	0.798003	0.870593	0.763976	RCSD1/CAMTA1/TNF/MYO7A/KCNJ2/ITPR1/NR4A1	7
GO:0007519	skeletal muscle tissue development	7/1107	155/18800	0.813885	0.88175	0.773767	ZNF689/CFLAR/BTG2/TAFAZZIN/MEF2C/NR4A1/ATF3	7
GO:0043271	negative regulation of ion transport	7/1107	155/18800	0.813885	0.88175	0.773767	TCAF2/SLC43A2/TLR9/PACSIN3/PPIF/TNF/GEM	7
GO:0043488	regulation of mRNA stability	7/1107	158/18800	0.828783	0.889293	0.780386	ZC3H12A/EXOSC5/NOCT/TOB1/IKBKE/BTG2/MOV10	7
GO:0034728	nucleosome organization	7/1107	159/18800	0.833535	0.893991	0.784508	NAP1L5/ASF1B/SYCP3/CHAF1A/ARID1A/CHAF1B/MCM2	7
GO:0007156	homophilic cell adhesion via plasma membrane adhesion molecules	7/1107	168/18800	0.871727	0.915197	0.803117	AMIGO1/PLXNB2/OBSL1/CLSTN3/PVR/CELSR2/CDH10	7
GO:0043487	regulation of RNA stability	7/1107	170/18800	0.879154	0.91914	0.806578	ZC3H12A/EXOSC5/NOCT/TOB1/IKBKE/BTG2/MOV10	7
GO:2001242	regulation of intrinsic apoptotic signaling pathway	7/1107	171/18800	0.882731	0.920463	0.807739	NACC2/TRIM32/PPIF/PTPN1/MUC1/GSDME/PARP1	7
GO:0035265	organ growth	7/1107	175/18800	0.896166	0.928935	0.815174	SASH3/WWC1/TGFBR2/PROX1/MEF2C/EXT1/EDN1	7
GO:0099504	synaptic vesicle cycle	7/1107	183/18800	0.919154	0.945657	0.829847	KIAA1109/SLC4A8/CDK5R1/SNAP25/RAB3A/PPP3CC/CLCN3	7
GO:0006399	tRNA metabolic process	7/1107	185/18800	0.924162	0.94836	0.83222	TSEN54/METTL8/ELAC2/DARS2/YARS2/WDR6/RPP40	7
GO:0050821	protein stabilization	7/1107	191/18800	0.937598	0.958036	0.840711	USP27X/WDR81/RTN4/RASSF2/BAG2/PLPP3/ANK2	7
GO:0007626	locomotory behavior	7/1107	192/18800	0.939621	0.959146	0.841685	FIG4/FZD4/SNAP25/PBX3/IDO1/EPS8/CLCN3	7
GO:0099003	vesicle-mediated transport in synapse	7/1107	197/18800	0.948889	0.965373	0.847149	KIAA1109/SLC4A8/CDK5R1/SNAP25/RAB3A/PPP3CC/CLCN3	7
GO:0048167	regulation of synaptic plasticity	7/1107	198/18800	0.950583	0.966621	0.848245	CRTC1/RGS14/NR2E1/SNAP25/RAB3A/PRKCZ/MEF2C	7
GO:0006457	protein folding	7/1107	212/18800	0.969544	0.980481	0.860407	DNAJC18/HSPA4L/PPIF/BAG2/RP2/HSPA2/HSPA1L	7
GO:0017148	negative regulation of translation	7/1107	248/18800	0.992006	0.995755	0.87381	AGO4/ZC3H12A/EXOSC5/NOCT/TOB1/BTG2/MOV10	7
GO:0016072	rRNA metabolic process	7/1107	264/18800	0.995748	0.998532	0.876248	HELQ/RPUSD1/ERI2/EXOSC5/RPP40/SUV39H1/DDX11	7
GO:0022613	ribonucleoprotein complex biogenesis	7/1107	448/18800	0.999999	1	0.877535	HELQ/RPUSD1/ERI2/EXOSC5/PSIP1/RPP40/SUV39H1	7
GO:0016446	somatic hypermutation of immunoglobulin genes	6/1107	15/18800	0.000129814	0.00782375	0.00686562	POLL/SAMHD1/POLB/PMS2/MSH2/MSH6	6
GO:0002566	somatic diversification of immune receptors via somatic mutation	6/1107	16/18800	0.000197376	0.00989918	0.00868688	POLL/SAMHD1/POLB/PMS2/MSH2/MSH6	6
GO:0032310	prostaglandin secretion	6/1107	17/18800	0.000289888	0.0124496	0.0109249	PTGES/PLA2G4A/NOS2/IL1B/IL1A/EDN1	6
GO:0002827	positive regulation of T-helper 1 type immune response	6/1107	18/18800	0.000413265	0.0163753	0.0143699	TBX21/RIPK2/PLA2G4A/IL12B/IL1R1/IL1B	6
GO:0000729	DNA double-strand break processing	6/1107	19/18800	0.00057408	0.0210067	0.0184341	SLX1A/SLX4/SMARCAD1/SETMAR/RAD52/BLM	6
GO:0035743	CD4-positive, alpha-beta T cell cytokine production	6/1107	19/18800	0.00057408	0.0210067	0.0184341	RSAD2/TBX21/PRKCZ/IL6/IL1R1/IL1B	6
GO:0006268	DNA unwinding involved in DNA replication	6/1107	22/18800	0.00135604	0.0376958	0.0330794	RECQL4/RECQL5/MCM5/MCM4/MCM2/BLM	6
GO:0072574	hepatocyte proliferation	6/1107	22/18800	0.00135604	0.0376958	0.0330794	CFLAR/TNFAIP3/TNF/PROX1/NOTCH2/IL6	6
GO:0072575	epithelial cell proliferation involved in liver morphogenesis	6/1107	22/18800	0.00135604	0.0376958	0.0330794	CFLAR/TNFAIP3/TNF/PROX1/NOTCH2/IL6	6
GO:0046641	positive regulation of alpha-beta T cell proliferation	6/1107	23/18800	0.0017442	0.0451627	0.0396319	EBI3/RIPK2/TNFSF4/TGFBR2/JAK2/IL12B	6
GO:0072576	liver morphogenesis	6/1107	23/18800	0.0017442	0.0451627	0.0396319	CFLAR/TNFAIP3/TNF/PROX1/NOTCH2/IL6	6
GO:0045672	positive regulation of osteoclast differentiation	6/1107	24/18800	0.0022111	0.0509903	0.0447458	PPARGC1B/SLC9B2/TNF/NOTCH2/IL12B/CSF1	6
GO:0006658	phosphatidylserine metabolic process	6/1107	25/18800	0.00276628	0.0594005	0.052126	SLC27A1/SERINC5/LPCAT4/OSBPL5/PLA2G15/PTDSS1	6
GO:0034114	regulation of heterotypic cell-cell adhesion	6/1107	25/18800	0.00276628	0.0594005	0.052126	MYADM/TNF/MAP2K5/MBP/IL1RN/IL1B	6
GO:0035872	nucleotide-binding domain, leucine rich repeat containing receptor signaling pathway	6/1107	26/18800	0.00341957	0.0656251	0.0575884	LACC1/RNF34/RIPK2/TNFAIP3/NFKBIA/BIRC3	6
GO:0043931	ossification involved in bone maturation	6/1107	26/18800	0.00341957	0.0656251	0.0575884	CCDC154/PHOSPHO1/SNX10/ADAMTS7/EBP/EXT1	6
GO:0001556	oocyte maturation	6/1107	27/18800	0.00418096	0.0724296	0.0635595	DMC1/REC8/RPS6KA2/NPR2/EDN1/CDC25B	6
GO:0070977	bone maturation	6/1107	29/18800	0.00606865	0.0924084	0.0810916	CCDC154/PHOSPHO1/SNX10/ADAMTS7/EBP/EXT1	6
GO:0060603	mammary gland duct morphogenesis	6/1107	30/18800	0.00721527	0.104541	0.0917386	NTN1/VDR/CSF1R/CSF1/DDR1/AREG	6
GO:0030149	sphingolipid catabolic process	6/1107	31/18800	0.0085105	0.115382	0.101252	NEU3/SGPL1/SPHK1/SMPD1/ENPP2/GLA	6
GO:0060055	angiogenesis involved in wound healing	6/1107	31/18800	0.0085105	0.115382	0.101252	TNFAIP3/TNF/SLC12A2/SERPINE1/DAG1/ALOX5	6
GO:0033028	myeloid cell apoptotic process	6/1107	32/18800	0.00996423	0.121796	0.10688	HCAR2/CLEC5A/MEF2C/ITPKB/IRF7/IL6	6
GO:0036297	interstrand cross-link repair	6/1107	32/18800	0.00996423	0.121796	0.10688	SLX4/HROB/DCLRE1B/EXO5/FAN1/RAD51AP1	6
GO:0031116	positive regulation of microtubule polymerization	6/1107	33/18800	0.0115861	0.135335	0.118761	OCLN/CDK5RAP2/TOGARAM1/CDK5R1/PAK1/FES	6
GO:0045940	positive regulation of steroid metabolic process	6/1107	33/18800	0.0115861	0.135335	0.118761	LDLRAP1/ABCG1/TNF/STAR/IL1A/ADM	6
GO:0048799	animal organ maturation	6/1107	33/18800	0.0115861	0.135335	0.118761	CCDC154/PHOSPHO1/SNX10/ADAMTS7/EBP/EXT1	6
GO:1901099	negative regulation of signal transduction in absence of ligand	6/1107	33/18800	0.0115861	0.135335	0.118761	STRADB/TNF/MAP2K5/IL1B/IL1A/CSF2	6
GO:2001240	negative regulation of extrinsic apoptotic signaling pathway in absence of ligand	6/1107	33/18800	0.0115861	0.135335	0.118761	STRADB/TNF/MAP2K5/IL1B/IL1A/CSF2	6
GO:0034405	response to fluid shear stress	6/1107	34/18800	0.0133854	0.144797	0.127064	MTSS1/SOCS5/MAP2K5/MEF2C/SMAD6/CSF2	6
GO:0046475	glycerophospholipid catabolic process	6/1107	34/18800	0.0133854	0.144797	0.127064	GDPD1/PLA2G15/PLA2G4A/ENPP2/LDLR/SCARB1	6
GO:0035633	maintenance of blood-brain barrier	6/1107	35/18800	0.0153712	0.157041	0.137809	OCLN/LSR/F11R/SLC12A2/MBP/IL6	6
GO:0030224	monocyte differentiation	6/1107	36/18800	0.0175521	0.174302	0.152956	PPARG/IRF7/FES/CSF2/CSF1R/CSF1	6
GO:0046466	membrane lipid catabolic process	6/1107	36/18800	0.0175521	0.174302	0.152956	NEU3/SGPL1/SPHK1/SMPD1/ENPP2/GLA	6
GO:0046471	phosphatidylglycerol metabolic process	6/1107	36/18800	0.0175521	0.174302	0.152956	SLC27A1/LPCAT4/GPAM/PLA2G15/TAFAZZIN/PLA2G4A	6
GO:0003230	cardiac atrium development	6/1107	37/18800	0.0199361	0.179625	0.157627	WNT11/NSD2/PROX1/NOTCH2/ENG/ANK2	6
GO:0022616	DNA strand elongation	6/1107	37/18800	0.0199361	0.179625	0.157627	DCLRE1B/RFC3/POLE/POLD2/MCM4/LIG1	6
GO:0031112	positive regulation of microtubule polymerization or depolymerization	6/1107	37/18800	0.0199361	0.179625	0.157627	OCLN/CDK5RAP2/TOGARAM1/CDK5R1/PAK1/FES	6
GO:0048846	axon extension involved in axon guidance	6/1107	37/18800	0.0199361	0.179625	0.157627	SEMA4A/SEMA6A/SEMA5B/SEMA3C/SEMA4F/ALCAM	6
GO:0070873	regulation of glycogen metabolic process	6/1107	37/18800	0.0199361	0.179625	0.157627	RUBCNL/PASK/SORBS1/ENPP1/KHK/IRS1	6
GO:0090218	positive regulation of lipid kinase activity	6/1107	37/18800	0.0199361	0.179625	0.157627	P2RY12/VAV3/IRS1/FLT1/EEF1A2/CCR7	6
GO:1902284	neuron projection extension involved in neuron projection guidance	6/1107	37/18800	0.0199361	0.179625	0.157627	SEMA4A/SEMA6A/SEMA5B/SEMA3C/SEMA4F/ALCAM	6
GO:0048246	macrophage chemotaxis	6/1107	38/18800	0.0225308	0.198515	0.174204	MMP28/SLAMF8/CCL5/EDNRB/CSF1R/CSF1	6
GO:1901661	quinone metabolic process	6/1107	38/18800	0.0225308	0.198515	0.174204	CBR4/COQ8B/PDSS2/COQ8A/UBIAD1/FDXR	6
GO:0045124	regulation of bone resorption	6/1107	41/18800	0.0316471	0.237668	0.208562	PPARGC1B/UBASH3B/GPR137/TNFAIP3/IL6/CSF1R	6
GO:0150077	regulation of neuroinflammatory response	6/1107	41/18800	0.0316471	0.237668	0.208562	SPHK1/TNF/CD200/LDLR/IL6/IL1B	6
GO:0002347	response to tumor cell	6/1107	42/18800	0.0351494	0.255154	0.223906	IL4I1/CD274/PVR/NOTCH2/IL12B/IL12A	6
GO:0007099	centriole replication	6/1107	42/18800	0.0351494	0.255154	0.223906	WDR62/POC1B/CDK5RAP2/KIAA0753/TRIM37/BRCA1	6
GO:0050691	regulation of defense response to virus by host	6/1107	42/18800	0.0351494	0.255154	0.223906	STING1/IL27/ZC3H12A/TNFAIP3/IL12B/IL1B	6
GO:0050999	regulation of nitric-oxide synthase activity	6/1107	42/18800	0.0351494	0.255154	0.223906	TNF/NPR3/IL1B/IL1A/GLA/SCARB1	6
GO:0070266	necroptotic process	6/1107	42/18800	0.0351494	0.255154	0.223906	ZBP1/PPIF/CFLAR/TNF/FAS/BIRC3	6
GO:1900371	regulation of purine nucleotide biosynthetic process	6/1107	42/18800	0.0351494	0.255154	0.223906	ANTKMT/TAFAZZIN/PDK1/NOS2/AK4/PARP1	6
GO:0006284	base-excision repair	6/1107	43/18800	0.0388917	0.269499	0.236495	POLL/FAM168A/POLE/POLB/OGG1/LIG1	6
GO:0009394	2'-deoxyribonucleotide metabolic process	6/1107	43/18800	0.0388917	0.269499	0.236495	CMPK2/NUDT18/SAMHD1/OGG1/DCTD/DCK	6
GO:0021575	hindbrain morphogenesis	6/1107	43/18800	0.0388917	0.269499	0.236495	COQ8B/TTC21B/DLC1/LDB1/SPTBN2/PROX1	6
GO:0030808	regulation of nucleotide biosynthetic process	6/1107	43/18800	0.0388917	0.269499	0.236495	ANTKMT/TAFAZZIN/PDK1/NOS2/AK4/PARP1	6
GO:0042181	ketone biosynthetic process	6/1107	43/18800	0.0388917	0.269499	0.236495	COQ8B/PDSS2/COQ8A/UBIAD1/FDXR/ADM	6
GO:0043507	positive regulation of JUN kinase activity	6/1107	43/18800	0.0388917	0.269499	0.236495	TLR9/FZD4/TNF/PTPN1/PAK1/EDN1	6
GO:0006509	membrane protein ectodomain proteolysis	6/1107	44/18800	0.0428778	0.28368	0.24894	PACSIN3/LRIG2/TNF/PSEN2/IL1B/DAG1	6
GO:0009262	deoxyribonucleotide metabolic process	6/1107	44/18800	0.0428778	0.28368	0.24894	CMPK2/NUDT18/SAMHD1/OGG1/DCTD/DCK	6
GO:0045840	positive regulation of mitotic nuclear division	6/1107	44/18800	0.0428778	0.28368	0.24894	SPHK1/CDC23/TNF/IL1B/IL1A/EDN1	6
GO:0097178	ruffle assembly	6/1107	44/18800	0.0428778	0.28368	0.24894	P2RY12/SNX10/KANK1/TACSTD2/ICAM1/EPS8	6
GO:0002861	regulation of inflammatory response to antigenic stimulus	6/1107	45/18800	0.047111	0.290335	0.25478	YES1/TNF/PLCG1/LTA/IL12B/CCR7	6
GO:0032892	positive regulation of organic acid transport	6/1107	45/18800	0.047111	0.290335	0.25478	PTGES/SLC12A2/PLA2G4A/IL1B/IL1A/EDN1	6
GO:0046427	positive regulation of receptor signaling pathway via JAK-STAT	6/1107	45/18800	0.047111	0.290335	0.25478	TNF/CCL5/JAK2/IL12B/IL6R/IL6	6
GO:0046839	phospholipid dephosphorylation	6/1107	45/18800	0.047111	0.290335	0.25478	SGPP1/MTMR10/MTMR12/FIG4/INPP4B/PLPP3	6
GO:0005978	glycogen biosynthetic process	6/1107	46/18800	0.0515937	0.30657	0.269026	PRKAG3/PASK/SORBS1/ENPP1/IRS1/GBE1	6
GO:0007019	microtubule depolymerization	6/1107	46/18800	0.0515937	0.30657	0.269026	CAMSAP1/CCSAP/MID1IP1/NCKAP5L/TPX2/MID1	6
GO:0009250	glucan biosynthetic process	6/1107	46/18800	0.0515937	0.30657	0.269026	PRKAG3/PASK/SORBS1/ENPP1/IRS1/GBE1	6
GO:0098534	centriole assembly	6/1107	46/18800	0.0515937	0.30657	0.269026	WDR62/POC1B/CDK5RAP2/KIAA0753/TRIM37/BRCA1	6
GO:1900744	regulation of p38MAPK cascade	6/1107	46/18800	0.0515937	0.30657	0.269026	ZC3H12A/SPHK1/GADD45B/MAP3K3/IL1B/HGF	6
GO:0001774	microglial cell activation	6/1107	47/18800	0.0563279	0.321298	0.28195	SPHK1/TNF/LDLR/JAK2/IL6/IFNGR1	6
GO:0002673	regulation of acute inflammatory response	6/1107	47/18800	0.0563279	0.321298	0.28195	PTGES/TNF/IL6/IL1B/EDNRB/CCR7	6
GO:0032365	intracellular lipid transport	6/1107	47/18800	0.0563279	0.321298	0.28195	SGPP1/LDLRAP1/ABCG1/STAR/LDLR/ABCD2	6
GO:0034198	cellular response to amino acid starvation	6/1107	47/18800	0.0563279	0.321298	0.28195	KICS2/SESN3/RRAGD/TFEB/ATF3/FAS	6
GO:0045646	regulation of erythrocyte differentiation	6/1107	47/18800	0.0563279	0.321298	0.28195	ANKRD54/FAM210B/ABCB10/ISG15/LDB1/INHBA	6
GO:0050919	negative chemotaxis	6/1107	47/18800	0.0563279	0.321298	0.28195	SEMA4A/SEMA6A/SEMA5B/SEMA3C/SEMA4F/NTN1	6
GO:1905953	negative regulation of lipid localization	6/1107	47/18800	0.0563279	0.321298	0.28195	ABCG1/TNF/PPARG/NFKBIA/NFKB1/IL6	6
GO:0003044	regulation of systemic arterial blood pressure mediated by a chemical signal	6/1107	48/18800	0.0613146	0.328907	0.288627	SUCNR1/RPS6KA2/EDNRB/EDN1/ECE1/ADRB2	6
GO:0010543	regulation of platelet activation	6/1107	48/18800	0.0613146	0.328907	0.288627	UBASH3B/F11R/PLEK/PLA2G4A/JAK2/IL6	6
GO:0016574	histone ubiquitination	6/1107	48/18800	0.0613146	0.328907	0.288627	KDM2B/UHRF1/SUZ12/TRIM37/PHC1/BMI1	6
GO:0031641	regulation of myelination	6/1107	48/18800	0.0613146	0.328907	0.288627	LPIN1/FIG4/TNF/PTPRZ1/HGF/DAG1	6
GO:0045747	positive regulation of Notch signaling pathway	6/1107	48/18800	0.0613146	0.328907	0.288627	TSPAN14/POGLUT1/BMP2K/TSPAN5/CCN3/JAG1	6
GO:0061028	establishment of endothelial barrier	6/1107	48/18800	0.0613146	0.328907	0.288627	MYADM/F11R/TNF/IL1B/ICAM1/EDNRB	6
GO:1903426	regulation of reactive oxygen species biosynthetic process	6/1107	48/18800	0.0613146	0.328907	0.288627	CFLAR/SLC5A3/CLCN3/ARG2/ALOX5/ABCD2	6
GO:0022602	ovulation cycle process	6/1107	49/18800	0.0665543	0.337811	0.296441	SGPL1/FZD4/TNFAIP6/MMP19/INHBA/A2M	6
GO:0030225	macrophage differentiation	6/1107	49/18800	0.0665543	0.337811	0.296441	NRROS/INHBA/CSF2/CSF1R/CSF1/PARP1	6
GO:0045005	DNA-dependent DNA replication maintenance of fidelity	6/1107	49/18800	0.0665543	0.337811	0.296441	SAMHD1/SETMAR/POLE/TONSL/DDX11/BLM	6
GO:0045058	T cell selection	6/1107	49/18800	0.0665543	0.337811	0.296441	TBX21/ITPKB/IL12B/IL6R/IL6/CCR7	6
GO:0046850	regulation of bone remodeling	6/1107	49/18800	0.0665543	0.337811	0.296441	PPARGC1B/UBASH3B/GPR137/TNFAIP3/IL6/CSF1R	6
GO:0097300	programmed necrotic cell death	6/1107	49/18800	0.0665543	0.337811	0.296441	ZBP1/PPIF/CFLAR/TNF/FAS/BIRC3	6
GO:1903793	positive regulation of anion transport	6/1107	49/18800	0.0665543	0.337811	0.296441	PTGES/SLC12A2/PLA2G4A/IL1B/IL1A/EDN1	6
GO:1904894	positive regulation of receptor signaling pathway via STAT	6/1107	49/18800	0.0665543	0.337811	0.296441	TNF/CCL5/JAK2/IL12B/IL6R/IL6	6
GO:1990928	response to amino acid starvation	6/1107	49/18800	0.0665543	0.337811	0.296441	KICS2/SESN3/RRAGD/TFEB/ATF3/FAS	6
GO:0002269	leukocyte activation involved in inflammatory response	6/1107	50/18800	0.0720468	0.357344	0.313582	SPHK1/TNF/LDLR/JAK2/IL6/IFNGR1	6
GO:0042149	cellular response to glucose starvation	6/1107	50/18800	0.0720468	0.357344	0.313582	KICS2/SESN3/ZC3H12A/PRKAG3/SUV39H1/SLC2A1	6
GO:0043457	regulation of cellular respiration	6/1107	50/18800	0.0720468	0.357344	0.313582	SLC25A23/PPIF/TNF/NOS2/CBFA2T3/AK4	6
GO:0043628	ncRNA 3'-end processing	6/1107	50/18800	0.0720468	0.357344	0.313582	INTS6L/ERI2/INTS14/ELAC2/EXOSC5/INTS7	6
GO:1903053	regulation of extracellular matrix organization	6/1107	50/18800	0.0720468	0.357344	0.313582	SLC2A10/COLGALT1/CFLAR/IL6/DAG1/DDR1	6
GO:0007140	male meiotic nuclear division	6/1107	51/18800	0.0777912	0.363989	0.319413	AGO4/SYCP3/MLH3/DMC1/REC8/HSPA2	6
GO:0060688	regulation of morphogenesis of a branching structure	6/1107	51/18800	0.0777912	0.363989	0.319413	FKBPL/RTN4/PAX8/TNF/TACSTD2/HGF	6
GO:0002686	negative regulation of leukocyte migration	6/1107	52/18800	0.0837861	0.384194	0.337144	MMP28/SLAMF8/PADI2/TNFAIP6/CCN3/CD200	6
GO:0038093	Fc receptor signaling pathway	6/1107	52/18800	0.0837861	0.384194	0.337144	APPL2/VAV3/YES1/PLCG1/PAK1/FCGR3A	6
GO:0043090	amino acid import	6/1107	53/18800	0.0900292	0.391673	0.343707	SLC43A2/SFXN2/TNF/SLC6A12/SLC1A5/SLC1A2	6
GO:0072698	protein localization to microtubule cytoskeleton	6/1107	53/18800	0.0900292	0.391673	0.343707	SNX10/CEP131/CEP250/MID2/KIAA0753/MID1	6
GO:0030834	regulation of actin filament depolymerization	6/1107	54/18800	0.0965177	0.391673	0.343707	PDXP/TRIOBP/SPTBN2/PLEK/EPS8/ADD2	6
GO:0048599	oocyte development	6/1107	54/18800	0.0965177	0.391673	0.343707	DMC1/REC8/RPS6KA2/NPR2/EDN1/CDC25B	6
GO:0001954	positive regulation of cell-matrix adhesion	6/1107	55/18800	0.103248	0.391673	0.343707	FMN1/PRKCZ/DAG1/CSF1/COL16A1/CCR7	6
GO:0003179	heart valve morphogenesis	6/1107	55/18800	0.103248	0.391673	0.343707	OLFM1/TGFBR2/NOTCH2/MEF2C/SMAD6/JAG1	6
GO:0043647	inositol phosphate metabolic process	6/1107	55/18800	0.103248	0.391673	0.343707	CD244/INPP4B/PTH1R/PLEK/ITPKB/ADCYAP1R1	6
GO:0045620	negative regulation of lymphocyte differentiation	6/1107	55/18800	0.103248	0.391673	0.343707	ZC3H12A/TBX21/FGL2/SOCS5/TNFSF4/INHBA	6
GO:0051784	negative regulation of nuclear division	6/1107	55/18800	0.103248	0.391673	0.343707	CDK5RAP2/ZWINT/NME6/RPS6KA2/CHEK1/CCNB1	6
GO:0034204	lipid translocation	6/1107	56/18800	0.110217	0.391673	0.343707	ATP8B4/ATG9A/ATP10A/XKR8/ATP8A1/ABCG1	6
GO:0055078	sodium ion homeostasis	6/1107	56/18800	0.110217	0.391673	0.343707	SLC12A2/SLC9A1/IL1A/EXT1/EDNRB/EDN1	6
GO:0061756	leukocyte adhesion to vascular endothelial cell	6/1107	56/18800	0.110217	0.391673	0.343707	TNF/SELL/IL6/EXT1/ALOX5/ADD2	6
GO:0007566	embryo implantation	6/1107	57/18800	0.11742	0.397797	0.349081	ACOD1/TPPP3/TGFBR2/IL1B/DDR1/ARHGDIB	6
GO:0038066	p38MAPK cascade	6/1107	57/18800	0.11742	0.397797	0.349081	ZC3H12A/SPHK1/GADD45B/MAP3K3/IL1B/HGF	6
GO:0044458	motile cilium assembly	6/1107	57/18800	0.11742	0.397797	0.349081	CFAP206/TPGS1/IQCG/SPEF2/SPATA6/CEP131	6
GO:0051289	protein homotetramerization	6/1107	57/18800	0.11742	0.397797	0.349081	CBR4/APPL2/SAMHD1/CBY1/CRTC1/KCNJ2	6
GO:0070228	regulation of lymphocyte apoptotic process	6/1107	57/18800	0.11742	0.397797	0.349081	HSH2D/GPAM/CD274/CCL5/IDO1/ARG2	6
GO:0006289	nucleotide-excision repair	6/1107	58/18800	0.124851	0.414937	0.364122	SLX4/POLL/FAN1/RAD52/POLE/OGG1	6
GO:0009994	oocyte differentiation	6/1107	58/18800	0.124851	0.414937	0.364122	DMC1/REC8/RPS6KA2/NPR2/EDN1/CDC25B	6
GO:0030514	negative regulation of BMP signaling pathway	6/1107	58/18800	0.124851	0.414937	0.364122	TOB1/TNFAIP6/HTRA1/PPARG/SMAD6/FBN1	6
GO:0032481	positive regulation of type I interferon production	6/1107	58/18800	0.124851	0.414937	0.364122	STING1/DHX33/TLR9/ISG15/RIPK2/IRF7	6
GO:0033619	membrane protein proteolysis	6/1107	58/18800	0.124851	0.414937	0.364122	PACSIN3/LRIG2/TNF/PSEN2/IL1B/DAG1	6
GO:0030042	actin filament depolymerization	6/1107	59/18800	0.132506	0.428552	0.37607	PDXP/TRIOBP/SPTBN2/PLEK/EPS8/ADD2	6
GO:0031102	neuron projection regeneration	6/1107	59/18800	0.132506	0.428552	0.37607	LRIG2/KIAA0319/JAK2/HGF/DAG1/ADM	6
GO:0051353	positive regulation of oxidoreductase activity	6/1107	59/18800	0.132506	0.428552	0.37607	VDR/TNF/NPR3/IL1B/EDN1/SCARB1	6
GO:1902893	regulation of pri-miRNA transcription by RNA polymerase II	6/1107	59/18800	0.132506	0.428552	0.37607	MRTFB/FOSL1/TNF/PPARG/NFATC3/SMAD6	6
GO:0006687	glycosphingolipid metabolic process	6/1107	60/18800	0.140378	0.440821	0.386836	ST6GALNAC6/NEU3/ST3GAL5/B3GALT4/SMPD1/GLA	6
GO:0061614	pri-miRNA transcription by RNA polymerase II	6/1107	60/18800	0.140378	0.440821	0.386836	MRTFB/FOSL1/TNF/PPARG/NFATC3/SMAD6	6
GO:0008333	endosome to lysosome transport	6/1107	61/18800	0.148462	0.450339	0.395189	SNX27/AKTIP/KIF13A/DENND3/SORT1/ADRB2	6
GO:1903409	reactive oxygen species biosynthetic process	6/1107	61/18800	0.148462	0.450339	0.395189	CFLAR/SLC5A3/CLCN3/ARG2/ALOX5/ABCD2	6
GO:0097035	regulation of membrane lipid distribution	6/1107	62/18800	0.156749	0.450339	0.395189	ATP8B4/ATG9A/ATP10A/XKR8/ATP8A1/ABCG1	6
GO:0046173	polyol biosynthetic process	6/1107	63/18800	0.165234	0.450339	0.395189	CD244/SPHK1/PTH1R/PLEK/ITPKB/ADCYAP1R1	6
GO:1905515	non-motile cilium assembly	6/1107	63/18800	0.165234	0.450339	0.395189	TTC8/DYNC2H1/IFT172/TOGARAM1/CEP131/CEP250	6
GO:2000401	regulation of lymphocyte migration	6/1107	63/18800	0.165234	0.450339	0.395189	TMEM102/SLC8B1/PADI2/CCL20/CCL5/CD200	6
GO:0001885	endothelial cell development	6/1107	64/18800	0.173909	0.461961	0.405387	MYADM/F11R/TNF/IL1B/ICAM1/EDNRB	6
GO:0016073	snRNA metabolic process	6/1107	64/18800	0.173909	0.461961	0.405387	INTS6L/INTS14/INTS3/EXOSC5/MEPCE/INTS7	6
GO:0045995	regulation of embryonic development	6/1107	64/18800	0.173909	0.461961	0.405387	AMOT/CCSAP/POGLUT1/NOCT/HNF4A/DAG1	6
GO:2000781	positive regulation of double-strand break repair	6/1107	64/18800	0.173909	0.461961	0.405387	SHLD1/KMT5C/RAD51AP1/SETMAR/DDX11/PARP1	6
GO:0002260	lymphocyte homeostasis	6/1107	65/18800	0.182766	0.473971	0.415927	GPAM/LAT/TNFAIP3/MEF2C/IL2RA/FAS	6
GO:0003170	heart valve development	6/1107	65/18800	0.182766	0.473971	0.415927	OLFM1/TGFBR2/NOTCH2/MEF2C/SMAD6/JAG1	6
GO:0031100	animal organ regeneration	6/1107	65/18800	0.182766	0.473971	0.415927	LPIN1/TNF/TGFBR2/IL6/HGF/ADM	6
GO:0048645	animal organ formation	6/1107	65/18800	0.182766	0.473971	0.415927	SPRY1/PAX8/WNT11/TGFBR2/MEF2C/EXT1	6
GO:0046847	filopodium assembly	6/1107	66/18800	0.191797	0.492683	0.432347	VSTM5/AGRN/SPATA13/FGD4/FGD1/CCR7	6
GO:0045600	positive regulation of fat cell differentiation	6/1107	67/18800	0.200995	0.495804	0.435086	METRNL/WDFY2/ZC3H12A/NOCT/PPARG/LPL	6
GO:0046513	ceramide biosynthetic process	6/1107	67/18800	0.200995	0.495804	0.435086	SGMS2/ST6GALNAC6/SPHK1/ST3GAL5/B3GALT4/SMPD1	6
GO:1902475	L-alpha-amino acid transmembrane transport	6/1107	67/18800	0.200995	0.495804	0.435086	SLC43A2/SLC25A22/SLC25A15/TNF/SLC1A5/SLC1A2	6
GO:0009206	purine ribonucleoside triphosphate biosynthetic process	6/1107	68/18800	0.21035	0.495804	0.435086	ANTKMT/NME6/TAFAZZIN/IMPDH1/AK4/PARP1	6
GO:2000756	regulation of peptidyl-lysine acetylation	6/1107	68/18800	0.21035	0.495804	0.435086	DIP2A/CTCF/MUC1/IL1B/CHEK1/BRCA1	6
GO:0009145	purine nucleoside triphosphate biosynthetic process	6/1107	69/18800	0.219853	0.497966	0.436983	ANTKMT/NME6/TAFAZZIN/IMPDH1/AK4/PARP1	6
GO:0010569	regulation of double-strand break repair via homologous recombination	6/1107	70/18800	0.229497	0.513398	0.450525	SHLD1/MAGEF1/RAD51AP1/RECQL5/CHEK1/PARP1	6
GO:1904888	cranial skeletal system development	6/1107	70/18800	0.229497	0.513398	0.450525	WDR19/RAB23/CHST11/TGFBR2/MTHFD1/EXT1	6
GO:0000281	mitotic cytokinesis	6/1107	71/18800	0.239273	0.528863	0.464096	LZTS2/ANLN/KIF20A/CUL7/RASA1/MYH10	6
GO:0051568	histone H3-K4 methylation	6/1107	71/18800	0.239273	0.528863	0.464096	TET3/KAT8/PAGR1/SETD4/SETMAR/BRCA1	6
GO:0003208	cardiac ventricle morphogenesis	6/1107	72/18800	0.24917	0.534225	0.468802	SEMA3C/TGFBR2/PROX1/MEF2C/ENG/JAG1	6
GO:0006801	superoxide metabolic process	6/1107	72/18800	0.24917	0.534225	0.468802	NRROS/PREX1/NOS2/NCF2/EDN1/ACP5	6
GO:0070192	chromosome organization involved in meiotic cell cycle	6/1107	72/18800	0.24917	0.534225	0.468802	AGO4/MLH3/NCAPD3/DMC1/REC8/CCNE2	6
GO:0003281	ventricular septum development	6/1107	73/18800	0.259182	0.534225	0.468802	PAX8/WNT11/NSD2/TGFBR2/PROX1/SMAD6	6
GO:0016239	positive regulation of macroautophagy	6/1107	73/18800	0.259182	0.534225	0.468802	STING1/SESN3/LRSAM1/RIPK2/PIP4K2B/ADRB2	6
GO:0006305	DNA alkylation	6/1107	74/18800	0.269297	0.542285	0.475874	ZFP57/TET3/MBD3/CTCF/BRCA1/PARP1	6
GO:0006306	DNA methylation	6/1107	74/18800	0.269297	0.542285	0.475874	ZFP57/TET3/MBD3/CTCF/BRCA1/PARP1	6
GO:0009201	ribonucleoside triphosphate biosynthetic process	6/1107	74/18800	0.269297	0.542285	0.475874	ANTKMT/NME6/TAFAZZIN/IMPDH1/AK4/PARP1	6
GO:0045669	positive regulation of osteoblast differentiation	6/1107	74/18800	0.269297	0.542285	0.475874	MEF2C/SMAD5/IL6R/IL6/HGF/JAG1	6
GO:0045685	regulation of glial cell differentiation	6/1107	75/18800	0.279507	0.554837	0.486889	NR2E1/PTPRZ1/LDLR/IL6/DAG1/ASPA	6
GO:0071230	cellular response to amino acid stimulus	6/1107	75/18800	0.279507	0.554837	0.486889	CASTOR2/SESN3/RRAGD/AMIGO1/TNF/COL16A1	6
GO:0086003	cardiac muscle cell contraction	6/1107	75/18800	0.279507	0.554837	0.486889	GPD1L/SLC9A1/PDE4B/KCNJ8/KCNJ2/ANK2	6
GO:0120192	tight junction assembly	6/1107	75/18800	0.279507	0.554837	0.486889	OCLN/LSR/F11R/CLDN15/WNT11/TNF	6
GO:0140056	organelle localization by membrane tethering	6/1107	75/18800	0.279507	0.554837	0.486889	TSNARE1/ESYT1/SNAP25/RAB3A/PSEN2/PLEK	6
GO:0032456	endocytic recycling	6/1107	77/18800	0.300178	0.559448	0.490936	RAB11FIP4/KIAA1109/SNX27/ANKRD50/SNX12/VPS52	6
GO:0032720	negative regulation of tumor necrosis factor production	6/1107	77/18800	0.300178	0.559448	0.490936	ZC3H12A/VSIR/GPNMB/TNFAIP3/ARG2/ACP5	6
GO:0045913	positive regulation of carbohydrate metabolic process	6/1107	77/18800	0.300178	0.559448	0.490936	CD244/SORBS1/PTH1R/NFKB1/IRS1/ADCYAP1R1	6
GO:0090559	regulation of membrane permeability	6/1107	77/18800	0.300178	0.559448	0.490936	TMEM102/THEM4/SLC35F6/F11R/PPIF/SLC9A1	6
GO:1903201	regulation of oxidative stress-induced cell death	6/1107	77/18800	0.300178	0.559448	0.490936	MEAK7/TNF/PYCR1/HGF/ENDOG/PARP1	6
GO:0043537	negative regulation of blood vessel endothelial cell migration	6/1107	78/18800	0.310619	0.563562	0.494546	STARD13/VASH1/TNF/MAP2K5/PPARG/MEF2C	6
GO:0010770	positive regulation of cell morphogenesis involved in differentiation	6/1107	79/18800	0.32112	0.578579	0.507724	MYADM/PREX1/EEF2K/OBSL1/TRIOBP/CUL7	6
GO:0048145	regulation of fibroblast proliferation	6/1107	79/18800	0.32112	0.578579	0.507724	TRIM32/SPHK1/LTA/FN1/CCNB1/BMI1	6
GO:0048844	artery morphogenesis	6/1107	79/18800	0.32112	0.578579	0.507724	WNT11/PROX1/LDLR/ENG/EDN1/JAG1	6
GO:1901184	regulation of ERBB signaling pathway	6/1107	79/18800	0.32112	0.578579	0.507724	RHBDF1/RTN4/NEU3/SOCS5/BCAR3/AREG	6
GO:0021766	hippocampus development	6/1107	80/18800	0.331671	0.584696	0.513092	DCLK2/FEZ1/CDK5R1/BTG2/NR2E1/PROX1	6
GO:0045814	negative regulation of gene expression, epigenetic	6/1107	80/18800	0.331671	0.584696	0.513092	MBD3/BAHD1/CTCF/SUV39H1/PHF2/BMI1	6
GO:1902117	positive regulation of organelle assembly	6/1107	80/18800	0.331671	0.584696	0.513092	LRSAM1/STX18/GPSM2/PIP4K2B/TNF/CSF2	6
GO:0031016	pancreas development	6/1107	81/18800	0.342263	0.584696	0.513092	ONECUT2/PROX1/IL6R/IL6/HNF4A/CELA1	6
GO:0045445	myoblast differentiation	6/1107	81/18800	0.342263	0.584696	0.513092	MBNL3/XKR8/CDON/TNF/MEF2C/JAG1	6
GO:0048144	fibroblast proliferation	6/1107	81/18800	0.342263	0.584696	0.513092	TRIM32/SPHK1/LTA/FN1/CCNB1/BMI1	6
GO:1901292	nucleoside phosphate catabolic process	6/1107	82/18800	0.352888	0.589683	0.517467	NUDT18/NUDT9/SAMHD1/ENPP1/PDE4B/OGG1	6
GO:2001021	negative regulation of response to DNA damage stimulus	6/1107	82/18800	0.352888	0.589683	0.517467	SHLD1/MAGEF1/TRIM32/RECQL5/OGG1/MUC1	6
GO:0090502	RNA phosphodiester bond hydrolysis, endonucleolytic	6/1107	83/18800	0.363538	0.603261	0.529383	MBLAC1/ZC3H12A/ELAC2/NYNRIN/RPP40/ENDOG	6
GO:0097006	regulation of plasma lipoprotein particle levels	6/1107	84/18800	0.374204	0.607603	0.533193	NCEH1/LDLRAP1/ABCG1/LPL/LDLR/SCARB1	6
GO:0055072	iron ion homeostasis	6/1107	85/18800	0.384877	0.607603	0.533193	SLC46A1/SLC25A28/TTC7A/HEPH/HYAL2/TFR2	6
GO:0071229	cellular response to acid chemical	6/1107	85/18800	0.384877	0.607603	0.533193	CASTOR2/SESN3/RRAGD/AMIGO1/TNF/COL16A1	6
GO:0035082	axoneme assembly	6/1107	87/18800	0.406216	0.630664	0.55343	CFAP206/TPGS1/IQCG/SPEF2/TOGARAM1/CEP131	6
GO:0055006	cardiac cell development	6/1107	87/18800	0.406216	0.630664	0.55343	PDCD4/OBSL1/SPRY1/PROX1/EDN1/JAG1	6
GO:0007029	endoplasmic reticulum organization	6/1107	88/18800	0.416867	0.630664	0.55343	REEP6/REEP4/RTN4/STX18/ESYT1/DOP1B	6
GO:0006493	protein O-linked glycosylation	6/1107	89/18800	0.427494	0.638348	0.560173	TET3/MGAT5B/TMTC4/POGLUT1/SLC35C1/GALNT7	6
GO:0007589	body fluid secretion	6/1107	89/18800	0.427494	0.638348	0.560173	VDR/NPR3/SLC29A2/CELSR2/EDN1/DDR1	6
GO:0051591	response to cAMP	6/1107	89/18800	0.427494	0.638348	0.560173	PPARGC1B/SLC26A6/EEF2K/FOSL1/MMP19/AREG	6
GO:0001843	neural tube closure	6/1107	90/18800	0.438091	0.647166	0.567911	KDM2B/IFT172/PLXNB2/DLC1/MTHFD1/ADM	6
GO:0042475	odontogenesis of dentin-containing tooth	6/1107	90/18800	0.438091	0.647166	0.567911	CCDC154/STIM1/HTRA1/SERPINE1/CSF1/ADM	6
GO:0061157	mRNA destabilization	6/1107	90/18800	0.438091	0.647166	0.567911	ZC3H12A/EXOSC5/NOCT/TOB1/BTG2/MOV10	6
GO:0035304	regulation of protein dephosphorylation	6/1107	91/18800	0.448652	0.652406	0.572509	PPP1R15A/CAMTA1/DLC1/TNF/SMPD1/JAK2	6
GO:0045666	positive regulation of neuron differentiation	6/1107	91/18800	0.448652	0.652406	0.572509	ZC4H2/TRIM32/FEZ1/TCF12/PROX1/MEF2C	6
GO:0060606	tube closure	6/1107	91/18800	0.448652	0.652406	0.572509	KDM2B/IFT172/PLXNB2/DLC1/MTHFD1/ADM	6
GO:0009953	dorsal/ventral pattern formation	6/1107	92/18800	0.459169	0.653923	0.573841	TTC21B/DYNC2H1/WDR19/IFT172/SMAD6/EDN1	6
GO:0002042	cell migration involved in sprouting angiogenesis	6/1107	94/18800	0.480046	0.670973	0.588802	STARD13/NR2E1/MAP2K5/MAP3K3/NR4A1/EGR3	6
GO:0009798	axis specification	6/1107	94/18800	0.480046	0.670973	0.588802	TTC8/IFT172/LDB1/NOTCH2/SMAD6/ETS2	6
GO:0050779	RNA destabilization	6/1107	94/18800	0.480046	0.670973	0.588802	ZC3H12A/EXOSC5/NOCT/TOB1/BTG2/MOV10	6
GO:0061014	positive regulation of mRNA catabolic process	6/1107	94/18800	0.480046	0.670973	0.588802	ZC3H12A/EXOSC5/NOCT/TOB1/BTG2/MOV10	6
GO:0014020	primary neural tube formation	6/1107	96/18800	0.500674	0.682539	0.598952	KDM2B/IFT172/PLXNB2/DLC1/MTHFD1/ADM	6
GO:0032091	negative regulation of protein binding	6/1107	96/18800	0.500674	0.682539	0.598952	ADNP/BAG2/DDX11/ATP2A3/TLE5/ADRB2	6
GO:0045132	meiotic chromosome segregation	6/1107	96/18800	0.500674	0.682539	0.598952	AGO4/SLX4/MLH3/DMC1/REC8/CCNE2	6
GO:0051153	regulation of striated muscle cell differentiation	6/1107	96/18800	0.500674	0.682539	0.598952	PLPP7/TRIM32/PROX1/CCN3/MEF2C/EDN1	6
GO:1902414	protein localization to cell junction	6/1107	96/18800	0.500674	0.682539	0.598952	LSR/F11R/CLSTN3/SNAP25/PRKCZ/DAG1	6
GO:0010596	negative regulation of endothelial cell migration	6/1107	97/18800	0.510881	0.689166	0.604767	STARD13/VASH1/TNF/MAP2K5/PPARG/MEF2C	6
GO:0043279	response to alkaloid	6/1107	97/18800	0.510881	0.689166	0.604767	RECQL5/SMPD1/SLC1A2/CHEK1/CASP7/BLM	6
GO:0042632	cholesterol homeostasis	6/1107	98/18800	0.521009	0.693647	0.608699	LDLRAP1/ABCG1/LPL/LDLR/HNF4A/SCARB1	6
GO:0050764	regulation of phagocytosis	6/1107	99/18800	0.531053	0.704143	0.61791	MYO18A/APPL2/SPHK1/TNF/IL1B/SCARB1	6
GO:0055092	sterol homeostasis	6/1107	99/18800	0.531053	0.704143	0.61791	LDLRAP1/ABCG1/LPL/LDLR/HNF4A/SCARB1	6
GO:0042100	B cell proliferation	6/1107	100/18800	0.541008	0.708365	0.621615	SASH3/TLR9/VAV3/MEF2C/CR2/CD40	6
GO:0061640	cytoskeleton-dependent cytokinesis	6/1107	100/18800	0.541008	0.708365	0.621615	LZTS2/ANLN/KIF20A/CUL7/RASA1/MYH10	6
GO:0000041	transition metal ion transport	6/1107	101/18800	0.550871	0.713625	0.626231	SLC46A1/SLC25A28/HEPH/SLC30A4/TFR2/SLC31A1	6
GO:0046620	regulation of organ growth	6/1107	101/18800	0.550871	0.713625	0.626231	SASH3/WWC1/TGFBR2/PROX1/MEF2C/EDN1	6
GO:0009062	fatty acid catabolic process	6/1107	102/18800	0.560636	0.72266	0.63416	TYSND1/PLA2G15/LPIN1/SLC27A4/IRS1/ABCD2	6
GO:0006664	glycolipid metabolic process	6/1107	103/18800	0.5703	0.723207	0.63464	ST6GALNAC6/NEU3/ST3GAL5/B3GALT4/SMPD1/GLA	6
GO:0001841	neural tube formation	6/1107	104/18800	0.579859	0.729732	0.640366	KDM2B/IFT172/PLXNB2/DLC1/MTHFD1/ADM	6
GO:0002444	myeloid leukocyte mediated immunity	6/1107	104/18800	0.579859	0.729732	0.640366	TREM1/LAT/IL6/FES/FCGR3A/FCGR1A	6
GO:0006892	post-Golgi vesicle-mediated transport	6/1107	104/18800	0.579859	0.729732	0.640366	OSBPL5/KIF13A/DOP1B/VPS52/SORT1/RP2	6
GO:0034766	negative regulation of ion transmembrane transport	6/1107	104/18800	0.579859	0.729732	0.640366	TCAF2/SLC43A2/TLR9/PPIF/TNF/GEM	6
GO:0046822	regulation of nucleocytoplasmic transport	6/1107	104/18800	0.579859	0.729732	0.640366	ZC3H12A/RAB23/NUP58/HYAL2/JAK2/IL1B	6
GO:1903509	liposaccharide metabolic process	6/1107	104/18800	0.579859	0.729732	0.640366	ST6GALNAC6/NEU3/ST3GAL5/B3GALT4/SMPD1/GLA	6
GO:0006576	cellular biogenic amine metabolic process	6/1107	105/18800	0.589309	0.739161	0.64864	GDPD1/IL4I1/SAT2/KYNU/IDO1/HNMT	6
GO:0008637	apoptotic mitochondrial changes	6/1107	107/18800	0.607871	0.749725	0.65791	TMEM102/THEM4/GGCT/SLC35F6/PPIF/HGF	6
GO:0019882	antigen processing and presentation	6/1107	107/18800	0.607871	0.749725	0.65791	MARCHF8/MFSD6/FGL2/ICAM1/EXT1/CCR7	6
GO:0021761	limbic system development	6/1107	108/18800	0.616976	0.753641	0.661346	DCLK2/FEZ1/CDK5R1/BTG2/NR2E1/PROX1	6
GO:2000060	positive regulation of ubiquitin-dependent protein catabolic process	6/1107	108/18800	0.616976	0.753641	0.661346	RNF19B/ZYG11B/MAGEF1/SOCS5/PLK3/CBFA2T3	6
GO:0036503	ERAD pathway	6/1107	109/18800	0.625962	0.758344	0.665474	DNAJC18/TMUB1/SGTB/RNFT1/ERLIN2/UBE4B	6
GO:0048259	regulation of receptor-mediated endocytosis	6/1107	110/18800	0.634824	0.766879	0.672963	ANKRD13D/BMP2K/LDLRAP1/NEU3/TNK2/SERPINE1	6
GO:0001676	long-chain fatty acid metabolic process	6/1107	111/18800	0.643562	0.769249	0.675043	SLC27A1/ELOVL6/SLC27A4/PLA2G4A/FADS1/ALOX5	6
GO:0001938	positive regulation of endothelial cell proliferation	6/1107	111/18800	0.643562	0.769249	0.675043	VEGFC/CCL24/PROX1/PLCG1/NR4A1/EGR3	6
GO:0018107	peptidyl-threonine phosphorylation	6/1107	115/18800	0.677228	0.79419	0.69693	DYRK1B/SPHK1/CDK5R1/RIPK2/TGFBR2/CHEK1	6
GO:0046916	cellular transition metal ion homeostasis	6/1107	115/18800	0.677228	0.79419	0.69693	SLC46A1/TTC7A/HEPH/SLC30A4/TFR2/SLC31A1	6
GO:0030326	embryonic limb morphogenesis	6/1107	119/18800	0.708773	0.812421	0.712928	ZNF358/DYNC2H1/WDR19/CHST11/NOTCH2/ECE1	6
GO:0035113	embryonic appendage morphogenesis	6/1107	119/18800	0.708773	0.812421	0.712928	ZNF358/DYNC2H1/WDR19/CHST11/NOTCH2/ECE1	6
GO:0045471	response to ethanol	6/1107	119/18800	0.708773	0.812421	0.712928	TNF/POLB/OGG1/EPS8/CAT/ADCYAP1R1	6
GO:0000956	nuclear-transcribed mRNA catabolic process	6/1107	121/18800	0.723733	0.823123	0.72232	ZC3H12A/EXOSC5/NOCT/TOB1/DHX34/BTG2	6
GO:0051101	regulation of DNA binding	6/1107	121/18800	0.723733	0.823123	0.72232	ZC4H2/TFAP4/PPARG/NFKBIA/JAK2/PARP1	6
GO:0055007	cardiac muscle cell differentiation	6/1107	121/18800	0.723733	0.823123	0.72232	CBY1/OBSL1/SLC9A1/PROX1/MEF2C/EDN1	6
GO:1903008	organelle disassembly	6/1107	121/18800	0.723733	0.823123	0.72232	STING1/ATG9A/RETREG1/TEX264/TAFAZZIN/PLK3	6
GO:0007613	memory	6/1107	122/18800	0.73101	0.830091	0.728434	ADNP/CRTC1/RGS14/CHST10/PRKCZ/LDLR	6
GO:0014902	myotube differentiation	6/1107	122/18800	0.73101	0.830091	0.728434	PLPP7/DYRK1B/CFLAR/SORT1/CCN3/MEF2C	6
GO:0019730	antimicrobial humoral response	6/1107	122/18800	0.73101	0.830091	0.728434	ACOD1/RNASE6/PPBP/CXCL8/JCHAIN/CXCL1	6
GO:0097237	cellular response to toxic substance	6/1107	123/18800	0.738149	0.831831	0.729961	UBIAD1/ABTB2/PTGES/ABCG2/TNF/CAT	6
GO:0018210	peptidyl-threonine modification	6/1107	124/18800	0.745153	0.83713	0.734611	DYRK1B/SPHK1/CDK5R1/RIPK2/TGFBR2/CHEK1	6
GO:0072329	monocarboxylic acid catabolic process	6/1107	124/18800	0.745153	0.83713	0.734611	TYSND1/PLA2G15/LPIN1/SLC27A4/IRS1/ABCD2	6
GO:1903313	positive regulation of mRNA metabolic process	6/1107	124/18800	0.745153	0.83713	0.734611	ZC3H12A/EXOSC5/NOCT/TOB1/BTG2/MOV10	6
GO:0006612	protein targeting to membrane	6/1107	132/18800	0.796332	0.869234	0.762784	TCAF2/VPS37B/PEX26/SGTB/MTCL1/CDK5R1	6
GO:0030534	adult behavior	6/1107	136/18800	0.818772	0.882418	0.774353	TPGS1/SPTBN2/SLC1A2/PBX3/EPS8/CLCN3	6
GO:0008584	male gonad development	6/1107	140/18800	0.839212	0.89686	0.787027	AGO4/REC8/SGPL1/MSH2/INHBA/IL1A	6
GO:0046546	development of primary male sexual characteristics	6/1107	141/18800	0.844021	0.900791	0.790476	AGO4/REC8/SGPL1/MSH2/INHBA/IL1A	6
GO:0007269	neurotransmitter secretion	6/1107	145/18800	0.862098	0.910599	0.799083	KCNMB4/SLC4A8/SNAP25/RAB3A/MEF2C/NR4A1	6
GO:0099643	signal release from synapse	6/1107	145/18800	0.862098	0.910599	0.799083	KCNMB4/SLC4A8/SNAP25/RAB3A/MEF2C/NR4A1	6
GO:0007189	adenylate cyclase-activating G protein-coupled receptor signaling pathway	6/1107	155/18800	0.899812	0.931768	0.817659	PTH1R/PDE4B/ADRB2/ADM/ADCY9/ADCY3	6
GO:0051168	nuclear export	6/1107	156/18800	0.903046	0.933638	0.8193	ANKLE1/LZTS2/STRADB/CCHCR1/MALT1/IL1B	6
GO:0099173	postsynapse organization	6/1107	163/18800	0.923262	0.947811	0.831737	ARHGAP39/EEF2K/TANC2/DIP2A/CDK5R1/SPTBN2	6
GO:2000058	regulation of ubiquitin-dependent protein catabolic process	6/1107	166/18800	0.930729	0.953179	0.836448	RNF19B/ZYG11B/MAGEF1/SOCS5/PLK3/CBFA2T3	6
GO:0022900	electron transport chain	6/1107	167/18800	0.933071	0.954907	0.837965	SLC25A22/TAFAZZIN/NCF2/IDO1/CCNB1/ASPH	6
GO:0009566	fertilization	6/1107	196/18800	0.976634	0.985221	0.864567	PLCD4/CCDC136/REC8/RAB3A/HSPA1L/ADCY3	6
GO:0006364	rRNA processing	6/1107	226/18800	0.992842	0.996454	0.874424	HELQ/RPUSD1/ERI2/EXOSC5/RPP40/SUV39H1	6
GO:0045055	regulated exocytosis	6/1107	234/18800	0.994848	0.998311	0.876053	LAT/SLC4A8/SNAP25/RAB3A/PLEK/FES	6
GO:0042254	ribosome biogenesis	6/1107	304/18800	0.999761	1	0.877535	HELQ/RPUSD1/ERI2/EXOSC5/RPP40/SUV39H1	6
GO:0008380	RNA splicing	6/1107	438/18800	1	1	0.877535	TSEN54/AHNAK2/LSM10/CCNL1/MBNL3/PSIP1	6
GO:0002676	regulation of chronic inflammatory response	5/1107	10/18800	0.000137782	0.0079054	0.00693727	TNFAIP3/TNF/CCL5/LTA/IDO1	5
GO:0042045	epithelial fluid transport	5/1107	10/18800	0.000137782	0.0079054	0.00693727	SLC26A6/ITPR1/EDNRB/EDN1/CSF2	5
GO:0045625	regulation of T-helper 1 cell differentiation	5/1107	10/18800	0.000137782	0.0079054	0.00693727	IL27/SOCS5/RIPK2/TNFSF4/CD80	5
GO:0001660	fever generation	5/1107	11/18800	0.000240349	0.0111212	0.00975921	PTGES/TNF/IL1B/IL1A/EDNRB	5
GO:0031650	regulation of heat generation	5/1107	12/18800	0.000392071	0.0157091	0.0137853	SLC27A1/PTGES/TNF/IL1B/EDNRB	5
GO:0032306	regulation of prostaglandin secretion	5/1107	14/18800	0.000897604	0.0278187	0.0244119	PTGES/PLA2G4A/IL1B/IL1A/EDN1	5
GO:0032308	positive regulation of prostaglandin secretion	5/1107	14/18800	0.000897604	0.0278187	0.0244119	PTGES/PLA2G4A/IL1B/IL1A/EDN1	5
GO:0061043	regulation of vascular wound healing	5/1107	14/18800	0.000897604	0.0278187	0.0244119	TNFAIP3/TNF/SLC12A2/SERPINE1/ALOX5	5
GO:0006271	DNA strand elongation involved in DNA replication	5/1107	15/18800	0.0012815	0.0363277	0.0318788	RFC3/POLE/POLD2/MCM4/LIG1	5
GO:0001780	neutrophil homeostasis	5/1107	16/18800	0.00177428	0.0451627	0.0396319	HCAR2/XKR8/PDE4B/ITPKB/IL6	5
GO:0010224	response to UV-B	5/1107	16/18800	0.00177428	0.0451627	0.0396319	HYAL2/MSH2/IL12B/IL12A/HYAL1	5
GO:0034638	phosphatidylcholine catabolic process	5/1107	16/18800	0.00177428	0.0451627	0.0396319	PLA2G15/PLA2G4A/ENPP2/LDLR/SCARB1	5
GO:0002544	chronic inflammatory response	5/1107	17/18800	0.00239278	0.05313	0.0466235	TNFAIP3/TNF/CCL5/LTA/IDO1	5
GO:0002830	positive regulation of type 2 immune response	5/1107	17/18800	0.00239278	0.05313	0.0466235	RSAD2/TNFSF4/PRKCZ/IDO1/IL6	5
GO:0006744	ubiquinone biosynthetic process	5/1107	17/18800	0.00239278	0.05313	0.0466235	COQ8B/PDSS2/COQ8A/UBIAD1/FDXR	5
GO:0090036	regulation of protein kinase C signaling	5/1107	17/18800	0.00239278	0.05313	0.0466235	MYADM/ADGRV1/GPD1L/WNT11/CD40	5
GO:1901663	quinone biosynthetic process	5/1107	17/18800	0.00239278	0.05313	0.0466235	COQ8B/PDSS2/COQ8A/UBIAD1/FDXR	5
GO:0006743	ubiquinone metabolic process	5/1107	18/18800	0.00315413	0.0637243	0.0559203	COQ8B/PDSS2/COQ8A/UBIAD1/FDXR	5
GO:0030206	chondroitin sulfate biosynthetic process	5/1107	18/18800	0.00315413	0.0637243	0.0559203	CHSY3/CHST12/CHST15/CHST11/DSE	5
GO:0072567	chemokine (C-X-C motif) ligand 2 production	5/1107	18/18800	0.00315413	0.0637243	0.0559203	MCOLN2/TNF/MAP2K5/MBP/LPL	5
GO:2000319	regulation of T-helper 17 cell differentiation	5/1107	18/18800	0.00315413	0.0637243	0.0559203	ZC3H12A/NFKBIZ/TBX21/MALT1/IL12B	5
GO:2000341	regulation of chemokine (C-X-C motif) ligand 2 production	5/1107	18/18800	0.00315413	0.0637243	0.0559203	MCOLN2/TNF/MAP2K5/MBP/LPL	5
GO:0032695	negative regulation of interleukin-12 production	5/1107	19/18800	0.00407557	0.071467	0.0627149	TIGIT/NFKB1/MEFV/CCR7/ACP5	5
GO:0060340	positive regulation of type I interferon-mediated signaling pathway	5/1107	19/18800	0.00407557	0.071467	0.0627149	USP27X/STING1/ZBP1/IKBKE/IRF7	5
GO:0002837	regulation of immune response to tumor cell	5/1107	20/18800	0.00517425	0.0838171	0.0735524	IL4I1/CD274/PVR/IL12B/IL12A	5
GO:0032305	positive regulation of icosanoid secretion	5/1107	21/18800	0.00646702	0.0969263	0.0850563	PTGES/PLA2G4A/IL1B/IL1A/EDN1	5
GO:0035809	regulation of urine volume	5/1107	21/18800	0.00646702	0.0969263	0.0850563	HYAL2/NPR3/EDNRB/EDN1/ADM	5
GO:0002834	regulation of response to tumor cell	5/1107	22/18800	0.00797025	0.110566	0.0970256	IL4I1/CD274/PVR/IL12B/IL12A	5
GO:0006925	inflammatory cell apoptotic process	5/1107	22/18800	0.00797025	0.110566	0.0970256	HCAR2/MEF2C/ITPKB/IRF7/IL6	5
GO:0010888	negative regulation of lipid storage	5/1107	22/18800	0.00797025	0.110566	0.0970256	ABCG1/TNF/PPARG/NFKBIA/IL6	5
GO:0032303	regulation of icosanoid secretion	5/1107	22/18800	0.00797025	0.110566	0.0970256	PTGES/PLA2G4A/IL1B/IL1A/EDN1	5
GO:0032700	negative regulation of interleukin-17 production	5/1107	22/18800	0.00797025	0.110566	0.0970256	VSIR/TNFSF4/IL12B/IL12A/ARG2	5
GO:0034104	negative regulation of tissue remodeling	5/1107	22/18800	0.00797025	0.110566	0.0970256	UBASH3B/GPR137/TNFAIP3/PPARG/IL6	5
GO:0061042	vascular wound healing	5/1107	22/18800	0.00797025	0.110566	0.0970256	TNFAIP3/TNF/SLC12A2/SERPINE1/ALOX5	5
GO:0061318	renal filtration cell differentiation	5/1107	22/18800	0.00797025	0.110566	0.0970256	PTPRO/NOTCH2/EXT1/EDNRB/JAG1	5
GO:0072112	glomerular visceral epithelial cell differentiation	5/1107	22/18800	0.00797025	0.110566	0.0970256	PTPRO/NOTCH2/EXT1/EDNRB/JAG1	5
GO:0002689	negative regulation of leukocyte chemotaxis	5/1107	23/18800	0.0096997	0.121796	0.10688	MMP28/SLAMF8/PADI2/TNFAIP6/CCN3	5
GO:0010893	positive regulation of steroid biosynthetic process	5/1107	23/18800	0.0096997	0.121796	0.10688	ABCG1/TNF/STAR/IL1A/ADM	5
GO:0050650	chondroitin sulfate proteoglycan biosynthetic process	5/1107	23/18800	0.0096997	0.121796	0.10688	CHSY3/CHST12/CHST15/CHST11/DSE	5
GO:0072311	glomerular epithelial cell differentiation	5/1107	23/18800	0.0096997	0.121796	0.10688	PTPRO/NOTCH2/EXT1/EDNRB/JAG1	5
GO:0002922	positive regulation of humoral immune response	5/1107	24/18800	0.0116704	0.135694	0.119076	ACOD1/TNF/LTA/IL1B/CCR7	5
GO:0048143	astrocyte activation	5/1107	24/18800	0.0116704	0.135694	0.119076	TNF/LDLR/IL6/IL1B/IFNGR1	5
GO:0002438	acute inflammatory response to antigenic stimulus	5/1107	25/18800	0.0138964	0.148091	0.129955	FCGR3A/FCGR1A/EXT1/CCR7/A2M	5
GO:0032816	positive regulation of natural killer cell activation	5/1107	25/18800	0.0138964	0.148091	0.129955	BLOC1S3/JAK2/IL12B/IL12A/FCGR3A	5
GO:0070423	nucleotide-binding oligomerization domain containing signaling pathway	5/1107	25/18800	0.0138964	0.148091	0.129955	LACC1/RIPK2/TNFAIP3/NFKBIA/BIRC3	5
GO:2000193	positive regulation of fatty acid transport	5/1107	25/18800	0.0138964	0.148091	0.129955	PTGES/PLA2G4A/IL1B/IL1A/EDN1	5
GO:0032682	negative regulation of chemokine production	5/1107	26/18800	0.0163909	0.166039	0.145705	SOCS5/MAP2K5/MEFV/IL6/ARG2	5
GO:0072010	glomerular epithelium development	5/1107	26/18800	0.0163909	0.166039	0.145705	PTPRO/NOTCH2/EXT1/EDNRB/JAG1	5
GO:2000316	regulation of T-helper 17 type immune response	5/1107	26/18800	0.0163909	0.166039	0.145705	ZC3H12A/NFKBIZ/TBX21/MALT1/IL12B	5
GO:0002418	immune response to tumor cell	5/1107	27/18800	0.0191659	0.176471	0.154859	IL4I1/CD274/PVR/IL12B/IL12A	5
GO:0010758	regulation of macrophage chemotaxis	5/1107	27/18800	0.0191659	0.176471	0.154859	MMP28/SLAMF8/CCL5/CSF1R/CSF1	5
GO:0033032	regulation of myeloid cell apoptotic process	5/1107	27/18800	0.0191659	0.176471	0.154859	HCAR2/CLEC5A/MEF2C/ITPKB/IRF7	5
GO:0048843	negative regulation of axon extension involved in axon guidance	5/1107	27/18800	0.0191659	0.176471	0.154859	SEMA4A/SEMA6A/SEMA5B/SEMA3C/SEMA4F	5
GO:2000108	positive regulation of leukocyte apoptotic process	5/1107	27/18800	0.0191659	0.176471	0.154859	HCAR2/CD274/CCL5/MEF2C/IDO1	5
GO:0007288	sperm axoneme assembly	5/1107	28/18800	0.0222323	0.196367	0.172319	CFAP206/TPGS1/IQCG/SPEF2/CEP131	5
GO:0032958	inositol phosphate biosynthetic process	5/1107	28/18800	0.0222323	0.196367	0.172319	CD244/PTH1R/PLEK/ITPKB/ADCYAP1R1	5
GO:0070076	histone lysine demethylation	5/1107	28/18800	0.0222323	0.196367	0.172319	KDM2B/KDM7A/HR/KDM3B/PHF2	5
GO:0030212	hyaluronan metabolic process	5/1107	29/18800	0.0255997	0.216001	0.189549	HYAL2/TNFAIP6/NFKB1/IL1B/HYAL1	5
GO:0038094	Fc-gamma receptor signaling pathway	5/1107	30/18800	0.0292766	0.233842	0.205205	APPL2/VAV3/YES1/PAK1/FCGR3A	5
GO:0034390	smooth muscle cell apoptotic process	5/1107	31/18800	0.03327	0.245486	0.215423	PDCD4/PPARG/IL12B/IL12A/EDN1	5
GO:0034391	regulation of smooth muscle cell apoptotic process	5/1107	31/18800	0.03327	0.245486	0.215423	PDCD4/PPARG/IL12B/IL12A/EDN1	5
GO:1900027	regulation of ruffle assembly	5/1107	31/18800	0.03327	0.245486	0.215423	P2RY12/KANK1/TACSTD2/ICAM1/EPS8	5
GO:0016577	histone demethylation	5/1107	32/18800	0.0375859	0.263902	0.231583	KDM2B/KDM7A/HR/KDM3B/PHF2	5
GO:0032770	positive regulation of monooxygenase activity	5/1107	32/18800	0.0375859	0.263902	0.231583	VDR/TNF/NPR3/IL1B/SCARB1	5
GO:0120316	sperm flagellum assembly	5/1107	32/18800	0.0375859	0.263902	0.231583	CFAP206/TPGS1/IQCG/SPEF2/CEP131	5
GO:1900745	positive regulation of p38MAPK cascade	5/1107	32/18800	0.0375859	0.263902	0.231583	ZC3H12A/SPHK1/GADD45B/MAP3K3/IL1B	5
GO:1902624	positive regulation of neutrophil migration	5/1107	32/18800	0.0375859	0.263902	0.231583	CXCL8/IL1R1/IL1A/EDN1/CCR7	5
GO:0006298	mismatch repair	5/1107	33/18800	0.0422288	0.28368	0.24894	MLH3/PMS2/MSH2/LIG1/MSH6	5
GO:0043552	positive regulation of phosphatidylinositol 3-kinase activity	5/1107	33/18800	0.0422288	0.28368	0.24894	P2RY12/VAV3/IRS1/FLT1/CCR7	5
GO:0045648	positive regulation of erythrocyte differentiation	5/1107	33/18800	0.0422288	0.28368	0.24894	ANKRD54/FAM210B/ABCB10/ISG15/INHBA	5
GO:0048841	regulation of axon extension involved in axon guidance	5/1107	33/18800	0.0422288	0.28368	0.24894	SEMA4A/SEMA6A/SEMA5B/SEMA3C/SEMA4F	5
GO:0051930	regulation of sensory perception of pain	5/1107	33/18800	0.0422288	0.28368	0.24894	SLC9A1/CCN3/IL1A/EDNRB/EDN1	5
GO:0051931	regulation of sensory perception	5/1107	33/18800	0.0422288	0.28368	0.24894	SLC9A1/CCN3/IL1A/EDNRB/EDN1	5
GO:0070229	negative regulation of lymphocyte apoptotic process	5/1107	33/18800	0.0422288	0.28368	0.24894	HSH2D/GPAM/CCL5/IDO1/ARG2	5
GO:1903715	regulation of aerobic respiration	5/1107	33/18800	0.0422288	0.28368	0.24894	SLC25A23/PPIF/TNF/CBFA2T3/AK4	5
GO:2000191	regulation of fatty acid transport	5/1107	33/18800	0.0422288	0.28368	0.24894	PTGES/PLA2G4A/IL1B/IL1A/EDN1	5
GO:0006482	protein demethylation	5/1107	34/18800	0.0472017	0.290335	0.25478	KDM2B/KDM7A/HR/KDM3B/PHF2	5
GO:0007435	salivary gland morphogenesis	5/1107	34/18800	0.0472017	0.290335	0.25478	SEMA3C/TNF/POLB/HGF/DAG1	5
GO:0008214	protein dealkylation	5/1107	34/18800	0.0472017	0.290335	0.25478	KDM2B/KDM7A/HR/KDM3B/PHF2	5
GO:0021696	cerebellar cortex morphogenesis	5/1107	34/18800	0.0472017	0.290335	0.25478	COQ8B/TTC21B/LDB1/SPTBN2/PROX1	5
GO:0070232	regulation of T cell apoptotic process	5/1107	34/18800	0.0472017	0.290335	0.25478	GPAM/CD274/CCL5/IDO1/ARG2	5
GO:0033146	regulation of intracellular estrogen receptor signaling pathway	5/1107	35/18800	0.0525068	0.310305	0.272303	PAGR1/SKP2/PAK1/BRCA1/PARP1	5
GO:0034110	regulation of homotypic cell-cell adhesion	5/1107	35/18800	0.0525068	0.310305	0.272303	UBASH3B/F11R/CCL5/JAK2/IL6	5
GO:0070884	regulation of calcineurin-NFAT signaling cascade	5/1107	35/18800	0.0525068	0.310305	0.272303	TBC1D10C/CAMTA1/HOMER3/TNF/SLC9A1	5
GO:0071398	cellular response to fatty acid	5/1107	35/18800	0.0525068	0.310305	0.272303	ZC3H12A/LPL/LDLR/IRS1/EDN1	5
GO:0007431	salivary gland development	5/1107	36/18800	0.0581447	0.322621	0.283111	SEMA3C/TNF/POLB/HGF/DAG1	5
GO:0010922	positive regulation of phosphatase activity	5/1107	36/18800	0.0581447	0.322621	0.283111	PPARGC1B/PPP1R15A/PLEK/MEF2C/JAK2	5
GO:0016180	snRNA processing	5/1107	36/18800	0.0581447	0.322621	0.283111	INTS6L/INTS14/INTS3/EXOSC5/INTS7	5
GO:0043368	positive T cell selection	5/1107	36/18800	0.0581447	0.322621	0.283111	TBX21/ITPKB/IL12B/IL6R/IL6	5
GO:0050931	pigment cell differentiation	5/1107	36/18800	0.0581447	0.322621	0.283111	BLOC1S3/HPS6/ENPP1/MEF2C/EDNRB	5
GO:0071312	cellular response to alkaloid	5/1107	36/18800	0.0581447	0.322621	0.283111	RECQL5/SLC1A2/CHEK1/CASP7/BLM	5
GO:0071402	cellular response to lipoprotein particle stimulus	5/1107	36/18800	0.0581447	0.322621	0.283111	SOCS5/ABCG1/PPARG/LPL/LDLR	5
GO:0106056	regulation of calcineurin-mediated signaling	5/1107	36/18800	0.0581447	0.322621	0.283111	TBC1D10C/CAMTA1/HOMER3/TNF/SLC9A1	5
GO:0010092	specification of animal organ identity	5/1107	37/18800	0.0641148	0.331823	0.291187	SPRY1/PAX8/WNT11/MEF2C/EXT1	5
GO:0090181	regulation of cholesterol metabolic process	5/1107	37/18800	0.0641148	0.331823	0.291187	LDLRAP1/ERLIN2/ABCG1/LDLR/DHCR7	5
GO:1903725	regulation of phospholipid metabolic process	5/1107	37/18800	0.0641148	0.331823	0.291187	SLC27A1/LPIN1/TAFAZZIN/LDLR/SCARB1	5
GO:0001990	regulation of systemic arterial blood pressure by hormone	5/1107	38/18800	0.0704154	0.354151	0.31078	SUCNR1/RPS6KA2/EDNRB/EDN1/ECE1	5
GO:0032814	regulation of natural killer cell activation	5/1107	38/18800	0.0704154	0.354151	0.31078	BLOC1S3/JAK2/IL12B/IL12A/FCGR3A	5
GO:0098926	postsynaptic signal transduction	5/1107	38/18800	0.0704154	0.354151	0.31078	AGRN/CRTC1/CDK5R1/JAK2/GNA15	5
GO:1904037	positive regulation of epithelial cell apoptotic process	5/1107	38/18800	0.0704154	0.354151	0.31078	PDCD4/PLCG1/JAK2/IL6/CD40	5
GO:0032728	positive regulation of interferon-beta production	5/1107	39/18800	0.0770437	0.362095	0.317751	STING1/TLR9/ISG15/RIPK2/IRF7	5
GO:0032885	regulation of polysaccharide biosynthetic process	5/1107	39/18800	0.0770437	0.362095	0.317751	PASK/SORBS1/ENPP1/NFKB1/IRS1	5
GO:0045923	positive regulation of fatty acid metabolic process	5/1107	39/18800	0.0770437	0.362095	0.317751	MID1IP1/PPARG/IRS1/IL1B/ABCD2	5
GO:1900016	negative regulation of cytokine production involved in inflammatory response	5/1107	39/18800	0.0770437	0.362095	0.317751	ZC3H12A/APPL2/PDCD4/MEFV/ABCD2	5
GO:0009069	serine family amino acid metabolic process	5/1107	40/18800	0.0839956	0.384194	0.337144	SERINC5/GCAT/SEPHS1/SDS/MTHFD1	5
GO:0010863	positive regulation of phospholipase C activity	5/1107	40/18800	0.0839956	0.384194	0.337144	P2RY12/PLCB2/GNA15/FLT1/ADCYAP1R1	5
GO:0021587	cerebellum morphogenesis	5/1107	40/18800	0.0839956	0.384194	0.337144	COQ8B/TTC21B/LDB1/SPTBN2/PROX1	5
GO:0030866	cortical actin cytoskeleton organization	5/1107	40/18800	0.0839956	0.384194	0.337144	ANLN/TNF/PLEK/LLGL2/EPB41	5
GO:0034331	cell junction maintenance	5/1107	40/18800	0.0839956	0.384194	0.337144	KIRREL1/MTSS1/RAB3A/KIFC3/CSF1R	5
GO:1901223	negative regulation of NIK/NF-kappaB signaling	5/1107	40/18800	0.0839956	0.384194	0.337144	NLRP12/ZC3H12A/RASSF2/NMI/CCN3	5
GO:0031297	replication fork processing	5/1107	41/18800	0.0912662	0.391673	0.343707	SAMHD1/SETMAR/TONSL/DDX11/BLM	5
GO:0071548	response to dexamethasone	5/1107	41/18800	0.0912662	0.391673	0.343707	FBXO32/CFLAR/TFAP4/JAK2/EDN1	5
GO:0030501	positive regulation of bone mineralization	5/1107	42/18800	0.0988495	0.391673	0.343707	ADGRV1/ISG15/MEF2C/ALOX5/ADRB2	5
GO:0030890	positive regulation of B cell proliferation	5/1107	42/18800	0.0988495	0.391673	0.343707	SASH3/TLR9/VAV3/MEF2C/CD40	5
GO:0032689	negative regulation of interferon-gamma production	5/1107	42/18800	0.0988495	0.391673	0.343707	ZC3H12A/VSIR/CD274/TNFSF4/INHBA	5
[truncated: 5,173 more rows]

## Sheet: Gene_name_MF
ID	Description	GeneRatio	BgRatio	pvalue	p.adjust	qvalue	geneID	Count
GO:0030695	GTPase regulator activity	60/1150	488/18410	3.78324e-07	0.000282608	0.00025965	CCDC88C/TBC1D10C/RASGEF1C/SPATA13/RASGEF1B/FGD4/TAGAP/ACAP3/ARHGAP18/STARD13/PLCD4/MON1A/ARHGAP39/P2RY12/ARHGAP21/PREX1/SRGAP1/ARHGAP31/CYSLTR2/ADAP2/ARHGEF40/RALGPS2/DEF6/GPSM2/SERGEF/ARHGAP45/ARHGEF12/TBC1D1/TBC1D2B/DENND3/RASA3/RGS14/VAV3/DLC1/RASGRP2/TNK2/ARHGAP25/ARHGEF17/STARD8/RIN1/ARHGEF6/CYTH3/MADD/BCAR3/WNT11/RPGR/RP2/RGS16/RGS12/RGS3/RASA2/RASA1/RALGDS/RAB3IL1/LLGL2/AGFG2/FGD1/RCC1/RHO…	60
GO:0060589	nucleoside-triphosphatase regulator activity	60/1150	488/18410	3.78324e-07	0.000282608	0.00025965	CCDC88C/TBC1D10C/RASGEF1C/SPATA13/RASGEF1B/FGD4/TAGAP/ACAP3/ARHGAP18/STARD13/PLCD4/MON1A/ARHGAP39/P2RY12/ARHGAP21/PREX1/SRGAP1/ARHGAP31/CYSLTR2/ADAP2/ARHGEF40/RALGPS2/DEF6/GPSM2/SERGEF/ARHGAP45/ARHGEF12/TBC1D1/TBC1D2B/DENND3/RASA3/RGS14/VAV3/DLC1/RASGRP2/TNK2/ARHGAP25/ARHGEF17/STARD8/RIN1/ARHGEF6/CYTH3/MADD/BCAR3/WNT11/RPGR/RP2/RGS16/RGS12/RGS3/RASA2/RASA1/RALGDS/RAB3IL1/LLGL2/AGFG2/FGD1/RCC1/RHO…	60
GO:0015631	tubulin binding	44/1150	376/18410	4.49369e-05	0.0134272	0.0123364	CCDC88C/KIF7/FMN1/DCLK2/CAMSAP1/RMDN2/JMY/CCSAP/TPGS1/KNSTRN/FAM161A/B9D2/REEP4/MAP7D3/KIF13A/STARD9/CDK5RAP2/TPPP3/GTSE1/ADNP/MTCL1/MAST2/TOGARAM1/TPX2/MID2/KIF1C/RGS14/KIF20A/FEZ1/CDK5R1/OFD1/STIM1/POLB/PDE4B/PAK1/OGG1/MX1/MID1/KIF22/KIFC1/KIFC3/FES/DAG1/BRCA1	44
GO:0042578	phosphoric ester hydrolase activity	41/1150	366/18410	0.000209057	0.0226421	0.0208027	HDDC3/GDPD1/PLCXD2/NT5DC1/PHOSPHO1/SSH2/UBASH3B/PLPP7/PLCD4/SGPP1/NT5DC2/MTMR14/PDXP/TDP1/MTMR10/MTMR12/ACP6/SAMHD1/NOCT/LPIN1/FAN1/DUSP14/FIG4/INPP4B/PLPP3/SMPD1/CCL5/PTPRZ1/PTPRO/PTPN1/PPP3CC/PLCG1/PLCD1/PLCB2/ENPP2/ENPP1/PDE4B/CDC25B/CDC25A/CAMK2G/ACP5	41
GO:0048018	receptor ligand activity	41/1150	489/18410	0.0337713	0.320227	0.294212	MACC1/METRNL/IL27/SEMA4A/CXCL16/SEMA6A/SEMA5B/SEMA3C/SEMA4F/GPNMB/EBI3/TNFSF15/TNFSF13/WNT11/VEGFC/TNFSF4/TNF/CCL24/CCL20/CCL5/PPBP/CCN3/LTA/INHBA/IL12B/IL12A/CXCL8/IL6/IL1RN/IL1B/IL1A/HGF/CXCL1/FLT3LG/FBN1/EDN1/CSF2/CSF1/AREG/JAG1/ADM	41
GO:0030546	signaling receptor activator activity	41/1150	496/18410	0.0408545	0.350785	0.322288	MACC1/METRNL/IL27/SEMA4A/CXCL16/SEMA6A/SEMA5B/SEMA3C/SEMA4F/GPNMB/EBI3/TNFSF15/TNFSF13/WNT11/VEGFC/TNFSF4/TNF/CCL24/CCL20/CCL5/PPBP/CCN3/LTA/INHBA/IL12B/IL12A/CXCL8/IL6/IL1RN/IL1B/IL1A/HGF/CXCL1/FLT3LG/FBN1/EDN1/CSF2/CSF1/AREG/JAG1/ADM	41
GO:0003712	transcription coregulator activity	40/1150	497/18410	0.0600224	0.43187	0.396786	KCTD1/BCL9L/JMY/PPARGC1B/KDM2B/KAT8/KDM7A/JADE1/TBL1XR1/CALCOCO1/MRTFB/TRERF1/HR/KDM3B/ZMYND8/WWC1/CAMTA1/LPIN1/TRIM32/PSIP1/MID2/GTF2A1L/TOB1/LPXN/DYRK1B/NMI/LDB1/HYAL2/ARID1A/BTG2/TLE3/SMARCA2/PHF2/TRIM37/MUC1/FHL3/ATN1/CBFA2T3/BRCA1/TLE5	40
GO:0022804	active transmembrane transporter activity	39/1150	404/18410	0.00463391	0.115384	0.106011	SLC13A5/SLC25A30/SLC37A2/SLC9B2/SLC46A1/TMEM241/SLCO5A1/SLC2A10/SLC8B1/SLC25A22/ATP13A3/SLC26A6/SLC28A3/SLC45A4/SLC35C1/SLCO4A1/ABCB10/SLC35D1/ATP8A1/ABCG1/SLC4A8/ABCG2/SLC16A3/SLCO2A1/SLC19A1/SLC16A1/SLC12A2/SLC9A1/SLC6A12/SLC5A3/SLC1A5/SLC1A2/KCNJ8/SLC25A10/CLCN6/CLCN3/ATP6V1B2/ATP2A3/ABCD2	39
GO:0005543	phospholipid binding	39/1150	467/18410	0.0396443	0.349903	0.321478	OSBPL5/OSBPL1A/SNX27/RNF34/RUBCNL/HS1BP3/PREX1/ADAP2/APPL2/PLEKHA5/TPCN1/SNX12/SNX10/PACSIN3/LDLRAP1/PLA2G15/ESYT1/PASK/MTSS1/RUBCN/ABCG1/CPNE6/CYTH3/SPTBN2/SLC9A1/RASA2/PLCD1/PLCB2/PLA2G4A/MARK1/KCNJ2/ITPR1/JCHAIN/GRK5/FES/EPB41/GSDME/SCARB1/JAG1	39
GO:0008509	anion transmembrane transporter activity	36/1150	315/18410	0.00033906	0.0297974	0.0273767	SLC27A1/SLC13A5/SERINC5/SLC25A30/SLC37A2/SLC38A6/SFXN2/SLC46A1/SFXN5/SLCO5A1/SLC2A10/SLC25A22/SLC25A23/SLC26A6/LRRC8D/SLCO4A1/SLC35D1/SLC27A4/SLC25A15/SLC4A8/ABCG2/XPR1/SLC16A3/SLCO2A1/SLC19A1/SLC16A1/SLC12A2/SLC9A1/SLC6A12/SLC2A3/SLC2A1/SLC1A5/SLC1A2/SLC25A10/CLCN6/CLCN3	36
GO:0005126	cytokine receptor binding	34/1150	272/18410	8.91492e-05	0.0143594	0.0131928	IL27/CXCL16/TLR9/EBI3/TNFSF15/CFLAR/TNFSF13/MADD/VEGFC/TNFSF4/TRAF1/TNF/TGFBR2/CCL24/CCL20/CCL5/PPBP/PLCG1/TRIM37/SMAD6/LTA/JAK2/IL12B/IL12A/CXCL8/IL6R/IL6/IL1RN/IL1B/IL1A/CXCL1/ENG/CSF2/CSF1	34
GO:0008017	microtubule binding	34/1150	272/18410	8.91492e-05	0.0143594	0.0131928	CCDC88C/KIF7/FMN1/DCLK2/CAMSAP1/RMDN2/JMY/CCSAP/TPGS1/KNSTRN/FAM161A/REEP4/MAP7D3/KIF13A/STARD9/CDK5RAP2/GTSE1/MTCL1/MAST2/TOGARAM1/TPX2/MID2/KIF1C/RGS14/KIF20A/STIM1/POLB/OGG1/MX1/MID1/KIF22/KIFC1/KIFC3/FES	34
GO:0016887	ATP hydrolysis activity	34/1150	325/18410	0.00224896	0.0926661	0.0851381	KIF7/HELQ/COQ8B/DHX40/KIF13A/CHTF18/DHX33/SMARCAD1/ERCC6L/ATAD2/MLH3/ABCB10/HSPA4L/KIF1C/KIF20A/DHX34/RECQL4/RECQL5/SMARCA2/PMS2/PEX1/ORC1/MSH2/MOV10/MCM5/MCM4/MCM2/KIF22/KIFC1/HSPA2/HSPA1L/DDX11/BLM/ABCD2	34
GO:0005096	GTPase activator activity	33/1150	274/18410	0.00022733	0.0226421	0.0208027	TBC1D10C/TAGAP/ACAP3/ARHGAP18/STARD13/ARHGAP39/ARHGAP21/PREX1/SRGAP1/ARHGAP31/ADAP2/ARHGAP45/ARHGEF12/TBC1D1/TBC1D2B/RASA3/RGS14/VAV3/DLC1/ARHGAP25/STARD8/RIN1/ARHGEF6/WNT11/RP2/RGS16/RGS12/RGS3/RASA2/RASA1/LLGL2/AGFG2/ARHGDIB	33
GO:0003779	actin binding	33/1150	439/18410	0.155299	0.450105	0.41354	MYO18A/FMN1/TMEM201/SYNPO2/JMY/FGD4/RCSD1/SSH2/PDLIM2/ANLN/PARVB/RAI14/ABLIM3/VASH1/TRIOBP/SORBS1/MTSS1/PSTPIP2/CDK5R1/GAS7/SPTBN2/MYO7A/MYO6/MYH10/MYO1F/MEFV/IPP/FHL3/EPS8/EPB41/DAG1/CALD1/ADD2	33
GO:0140097	catalytic activity, acting on DNA	32/1150	222/18410	8.32656e-06	0.00310997	0.00285732	SLX1A/MYO18A/ALKBH2/HELQ/DCLRE1B/EXO5/CHTF18/SMARCAD1/TDP1/ERCC6L/POLM/POLL/FAN1/DMC1/RECQL4/RECQL5/XRCC2/SMARCA2/SETMAR/RFC3/POLE/POLB/OGG1/MSH2/MCM5/MCM4/MCM2/LIG1/MSH6/ENDOG/DDX11/BLM	32
GO:0004674	protein serine/threonine kinase activity	31/1150	430/18410	0.227519	0.49406	0.453924	DCLK2/CAMKK1/ADCK1/BMP2K/PRKAG3/EEF2K/PASK/MAST2/MAST3/TESK2/BCKDK/TNK2/IKBKE/DYRK1B/PKMYT1/CDKL2/RIPK2/TGFBR2/RPS6KA2/MAP2K5/PRKCZ/PAK1/MAP3K3/MARK1/IRAK2/GRK5/ENG/MAP3K8/PLK3/CHEK1/CAMK2G	31
GO:0019787	ubiquitin-like protein transferase activity	31/1150	458/18410	0.347187	0.606591	0.557313	HECTD4/PELI3/MARCHF8/RNF187/RNF19B/LRSAM1/RSPRY1/RNF34/LONRF3/HECTD3/RNF26/AKTIP/KIAA1586/PELI2/HERC6/MARCHF2/HERC5/RNFT1/UHRF1/FBXL6/TRIM32/MALT1/TRIM3/UBE4B/KLHL21/CDC23/TNFAIP3/TRIM37/MEFV/BRCA1/BIRC3	31
GO:0001228	DNA-binding transcription activator activity, RNA polymerase II-specific	31/1150	462/18410	0.365593	0.609594	0.560072	ZNF48/CREB3L2/ZNF574/CSRNP1/ZNF319/TBX21/EHF/RBPJL/ONECUT2/FOSL1/PAX8/NR2E1/TFAP4/TEF/TCF12/RFX2/REL/PBX3/NFKB2/NFKB1/NFIC/NFATC3/MEF2C/HNF4A/NR4A1/GTF2I/FLI1/EGR3/DBP/ATF3/PHOX2A	31
GO:0001216	DNA-binding transcription activator activity	31/1150	466/18410	0.384203	0.633554	0.582086	ZNF48/CREB3L2/ZNF574/CSRNP1/ZNF319/TBX21/EHF/RBPJL/ONECUT2/FOSL1/PAX8/NR2E1/TFAP4/TEF/TCF12/RFX2/REL/PBX3/NFKB2/NFKB1/NFIC/NFATC3/MEF2C/HNF4A/NR4A1/GTF2I/FLI1/EGR3/DBP/ATF3/PHOX2A	31
GO:0005085	guanyl-nucleotide exchange factor activity	30/1150	223/18410	5.95611e-05	0.0135806	0.0124774	CCDC88C/RASGEF1C/SPATA13/RASGEF1B/FGD4/TAGAP/PLCD4/MON1A/P2RY12/PREX1/CYSLTR2/ARHGEF40/RALGPS2/DEF6/SERGEF/ARHGEF12/DENND3/VAV3/RASGRP2/ARHGEF17/RIN1/ARHGEF6/CYTH3/MADD/BCAR3/RPGR/RALGDS/RAB3IL1/FGD1/RCC1	30
GO:0015291	secondary active transmembrane transporter activity	30/1150	240/18410	0.000225867	0.0226421	0.0208027	SLC13A5/SLC25A30/SLC37A2/SLC9B2/SLC46A1/TMEM241/SLCO5A1/SLC2A10/SLC8B1/SLC25A22/SLC26A6/SLC28A3/SLC45A4/SLC35C1/SLCO4A1/SLC35D1/SLC4A8/SLC16A3/SLCO2A1/SLC19A1/SLC16A1/SLC12A2/SLC9A1/SLC6A12/SLC5A3/SLC1A5/SLC1A2/SLC25A10/CLCN6/CLCN3	30
GO:0004842	ubiquitin-protein transferase activity	30/1150	433/18410	0.303688	0.569988	0.523684	HECTD4/PELI3/MARCHF8/RNF187/RNF19B/LRSAM1/RSPRY1/RNF34/LONRF3/HECTD3/RNF26/AKTIP/PELI2/HERC6/MARCHF2/HERC5/RNFT1/UHRF1/FBXL6/TRIM32/MALT1/TRIM3/UBE4B/KLHL21/CDC23/TNFAIP3/TRIM37/MEFV/BRCA1/BIRC3	30
GO:0008514	organic anion transmembrane transporter activity	29/1150	186/18410	4.63686e-06	0.00230916	0.00212157	SLC27A1/SLC13A5/SERINC5/SLC25A30/SLC38A6/SFXN2/SLC46A1/SFXN5/SLCO5A1/SLC2A10/SLC25A22/SLC25A23/SLC26A6/SLCO4A1/SLC35D1/SLC27A4/SLC25A15/SLC4A8/ABCG2/SLC16A3/SLCO2A1/SLC19A1/SLC16A1/SLC6A12/SLC2A3/SLC2A1/SLC1A5/SLC1A2/SLC25A10	29
GO:0004712	protein serine/threonine/tyrosine kinase activity	29/1150	446/18410	0.438865	0.668756	0.614428	DCLK2/CAMKK1/BMP2K/PASK/MAST2/MAST3/TESK2/TNK2/DYRK1B/PKMYT1/CDKL2/RIPK2/TNK1/YES1/RPS6KA2/MAP2K5/PRKCZ/PAK1/MAP3K3/MARK1/JAK2/FLT1/FES/CSF1R/MAP3K8/PLK3/CHEK1/CAMK2G/DDR1	29
GO:0140297	DNA-binding transcription factor binding	29/1150	470/18410	0.555517	0.736335	0.676517	STING1/PPARGC1B/TTC8/KAT8/PAGR1/DHX33/TRERF1/NCAPG2/ZMYND8/CRTC1/TRIM32/PADI2/TACC2/LDB1/ARID1A/VDR/TCF12/TAF4/PROX1/PPARG/NOTCH2/NFKBIA/MEF2C/HNF4A/NR4A1/GTF2I/ETS2/CREM/PARP1	29
GO:0005125	cytokine activity	27/1150	235/18410	0.00164212	0.0770726	0.0708115	IL27/CXCL16/EBI3/TNFSF15/TNFSF13/WNT11/TNFSF4/TNF/CCL24/CCL20/CCL5/PPBP/LTA/INHBA/IL12B/IL12A/CXCL8/IL6/IL1RN/IL1B/IL1A/CXCL1/FLT3LG/EDN1/CSF2/CSF1/AREG	27
GO:0033218	amide binding	27/1150	402/18410	0.376045	0.62493	0.574162	FTCDNL1/SLC46A1/LDLRAP1/ADNP/EBI3/PPIF/NUP58/PTGES/FZD4/UROS/SLC19A1/PTH1R/PPARG/PLA2G4A/NPR3/NPR2/NFKBIA/LDLR/INHBA/HLCS/EDNRB/ECE1/DHCR24/SCARB1/CAT/ADRB2/ADCYAP1R1	27
GO:0046873	metal ion transmembrane transporter activity	27/1150	428/18410	0.507725	0.702402	0.645341	SLC13A5/MCOLN2/SLC9B2/NIPA1/SLC25A28/SLC8B1/CCDC51/SLC28A3/NIPAL3/CNNM2/TPCN1/KCNMB4/RASA3/SLC4A8/SLC30A4/SNAP25/SLC12A2/SLC9A1/SLC6A12/SLC5A3/SLC1A2/KCNJ8/KCNJ2/KCNC1/ITPR1/SLC31A1/ATP2A3	27
GO:0042393	histone binding	26/1150	250/18410	0.00748935	0.162161	0.148987	NAP1L5/SAMD11/SGF29/KMT5C/CBX2/KAT8/KDM7A/TBL1XR1/ASF1B/NCAPG2/UHRF1/ATAD2/ZMYND8/SUZ12/NCAPD3/CHAF1B/SMARCA2/PHF2/TONSL/MCM2/JAK2/ING1/MSH6/PHC1/CKS2/RCC1	26
GO:0035091	phosphatidylinositol binding	26/1150	273/18410	0.0213493	0.243264	0.223502	OSBPL5/SNX27/RNF34/RUBCNL/HS1BP3/ADAP2/APPL2/PLEKHA5/TPCN1/SNX12/SNX10/LDLRAP1/ESYT1/PASK/RUBCN/CYTH3/SLC9A1/PLCD1/PLA2G4A/MARK1/KCNJ2/ITPR1/FES/EPB41/GSDME/SCARB1	26
GO:0016791	phosphatase activity	26/1150	276/18410	0.024106	0.253623	0.233019	NT5DC1/PHOSPHO1/SSH2/UBASH3B/PLPP7/SGPP1/NT5DC2/MTMR14/PDXP/MTMR10/MTMR12/ACP6/NOCT/LPIN1/DUSP14/FIG4/INPP4B/PLPP3/PTPRZ1/PTPRO/PTPN1/PPP3CC/CDC25B/CDC25A/CAMK2G/ACP5	26
GO:0060090	molecular adaptor activity	26/1150	379/18410	0.338434	0.594847	0.546523	TSNARE1/SYNPO2/HSH2D/GNB4/ADAP2/SGTB/STX18/BLNK/LAT/LDLRAP1/KLHDC2/OBSL1/WWC1/RGS14/SORBS1/AP1M2/PDE4DIP/DOK2/SNAP25/SLC9A1/PCNT/LPL/IRS1/JCHAIN/EPS8/ANK2	26
GO:0004518	nuclease activity	25/1150	204/18410	0.000968891	0.0657965	0.0604514	SLX1A/MBLAC1/ANKLE1/ERI2/REXO5/ZC3H12A/DCLRE1B/EXO5/AEN/ELAC2/NYNRIN/EXOSC5/TDP1/SAMHD1/NOCT/FAN1/RPP40/SETMAR/RNASE6/POLE/PMS2/ENPP2/ENPP1/OGG1/ENDOG	25
GO:0019207	kinase regulator activity	25/1150	235/18410	0.00651774	0.154543	0.141988	ANKRD54/WDR81/HEXIM2/MOB3B/CCNL1/NCAPG2/PRKAG3/WDR91/TPX2/MALT1/SOCS5/SOCS6/CCNE2/SOCS3/CDK5R1/HYAL2/MADD/WNT11/CCL5/PRKAR2B/CKS2/CISH/CCNG2/CCNB1/RHOH	25
GO:0022853	active ion transmembrane transporter activity	25/1150	254/18410	0.0164336	0.243264	0.223502	SLC13A5/SLC37A2/SLC9B2/SLC46A1/SLCO5A1/SLC2A10/SLC8B1/SLC25A22/ATP13A3/SLC26A6/SLC28A3/SLC45A4/SLCO4A1/ATP8A1/SLC4A8/SLCO2A1/SLC19A1/SLC12A2/SLC9A1/SLC6A12/SLC5A3/SLC1A2/KCNJ8/ATP6V1B2/ATP2A3	25
GO:0019001	guanyl nucleotide binding	25/1150	401/18410	0.534077	0.723453	0.664682	STING1/ARL16/ARL5B/TUBB6/IFT22/RRAGD/DIRAS2/RAB23/GTPBP8/SAMHD1/RHOBTB2/SEPHS1/FPGT/PIP4K2B/SLC19A1/RP2/RAB3A/NPR2/MX1/GNA15/GEM/EEF1A2/CNGA1/RHOH/AK4	25
GO:0032561	guanyl ribonucleotide binding	25/1150	401/18410	0.534077	0.723453	0.664682	STING1/ARL16/ARL5B/TUBB6/IFT22/RRAGD/DIRAS2/RAB23/GTPBP8/SAMHD1/RHOBTB2/SEPHS1/FPGT/PIP4K2B/SLC19A1/RP2/RAB3A/NPR2/MX1/GNA15/GEM/EEF1A2/CNGA1/RHOH/AK4	25
GO:0005516	calmodulin binding	24/1150	200/18410	0.00161771	0.0770726	0.0708115	CAMSAP1/CAMKK1/IQCG/CDK5RAP2/EEF2K/SPHK1/SLC9A1/RGS16/PPP3CC/PCNT/NOS2/MYO7A/MYO6/MYH10/MYO1F/MBP/ITPKB/GEM/EPB41/CAMK2G/CALD1/FAS/ADD2/ADCY3	24
GO:0044389	ubiquitin-like protein ligase binding	24/1150	317/18410	0.190816	0.476155	0.437474	STING1/UBASH3B/RNF34/RTN4/ERLIN2/TRIOBP/TNK2/CUL7/IKBKE/ISG15/BAG2/SPOP/FZD4/TRAF1/PRKAR2B/NFKBIA/TRIM37/MID1/SMAD6/SMAD5/HSPA1L/CD40/CCNB1/BRCA1	24
GO:0031625	ubiquitin protein ligase binding	23/1150	298/18410	0.172837	0.450105	0.41354	STING1/UBASH3B/RNF34/RTN4/ERLIN2/TRIOBP/TNK2/CUL7/IKBKE/ISG15/BAG2/SPOP/FZD4/TRAF1/PRKAR2B/NFKBIA/TRIM37/MID1/SMAD6/SMAD5/HSPA1L/CD40/BRCA1	23
GO:0061629	RNA polymerase II-specific DNA-binding transcription factor binding	23/1150	348/18410	0.420422	0.663965	0.610027	STING1/PPARGC1B/TTC8/KAT8/PAGR1/TRERF1/TRIM32/PADI2/TACC2/LDB1/ARID1A/VDR/TAF4/PROX1/PPARG/NOTCH2/NFKBIA/MEF2C/HNF4A/NR4A1/GTF2I/ETS2/PARP1	23
GO:0030674	protein-macromolecule adaptor activity	22/1150	305/18410	0.272196	0.532163	0.488931	TSNARE1/SYNPO2/HSH2D/GNB4/ADAP2/STX18/BLNK/LAT/LDLRAP1/KLHDC2/OBSL1/RGS14/SORBS1/AP1M2/DOK2/SNAP25/SLC9A1/LPL/IRS1/JCHAIN/EPS8/ANK2	22
GO:0001227	DNA-binding transcription repressor activity, RNA polymerase II-specific	22/1150	321/18410	0.357226	0.606591	0.557313	ZFP57/NACC2/FOXP4/MXD3/ZBTB4/ZNF219/TBX21/CTCF/ZNF263/ZNF180/NR2E1/PROX1/PPARG/POU6F1/NFKB1/NFATC3/MNT/SMAD5/ETS2/NR2F6/CREM/ATF3	22
GO:0001217	DNA-binding transcription repressor activity	22/1150	325/18410	0.379385	0.628815	0.577731	ZFP57/NACC2/FOXP4/MXD3/ZBTB4/ZNF219/TBX21/CTCF/ZNF263/ZNF180/NR2E1/PROX1/PPARG/POU6F1/NFKB1/NFATC3/MNT/SMAD5/ETS2/NR2F6/CREM/ATF3	22
GO:0106310	protein serine kinase activity	22/1150	360/18410	0.574352	0.742928	0.682574	DCLK2/CAMKK1/BMP2K/PASK/MAST2/MAST3/TESK2/TNK2/DYRK1B/PKMYT1/CDKL2/RIPK2/RPS6KA2/MAP2K5/PRKCZ/PAK1/MAP3K3/MARK1/MAP3K8/PLK3/CHEK1/CAMK2G	22
GO:0005525	GTP binding	22/1150	379/18410	0.670923	0.799967	0.73498	ARL16/ARL5B/TUBB6/IFT22/RRAGD/DIRAS2/RAB23/GTPBP8/SAMHD1/RHOBTB2/SEPHS1/FPGT/PIP4K2B/RP2/RAB3A/NPR2/MX1/GNA15/GEM/EEF1A2/RHOH/AK4	22
GO:0046943	carboxylic acid transmembrane transporter activity	21/1150	164/18410	0.00137427	0.0770726	0.0708115	SLC27A1/SLC13A5/SERINC5/SLC25A30/SLC38A6/SLC43A2/SFXN2/SLC46A1/SFXN5/SLC25A22/SLC26A6/SLC27A4/SLC25A15/ABCG2/SLC16A3/SLC19A1/SLC16A1/SLC6A12/SLC1A5/SLC1A2/SLC25A10	21
GO:0005342	organic acid transmembrane transporter activity	21/1150	165/18410	0.00148432	0.0770726	0.0708115	SLC27A1/SLC13A5/SERINC5/SLC25A30/SLC38A6/SLC43A2/SFXN2/SLC46A1/SFXN5/SLC25A22/SLC26A6/SLC27A4/SLC25A15/ABCG2/SLC16A3/SLC19A1/SLC16A1/SLC6A12/SLC1A5/SLC1A2/SLC25A10	21
GO:0140030	modification-dependent protein binding	21/1150	166/18410	0.00160181	0.0770726	0.0708115	ANKRD13D/OTUD7A/WDR81/SGF29/CBX2/KAT8/KDM7A/TNIP3/MINDY1/NCAPG2/UHRF1/ZMYND8/SUZ12/NCAPD3/FAN1/IKBKE/TNFAIP3/PHF2/ING1/MSH6/ANK2	21
GO:0042277	peptide binding	21/1150	322/18410	0.451381	0.679117	0.623947	LDLRAP1/ADNP/EBI3/PPIF/NUP58/PTGES/FZD4/PTH1R/PPARG/NPR3/NPR2/NFKBIA/LDLR/INHBA/EDNRB/ECE1/DHCR24/SCARB1/CAT/ADRB2/ADCYAP1R1	21
GO:0061659	ubiquitin-like protein ligase activity	21/1150	329/18410	0.491727	0.702402	0.645341	PELI3/MARCHF8/RNF187/RNF19B/LRSAM1/RNF34/LONRF3/RNF26/KIAA1586/PELI2/HERC6/MARCHF2/HERC5/RNFT1/UHRF1/TRIM32/TRIM3/UBE4B/TRIM37/MEFV/BIRC3	21
GO:0004175	endopeptidase activity	21/1150	432/18410	0.907973	0.951591	0.874286	CAPN14/USP27X/TYSND1/ADAMTS10/MMP28/MMP27/USP35/USP18/ADAMTS7/MALT1/ADAMTS4/CFLAR/CAPN15/PSEN2/HTRA1/MMP19/CELA1/ECE1/CASP7/CAPN5/CFB	21
GO:0000287	magnesium ion binding	20/1150	222/18410	0.0636701	0.43187	0.396786	ATP8B4/NUDT18/ATP10A/PDXP/PGM2/MAST2/MAST3/FAN1/ATP8A1/SPHK1/RPS6KA2/RP2/MVK/MSH2/MARK1/IDH2/MSH6/GEM/ENDOG/MAP3K8	20
GO:0003713	transcription coactivator activity	20/1150	266/18410	0.225724	0.49406	0.453924	BCL9L/JMY/PPARGC1B/KAT8/JADE1/CALCOCO1/MRTFB/TRERF1/WWC1/LPIN1/TRIM32/MID2/GTF2A1L/DYRK1B/HYAL2/ARID1A/SMARCA2/PHF2/TRIM37/BRCA1	20
GO:0061630	ubiquitin protein ligase activity	20/1150	316/18410	0.509132	0.702402	0.645341	PELI3/MARCHF8/RNF187/RNF19B/LRSAM1/RNF34/LONRF3/RNF26/PELI2/HERC6/MARCHF2/HERC5/RNFT1/UHRF1/TRIM32/TRIM3/UBE4B/TRIM37/MEFV/BIRC3	20
GO:0003924	GTPase activity	20/1150	336/18410	0.621651	0.770105	0.707544	ARL16/ARL5B/TUBB6/IFT22/RRAGD/DIRAS2/RAB23/RHOBTB2/RGS14/RGS16/RGS12/RGS3/RASA1/RAB3A/MX1/GNA15/GEM/EEF1A2/RHOH/ARHGDIB	20
GO:0003697	single-stranded DNA binding	19/1150	120/18410	0.000158731	0.0215585	0.0198071	STN1/HROB/TDP1/MCM10/SAMHD1/SSBP3/DMC1/RAD51AP1/RECQL4/SETMAR/RAD52/PMS2/MSH2/MCM5/MCM4/MCM2/JCHAIN/DDX11/BLM	19
GO:0046982	protein heterodimerization activity	19/1150	332/18410	0.687258	0.811445	0.745526	TAF8/CENPT/RRAGD/PDSS2/ABTB2/ABCG1/FZD4/TCF12/TAF4/MEF2C/IRAK2/IL12B/IL12A/NR4A1/EXT1/RCC1/ATF3/ABCD2/ADD2	19
GO:0140098	catalytic activity, acting on RNA	19/1150	388/18410	0.891383	0.941149	0.864693	MBLAC1/ERI2/ZC3H12A/METTL8/DHX40/ELAC2/NYNRIN/DHX33/EXOSC5/MEPCE/DARS2/YARS2/SAMHD1/NOCT/RPP40/DHX34/RNASE6/MOV10/ENDOG	19
GO:0008094	ATP-dependent activity, acting on DNA	18/1150	103/18410	6.36307e-05	0.0135806	0.0124774	MYO18A/HELQ/CHTF18/SMARCAD1/ERCC6L/DMC1/RECQL4/RECQL5/XRCC2/SMARCA2/RFC3/MSH2/MCM5/MCM4/MCM2/MSH6/DDX11/BLM	18
GO:0019955	cytokine binding	18/1150	141/18410	0.0030212	0.10012	0.0919862	NRROS/EBI3/HYAL2/FZD4/TGFBR2/IL12RB2/IL12B/IL12A/IL11RA/IL6R/IL2RA/IL1RN/IL1R1/IFNGR1/ENG/CSF1R/CCR7/A2M	18
GO:0019887	protein kinase regulator activity	18/1150	207/18410	0.0974632	0.43187	0.396786	ANKRD54/HEXIM2/MOB3B/CCNL1/NCAPG2/PRKAG3/TPX2/CCNE2/SOCS3/CDK5R1/HYAL2/MADD/WNT11/CCL5/PRKAR2B/CKS2/CCNG2/CCNB1	18
GO:0016757	glycosyltransferase activity	18/1150	271/18410	0.428713	0.668756	0.614428	CHSY3/DPY19L3/MGAT5B/LACC1/TMTC4/B3GNT9/COLGALT1/POGLUT1/GALNT7/ST6GALNAC6/ST3GAL5/B3GALT4/PYGB/HYAL1/GGTA1/GBE1/EXT1/PARP1	18
GO:0005216	ion channel activity	18/1150	442/18410	0.982787	0.996837	0.915856	MCOLN2/CCDC51/SLC26A6/TMEM63B/LRRC8D/TPCN1/CALHM2/KCNMB4/RASA3/SNAP25/SLC12A2/KCNJ8/KCNJ2/KCNC1/ITPR1/CNGA1/CLCN6/CLCN3	18
GO:0015267	channel activity	18/1150	489/18410	0.995856	1	0.918763	MCOLN2/CCDC51/SLC26A6/TMEM63B/LRRC8D/TPCN1/CALHM2/KCNMB4/RASA3/SNAP25/SLC12A2/KCNJ8/KCNJ2/KCNC1/ITPR1/CNGA1/CLCN6/CLCN3	18
GO:0022803	passive transmembrane transporter activity	18/1150	490/18410	0.995987	1	0.918763	MCOLN2/CCDC51/SLC26A6/TMEM63B/LRRC8D/TPCN1/CALHM2/KCNMB4/RASA3/SNAP25/SLC12A2/KCNJ8/KCNJ2/KCNC1/ITPR1/CNGA1/CLCN6/CLCN3	18
GO:0019842	vitamin binding	17/1150	148/18410	0.0110428	0.199381	0.183184	FTCDNL1/SLC46A1/EGLN3/GPT2/ACCS/P3H2/MOCOS/GCAT/SDS/KYNU/SGPL1/CUBN/VDR/UROS/SLC19A1/PYGB/HLCS	17
GO:0004386	helicase activity	17/1150	155/18410	0.0168998	0.243264	0.223502	HELQ/DHX40/CHTF18/DHX33/SMARCAD1/ERCC6L/DHX34/RECQL4/RECQL5/SMARCA2/RFC3/MOV10/MCM5/MCM4/MCM2/DDX11/BLM	17
GO:1901981	phosphatidylinositol phosphate binding	17/1150	175/18410	0.046926	0.385205	0.353912	OSBPL5/SNX27/RNF34/RUBCNL/ADAP2/PLEKHA5/TPCN1/SNX12/LDLRAP1/RUBCN/CYTH3/SLC9A1/PLCD1/PLA2G4A/MARK1/KCNJ2/GSDME	17
GO:0016746	acyltransferase activity	17/1150	244/18410	0.356254	0.606591	0.557313	LIPT2/LPCAT4/SAT2/CBR4/GPAT3/KAT8/ELOVL6/GPAM/AGPAT5/OXSM/QPCTL/PLA2G15/GCAT/SPHK1/TGM1/TAFAZZIN/PLA2G4A	17
GO:1901681	sulfur compound binding	17/1150	267/18410	0.503632	0.702402	0.645341	AGRN/KMT5C/LXN/CHST12/CHST15/GPNMB/PTGES/SELL/ENPP1/PCOLCE/CCN3/LPL/CXCL8/HLCS/FN1/FBN1/RCC1	17
GO:0051020	GTPase binding	17/1150	298/18410	0.68602	0.811445	0.745526	FGD4/RAB11FIP4/HPS6/RRAGD/DMXL2/TRIOBP/RANBP9/RIN1/RASA1/PAK1/NCF2/FGD1/EPS8/RCC1/RHOH/ARHGDIB/ADCYAP1R1	17
GO:0002020	protease binding	16/1150	136/18410	0.0108145	0.199381	0.183184	TYSND1/MALT1/ADAMTS4/CDK5R1/CFLAR/RIPK2/TNFAIP3/TNF/STIM1/SELL/SERPINE1/MBP/LDLR/IL1R1/FN1/A2M	16
GO:0070851	growth factor receptor binding	16/1150	139/18410	0.0131642	0.220982	0.20303	TLR9/VAV3/TNK2/SOCS5/VEGFC/JAK2/IL12B/IL12A/IL6R/IL6/IL1RN/IL1R1/IL1B/IL1A/CSF2/AREG	16
GO:0005319	lipid transporter activity	16/1150	159/18410	0.0403602	0.349903	0.321478	SLC27A1/OSBPL11/OSBPL6/OSBPL5/OSBPL1A/ATP8B4/ATG9A/ATP10A/XKR8/SLC27A4/ATP8A1/ABCG1/STAR/SLCO2A1/SLC2A1/ABCD2	16
GO:0016705	oxidoreductase activity, acting on paired donors, with incorporation or reduction of molecular oxygen	16/1150	177/18410	0.0877098	0.43187	0.396786	TET3/ALKBH2/TPH2/EGLN3/KDM2B/KDM7A/HR/TMLHE/P3H2/KDM3B/SCD/PHF2/NOS2/FADS3/FADS1/ASPH	16
GO:0005539	glycosaminoglycan binding	16/1150	234/18410	0.39113	0.639912	0.587928	AGRN/LXN/STAB1/GPNMB/HYAL2/TNFAIP6/TGFBR2/SELL/PCOLCE/CCN3/LPL/CXCL8/JCHAIN/FN1/FBN1/ENG	16
GO:0001664	G protein-coupled receptor binding	16/1150	288/18410	0.722057	0.833755	0.766023	CCDC88C/CXCL16/ARHGEF12/HOMER3/WNT11/CCL24/CCL20/CCL5/PPBP/JAK2/CXCL8/CXCL1/GNA15/EDNRB/EDN1/ADM	16
GO:0019838	growth factor binding	15/1150	139/18410	0.0271062	0.277654	0.255098	NRROS/RHBDF1/HYAL2/TGFBR2/SORT1/HTRA1/CCN3/IL11RA/IL6R/IL2RA/IL1RN/IL1R1/FLT1/ENG/A2M	15
GO:0140375	immune receptor activity	15/1150	148/18410	0.0437216	0.366967	0.337156	EBI3/IL18RAP/FZD4/IL12RB2/IL12B/IL11RA/IL6R/IL2RA/IL1R1/IFNGR1/GFRA2/FCGR3A/FCGR1A/CR2/CCR7	15
GO:0008022	protein C-terminus binding	15/1150	179/18410	0.151394	0.450105	0.41354	MID1IP1/CALCOCO1/PEX26/GPSM2/CEP250/TRIM3/TNFAIP3/RAB3A/PPARG/PEX1/NCF2/MSH2/JAK2/FN1/EPB41	15
GO:0016747	acyltransferase activity, transferring groups other than amino-acyl groups	15/1150	218/18410	0.387455	0.638212	0.586365	LIPT2/LPCAT4/SAT2/CBR4/GPAT3/KAT8/ELOVL6/GPAM/AGPAT5/OXSM/PLA2G15/GCAT/SPHK1/TAFAZZIN/PLA2G4A	15
GO:0031267	small GTPase binding	15/1150	267/18410	0.701715	0.823536	0.756634	FGD4/RAB11FIP4/HPS6/DMXL2/TRIOBP/RANBP9/RIN1/PAK1/NCF2/FGD1/EPS8/RCC1/RHOH/ARHGDIB/ADCYAP1R1	15
GO:0015297	antiporter activity	14/1150	89/18410	0.00119159	0.0741768	0.0681508	SLC25A30/SLC37A2/SLC9B2/TMEM241/SLC8B1/SLC26A6/SLC35C1/SLC35D1/SLC4A8/SLC19A1/SLC9A1/SLC25A10/CLCN6/CLCN3	14
GO:0016298	lipase activity	14/1150	130/18410	0.0324873	0.319316	0.293376	GDPD1/LYPLAL1/PLCD4/PLA2G12A/NCEH1/PLA2G15/SMPD1/CCL5/PLCG1/PLCD1/PLCB2/PLA2G4A/ENPP2/LPL	14
GO:0015293	symporter activity	14/1150	144/18410	0.0663904	0.43187	0.396786	SLC13A5/SLC46A1/SLC2A10/SLC25A22/SLC28A3/SLC45A4/SLC4A8/SLC16A3/SLC16A1/SLC12A2/SLC6A12/SLC5A3/SLC1A5/SLC1A2	14
GO:0008083	growth factor activity	14/1150	162/18410	0.136349	0.450105	0.41354	MACC1/VEGFC/PPBP/CCN3/INHBA/IL12B/IL12A/IL6/HGF/CXCL1/CSF2/CSF1/AREG/JAG1	14
GO:0008234	cysteine-type peptidase activity	14/1150	178/18410	0.223089	0.49406	0.453924	CAPN14/USP27X/OTUD7A/ZC3H12A/USP35/USP31/MINDY1/USP18/MALT1/CFLAR/TNFAIP3/CAPN15/CASP7/CAPN5	14
GO:0016829	lyase activity	14/1150	195/18410	0.334265	0.59001	0.54208	ACOD1/RSAD2/ECHDC3/GGCT/MOCOS/POLL/SDS/SGPL1/UROS/POLB/OGG1/NPR2/ADCY9/ADCY3	14
GO:0016758	hexosyltransferase activity	14/1150	198/18410	0.355167	0.606591	0.557313	CHSY3/DPY19L3/MGAT5B/TMTC4/B3GNT9/COLGALT1/POGLUT1/GALNT7/B3GALT4/PYGB/HYAL1/GGTA1/GBE1/EXT1	14
GO:0051015	actin filament binding	14/1150	214/18410	0.468797	0.684297	0.628706	MYO18A/TMEM201/RCSD1/ABLIM3/TRIOBP/PSTPIP2/CDK5R1/GAS7/SPTBN2/MYO7A/MYO6/MYH10/MYO1F/ADD2	14
GO:0022836	gated channel activity	14/1150	340/18410	0.96653	0.989716	0.909315	MCOLN2/CCDC51/TMEM63B/TPCN1/KCNMB4/RASA3/SNAP25/KCNJ8/KCNJ2/KCNC1/ITPR1/CNGA1/CLCN6/CLCN3	14
GO:0005261	cation channel activity	14/1150	345/18410	0.971114	0.990392	0.909935	MCOLN2/CCDC51/TMEM63B/TPCN1/CALHM2/KCNMB4/RASA3/SNAP25/SLC12A2/KCNJ8/KCNJ2/KCNC1/ITPR1/CNGA1	14
GO:0004857	enzyme inhibitor activity	14/1150	390/18410	0.993053	1	0.918763	HEXIM2/ADGRV1/LXN/NCAPG2/TNK2/SOCS3/HYAL2/RARRES1/PRKAR2B/SERPINB2/SERPINE1/RHOH/BIRC3/A2M	14
GO:0004527	exonuclease activity	13/1150	80/18410	0.00129736	0.0770726	0.0708115	ERI2/REXO5/ZC3H12A/DCLRE1B/EXO5/AEN/EXOSC5/TDP1/NOCT/FAN1/POLE/ENPP2/ENPP1	13
GO:0008081	phosphoric diester hydrolase activity	13/1150	88/18410	0.00311887	0.10012	0.0919862	GDPD1/PLCXD2/PLCD4/TDP1/FAN1/SMPD1/CCL5/PLCG1/PLCD1/PLCB2/ENPP2/ENPP1/PDE4B	13
GO:0051213	dioxygenase activity	13/1150	93/18410	0.00506133	0.123961	0.113891	TET3/ALKBH2/EGLN3/KDM2B/KDM7A/HR/TMLHE/P3H2/KDM3B/PHF2/IDO1/ASPH/ALOX5	13
GO:0004620	phospholipase activity	13/1150	106/18410	0.0147768	0.239086	0.219664	GDPD1/LYPLAL1/PLCD4/PLA2G12A/PLA2G15/SMPD1/CCL5/PLCG1/PLCD1/PLCB2/PLA2G4A/ENPP2/LPL	13
GO:0003774	cytoskeletal motor activity	13/1150	111/18410	0.0209972	0.243264	0.223502	KIF7/DYNC2H1/KIF13A/STARD9/KIF1C/KIF20A/MYO7A/MYO6/MYH10/MYO1F/KIF22/KIFC1/KIFC3	13
GO:0004519	endonuclease activity	13/1150	124/18410	0.046068	0.380252	0.349361	SLX1A/MBLAC1/ANKLE1/ZC3H12A/ELAC2/NYNRIN/FAN1/RPP40/SETMAR/RNASE6/PMS2/OGG1/ENDOG	13
GO:0016810	hydrolase activity, acting on carbon-nitrogen (but not peptide) bonds	13/1150	126/18410	0.051244	0.40083	0.368268	APOBEC3A/ADAL/LACC1/ZBP1/DCLRE1B/OPLAH/PADI2/MTHFD1/DCTD/CAT/BTD/ASPA/ARG2	13
GO:0004713	protein tyrosine kinase activity	13/1150	135/18410	0.0794176	0.43187	0.396786	TESK2/TNK2/DYRK1B/RIPK2/TNK1/YES1/MAP2K5/PDGFRL/JAK2/FLT1/FES/CSF1R/DDR1	13
GO:0005178	integrin binding	13/1150	156/18410	0.177372	0.45298	0.416181	F11R/GPNMB/ISG15/PLPP3/TGFBI/PTPRZ1/CCN3/IL1B/ICAM4/ICAM1/FN1/FBN1/COL16A1	13
GO:0031406	carboxylic acid binding	13/1150	173/18410	0.285454	0.542596	0.498517	AGRN/FTCDNL1/SLC46A1/EGLN3/P3H2/VDR/UROS/SLC19A1/PPARG/NOS2/HNF4A/HLCS/FABP7	13
GO:0004721	phosphoprotein phosphatase activity	13/1150	177/18410	0.31351	0.570163	0.523845	SSH2/UBASH3B/MTMR14/PDXP/DUSP14/FIG4/PTPRZ1/PTPRO/PTPN1/PPP3CC/CDC25B/CDC25A/CAMK2G	13
GO:0008168	methyltransferase activity	13/1150	214/18410	0.582255	0.7512	0.690175	SMYD4/PRMT9/KMT5C/METTL8/ANTKMT/MEPCE/PCMTD2/SETD4/SUZ12/NSD2/SUV39H1/SETMAR/HNMT	13
GO:0016741	transferase activity, transferring one-carbon groups	13/1150	225/18410	0.65466	0.789922	0.725751	SMYD4/PRMT9/KMT5C/METTL8/ANTKMT/MEPCE/PCMTD2/SETD4/SUZ12/NSD2/SUV39H1/SETMAR/HNMT	13
GO:0003678	DNA helicase activity	12/1150	72/18410	0.00157063	0.0770726	0.0708115	HELQ/CHTF18/SMARCAD1/ERCC6L/RECQL4/RECQL5/RFC3/MCM5/MCM4/MCM2/DDX11/BLM	12
GO:0001618	virus receptor activity	12/1150	76/18410	0.00252226	0.0927952	0.0852568	F11R/CLEC5A/XPR1/HYAL2/SLC1A5/PVR/LDLR/ICAM1/DAG1/CR2/SCARB1/CD80	12
GO:0140272	exogenous protein binding	12/1150	77/18410	0.00282185	0.10012	0.0919862	F11R/CLEC5A/XPR1/HYAL2/SLC1A5/PVR/LDLR/ICAM1/DAG1/CR2/SCARB1/CD80	12
GO:0035064	methylated histone binding	12/1150	78/18410	0.00314968	0.10012	0.0919862	SGF29/CBX2/KAT8/KDM7A/NCAPG2/UHRF1/ZMYND8/SUZ12/NCAPD3/PHF2/ING1/MSH6	12
GO:0140034	methylation-dependent protein binding	12/1150	78/18410	0.00314968	0.10012	0.0919862	SGF29/CBX2/KAT8/KDM7A/NCAPG2/UHRF1/ZMYND8/SUZ12/NCAPD3/PHF2/ING1/MSH6	12
GO:0004896	cytokine receptor activity	12/1150	97/18410	0.017573	0.243264	0.223502	EBI3/IL18RAP/FZD4/IL12RB2/IL12B/IL11RA/IL6R/IL2RA/IL1R1/IFNGR1/GFRA2/CCR7	12
GO:0043177	organic acid binding	12/1150	141/18410	0.171283	0.450105	0.41354	FTCDNL1/SESN3/SLC46A1/EGLN3/P3H2/YARS2/VDR/UROS/SLC19A1/PPARG/NOS2/HLCS	12
GO:0005506	iron ion binding	12/1150	151/18410	0.234669	0.507502	0.466274	ALKBH2/TPH2/EGLN3/KDM7A/TMLHE/P3H2/NFU1/HEPH/SCD/PHF2/ALOX5/ACP5	12
GO:0008237	metallopeptidase activity	12/1150	189/18410	0.519541	0.714728	0.656665	ADAMTS10/NPEPL1/MMP28/MMP27/QPCTL/AMZ2/VASH1/ADAMTS7/ADAMTS4/TFR2/MMP19/ECE1	12
GO:0030246	carbohydrate binding	12/1150	270/18410	0.918906	0.956321	0.878633	EGLN3/P3H2/GALNT7/CLEC1A/CLEC5A/SLC2A3/SELL/ENPP2/ENPP1/GBE1/ENG/ASGR2	12
GO:0016706	2-oxoglutarate-dependent dioxygenase activity	11/1150	59/18410	0.000942538	0.0657965	0.0604514	TET3/ALKBH2/EGLN3/KDM2B/KDM7A/HR/TMLHE/P3H2/KDM3B/PHF2/ASPH	11
GO:0043621	protein self-association	11/1150	63/18410	0.00165082	0.0770726	0.0708115	CCDC88C/RSAD2/GPSM2/TRIM32/MALT1/LDB1/TNFAIP3/SLC2A1/CCL5/PTH1R/PPARG	11
GO:0051219	phosphoprotein binding	11/1150	88/18410	0.020906	0.243264	0.223502	UBASH3B/SHD/LDLRAP1/MID2/SOCS3/BCAR3/YES1/RASA1/MID1/IRS1/EPB41	11
GO:0015294	solute:cation symporter activity	11/1150	104/18410	0.0598648	0.43187	0.396786	SLC13A5/SLC46A1/SLC2A10/SLC25A22/SLC28A3/SLC45A4/SLC4A8/SLC12A2/SLC6A12/SLC5A3/SLC1A2	11
GO:0004540	ribonuclease activity	11/1150	117/18410	0.114147	0.43187	0.396786	MBLAC1/ERI2/ZC3H12A/ELAC2/NYNRIN/EXOSC5/SAMHD1/NOCT/RPP40/RNASE6/ENDOG	11
GO:0099106	ion channel regulator activity	11/1150	138/18410	0.244307	0.515529	0.473649	AMIGO1/PACSIN3/KCNMB4/GPD1L/STIM1/SLC5A3/RASA1/PRKCZ/ITPR1/GEM/ADRB2	11
GO:0016922	nuclear receptor binding	11/1150	139/18410	0.251575	0.527144	0.48432	PPARGC1B/PAGR1/TRERF1/PADI2/TACC2/ARID1A/VDR/PROX1/PPARG/NR4A1/PARP1	11
GO:0016247	channel regulator activity	11/1150	143/18410	0.281367	0.541704	0.497697	AMIGO1/PACSIN3/KCNMB4/GPD1L/STIM1/SLC5A3/RASA1/PRKCZ/ITPR1/GEM/ADRB2	11
GO:0016798	hydrolase activity, acting on glycosyl bonds	11/1150	144/18410	0.288977	0.543743	0.499571	TLR10/TLR9/NEU3/IL18RAP/HYAL2/SMPD1/OGG1/IL1R1/HYAL1/GLA/GBE1	11
GO:0015081	sodium ion transmembrane transporter activity	11/1150	150/18410	0.335731	0.590791	0.542797	SLC13A5/SLC9B2/SLC8B1/SLC28A3/TPCN1/SLC4A8/SLC12A2/SLC9A1/SLC6A12/SLC5A3/SLC1A2	11
GO:0008757	S-adenosylmethionine-dependent methyltransferase activity	11/1150	157/18410	0.391875	0.639912	0.587928	PRMT9/KMT5C/METTL8/ANTKMT/MEPCE/PCMTD2/SETD4/NSD2/SUV39H1/SETMAR/HNMT	11
GO:0016874	ligase activity	11/1150	165/18410	0.456649	0.684297	0.628706	LIPT2/SLC27A1/TPGS1/AACS/DARS2/YARS2/DIP2A/SLC27A4/MTHFD1/LIG1/HLCS	11
GO:0061134	peptidase regulator activity	11/1150	230/18410	0.857305	0.918804	0.844163	NLRP12/VSIR/LXN/RARRES1/PCOLCE/SERPINB2/SERPINE1/FN1/ATP2A3/BIRC3/A2M	11
GO:0045296	cadherin binding	11/1150	333/18410	0.994588	1	0.918763	ARHGAP18/MRTFB/RTN4/ANLN/F11R/CDK5R1/SPTBN2/PTPRO/PTPN1/CDH10/CALD1	11
GO:0038024	cargo receptor activity	10/1150	79/18410	0.0248771	0.259905	0.238791	TEX261/CXCL16/STAB1/CUBN/TFR2/ENPP2/ENPP1/LDLR/SCARB1/ASGR2	10
GO:0072341	modified amino acid binding	10/1150	93/18410	0.0645554	0.43187	0.396786	FTCDNL1/OSBPL5/SLC46A1/APPL2/PTGES/CPNE6/UROS/SLC19A1/MARK1/SCARB1	10
GO:0005496	steroid binding	10/1150	100/18410	0.0944744	0.43187	0.396786	OSBPL11/OSBPL6/OSBPL5/OSBPL1A/PAQR5/ERLIN2/ABCG1/VDR/STAR/SHBG	10
GO:0015103	inorganic anion transmembrane transporter activity	10/1150	151/18410	0.471377	0.684297	0.628706	SLC25A30/SLC37A2/SLC26A6/LRRC8D/SLC4A8/XPR1/SLC12A2/SLC25A10/CLCN6/CLCN3	10
GO:0016853	isomerase activity	10/1150	155/18410	0.504917	0.702402	0.645341	PGM2L1/RPUSD1/DSEL/PGM2/DSE/EBP/PPIF/PTGES/PMM1/LSS	10
GO:0003714	transcription corepressor activity	10/1150	191/18410	0.761284	0.857736	0.788056	KCTD1/TBL1XR1/TRERF1/ZMYND8/TOB1/BTG2/TLE3/ATN1/CBFA2T3/TLE5	10
GO:0032813	tumor necrosis factor receptor superfamily binding	9/1150	49/18410	0.00298956	0.10012	0.0919862	TNFSF15/CFLAR/TNFSF13/MADD/TNFSF4/TRAF1/TNF/TRIM37/LTA	9
GO:0003777	microtubule motor activity	9/1150	67/18410	0.0229444	0.246611	0.226577	KIF7/DYNC2H1/KIF13A/STARD9/KIF1C/KIF20A/KIF22/KIFC1/KIFC3	9
GO:0035591	signaling adaptor activity	9/1150	81/18410	0.0652454	0.43187	0.396786	GNB4/BLNK/LAT/LDLRAP1/RGS14/SORBS1/DOK2/IRS1/EPS8	9
GO:0015171	amino acid transmembrane transporter activity	9/1150	84/18410	0.0782962	0.43187	0.396786	SERINC5/SLC38A6/SLC43A2/SFXN2/SLC25A22/SLC25A15/SLC6A12/SLC1A5/SLC1A2	9
GO:0042562	hormone binding	9/1150	87/18410	0.0928263	0.43187	0.396786	EBI3/SHBG/PTH1R/NPR3/NPR2/INHBA/EDNRB/ECE1/ADCYAP1R1	9
GO:0043178	alcohol binding	9/1150	89/18410	0.103332	0.43187	0.396786	OSBPL6/OSBPL5/OSBPL1A/ADAP2/ERLIN2/ABCG1/XPR1/STAR/ITPR1	9
GO:0008276	protein methyltransferase activity	9/1150	90/18410	0.108828	0.43187	0.396786	PRMT9/KMT5C/ANTKMT/PCMTD2/SETD4/SUZ12/NSD2/SUV39H1/SETMAR	9
GO:0042626	ATPase-coupled transmembrane transporter activity	9/1150	90/18410	0.108828	0.43187	0.396786	ATP13A3/ABCB10/ATP8A1/ABCG1/ABCG2/KCNJ8/ATP6V1B2/ATP2A3/ABCD2	9
GO:0004725	protein tyrosine phosphatase activity	9/1150	103/18410	0.19408	0.477687	0.438881	SSH2/UBASH3B/MTMR14/DUSP14/PTPRZ1/PTPRO/PTPN1/CDC25B/CDC25A	9
GO:1902936	phosphatidylinositol bisphosphate binding	9/1150	107/18410	0.224849	0.49406	0.453924	ADAP2/PLEKHA5/TPCN1/LDLRAP1/SLC9A1/PLCD1/MARK1/KCNJ2/GSDME	9
GO:0019209	kinase activator activity	9/1150	110/18410	0.249048	0.524054	0.481481	MOB3B/TPX2/MALT1/CDK5R1/MADD/WNT11/CCL5/CKS2/CCNB1	9
GO:0004197	cysteine-type endopeptidase activity	9/1150	120/18410	0.334892	0.59001	0.54208	CAPN14/USP27X/USP35/USP18/MALT1/CFLAR/CAPN15/CASP7/CAPN5	9
GO:0044325	transmembrane transporter binding	9/1150	127/18410	0.397708	0.639912	0.587928	TCAF2/GPD1L/BAG2/YES1/SLC5A3/PDE4B/KCNC1/ATP2A3/ANK2	9
GO:0008194	UDP-glycosyltransferase activity	9/1150	144/18410	0.548451	0.729074	0.669846	CHSY3/MGAT5B/B3GNT9/COLGALT1/POGLUT1/GALNT7/B3GALT4/HYAL1/EXT1	9
GO:0052689	carboxylic ester hydrolase activity	9/1150	149/18410	0.590146	0.755632	0.694247	GDPD1/LYPLAL1/PLA2G12A/NCEH1/PLA2G15/TNFAIP6/PLA2G4A/ENPP2/LPL	9
GO:0015399	primary active transmembrane transporter activity	9/1150	162/18410	0.689037	0.811847	0.745895	ATP13A3/ABCB10/ATP8A1/ABCG1/ABCG2/KCNJ8/ATP6V1B2/ATP2A3/ABCD2	9
GO:0008201	heparin binding	9/1150	168/18410	0.729304	0.838139	0.770051	LXN/GPNMB/SELL/PCOLCE/CCN3/LPL/CXCL8/FN1/FBN1	9
GO:0005310	dicarboxylic acid transmembrane transporter activity	8/1150	30/18410	0.000384337	0.0319	0.0293085	SLC13A5/SLC25A30/SLC46A1/SLC25A22/SLC26A6/SLC19A1/SLC1A5/SLC25A10	8
GO:0030159	signaling receptor complex adaptor activity	8/1150	50/18410	0.0116726	0.205163	0.188496	GNB4/BLNK/LAT/LDLRAP1/RGS14/SORBS1/DOK2/IRS1	8
GO:0017046	peptide hormone binding	8/1150	52/18410	0.0146675	0.239086	0.219664	EBI3/PTH1R/NPR3/NPR2/INHBA/EDNRB/ECE1/ADCYAP1R1	8
GO:1901505	carbohydrate derivative transmembrane transporter activity	8/1150	53/18410	0.0163579	0.243264	0.223502	SLC37A2/SLC25A23/SLC28A3/SLC35C1/SLC29A3/SLC35D1/SLC19A1/SLC29A2	8
GO:0030170	pyridoxal phosphate binding	8/1150	55/18410	0.0201522	0.243264	0.223502	GPT2/ACCS/MOCOS/GCAT/SDS/KYNU/SGPL1/PYGB	8
GO:0070279	vitamin B6 binding	8/1150	56/18410	0.0222668	0.246611	0.226577	GPT2/ACCS/MOCOS/GCAT/SDS/KYNU/SGPL1/PYGB	8
GO:0003684	damaged DNA binding	8/1150	68/18410	0.0606563	0.43187	0.396786	DCLRE1B/RECQL4/POLB/OGG1/MSH2/MSH6/BRCA1/BLM	8
GO:0030971	receptor tyrosine kinase binding	8/1150	76/18410	0.101065	0.43187	0.396786	BLNK/TOB1/SOCS5/DOK2/HYAL2/PTPN1/IRS1/FLT3LG	8
GO:0046332	SMAD binding	8/1150	78/18410	0.113065	0.43187	0.396786	ZC3H3/TOB1/TGFBR2/TCF12/PPARG/SMAD6/SMAD5/PARP1	8
GO:0008170	N-methyltransferase activity	8/1150	97/18410	0.259499	0.532163	0.488931	PRMT9/KMT5C/ANTKMT/SETD4/NSD2/SUV39H1/SETMAR/HNMT	8
GO:0030295	protein kinase activator activity	8/1150	104/18410	0.324017	0.573556	0.526962	MOB3B/TPX2/CDK5R1/MADD/WNT11/CCL5/CKS2/CCNB1	8
GO:0004843	thiol-dependent deubiquitinase	8/1150	106/18410	0.342994	0.601447	0.552587	USP27X/OTUD7A/ZC3H12A/USP35/USP31/MINDY1/USP18/TNFAIP3	8
GO:0101005	deubiquitinase activity	8/1150	113/18410	0.41026	0.648601	0.59591	USP27X/OTUD7A/ZC3H12A/USP35/USP31/MINDY1/USP18/TNFAIP3	8
GO:1990782	protein tyrosine kinase binding	8/1150	113/18410	0.41026	0.648601	0.59591	BLNK/TOB1/SOCS5/DOK2/HYAL2/PTPN1/IRS1/FLT3LG	8
GO:0099094	ligand-gated cation channel activity	8/1150	115/18410	0.429523	0.668756	0.614428	MCOLN2/CCDC51/TPCN1/RASA3/KCNJ8/KCNJ2/ITPR1/CNGA1	8
GO:0019783	ubiquitin-like protein-specific protease activity	8/1150	124/18410	0.51483	0.7089	0.651311	USP27X/OTUD7A/ZC3H12A/USP35/USP31/MINDY1/USP18/TNFAIP3	8
GO:0015276	ligand-gated ion channel activity	8/1150	145/18410	0.691435	0.813388	0.747311	MCOLN2/CCDC51/TPCN1/RASA3/KCNJ8/KCNJ2/ITPR1/CNGA1	8
GO:0022834	ligand-gated channel activity	8/1150	145/18410	0.691435	0.813388	0.747311	MCOLN2/CCDC51/TPCN1/RASA3/KCNJ8/KCNJ2/ITPR1/CNGA1	8
GO:0015079	potassium ion transmembrane transporter activity	8/1150	154/18410	0.753147	0.855618	0.78611	CCDC51/KCNMB4/SNAP25/SLC12A2/SLC9A1/KCNJ8/KCNJ2/KCNC1	8
GO:0005201	extracellular matrix structural constituent	8/1150	172/18410	0.849192	0.914703	0.840395	AGRN/FGL2/TGFBI/PCOLCE/TNC/FN1/FBN1/COL16A1	8
GO:0019902	phosphatase binding	8/1150	193/18410	0.92081	0.956669	0.878952	SH2D4A/PPP1R15A/MAST2/IKBKE/SPHK1/SLC9A1/PTPN1/CSF1R	8
GO:0005164	tumor necrosis factor receptor binding	7/1150	31/18410	0.00254659	0.0927952	0.0852568	TNFSF15/TNFSF13/TNFSF4/TRAF1/TNF/TRIM37/LTA	7
GO:0090482	vitamin transmembrane transporter activity	7/1150	31/18410	0.00254659	0.0927952	0.0852568	SLC27A1/SLC46A1/SLC2A10/ABCG2/SLC19A1/SLC2A3/SLC2A1	7
GO:0043531	ADP binding	7/1150	34/18410	0.00442446	0.112036	0.102935	MYO18A/COQ8A/ABCG1/MYO6/MYH10/MSH2/MSH6	7
GO:0000217	DNA secondary structure binding	7/1150	36/18410	0.00615894	0.148411	0.136354	RAD51AP1/RECQL4/XRCC2/MSH2/MEF2C/MSH6/BLM	7
GO:0015144	carbohydrate transmembrane transporter activity	7/1150	41/18410	0.0126579	0.214897	0.197439	SLC2A10/SLC45A4/TMEM144/SLC5A3/SLC2A3/SLC2A1/PPBP	7
GO:0001784	phosphotyrosine residue binding	7/1150	44/18410	0.0183601	0.243264	0.223502	SHD/LDLRAP1/SOCS3/BCAR3/YES1/RASA1/IRS1	7
GO:0008009	chemokine activity	7/1150	49/18410	0.0314963	0.311625	0.28631	CXCL16/CCL24/CCL20/CCL5/PPBP/CXCL8/CXCL1	7
GO:0015932	nucleobase-containing compound transmembrane transporter activity	7/1150	50/18410	0.0347234	0.320227	0.294212	SLC25A23/SLC28A3/SLC35C1/SLC29A3/SLC35D1/SLC19A1/SLC29A2	7
GO:0016538	cyclin-dependent protein serine/threonine kinase regulator activity	7/1150	50/18410	0.0347234	0.320227	0.294212	HEXIM2/CCNL1/CCNE2/CDK5R1/CKS2/CCNG2/CCNB1	7
GO:0008374	O-acyltransferase activity	7/1150	53/18410	0.0456912	0.379237	0.348429	LPCAT4/GPAT3/GPAM/AGPAT5/PLA2G15/TAFAZZIN/PLA2G4A	7
GO:0045309	protein phosphorylated amino acid binding	7/1150	55/18410	0.0541099	0.410356	0.37702	SHD/LDLRAP1/SOCS3/BCAR3/YES1/RASA1/IRS1	7
GO:0004536	deoxyribonuclease activity	7/1150	57/18410	0.0634365	0.43187	0.396786	SLX1A/DCLRE1B/EXO5/FAN1/SETMAR/POLE/ENDOG	7
GO:0008028	monocarboxylic acid transmembrane transporter activity	7/1150	59/18410	0.0736806	0.43187	0.396786	SLC27A1/SLC26A6/SLC27A4/ABCG2/SLC16A3/SLC16A1/SLC6A12	7
GO:0032934	sterol binding	7/1150	60/18410	0.0791474	0.43187	0.396786	OSBPL11/OSBPL6/OSBPL5/OSBPL1A/ERLIN2/ABCG1/STAR	7
GO:0015179	L-amino acid transmembrane transporter activity	7/1150	61/18410	0.0848433	0.43187	0.396786	SERINC5/SLC38A6/SLC43A2/SLC25A22/SLC25A15/SLC1A5/SLC1A2	7
GO:0051536	iron-sulfur cluster binding	7/1150	67/18410	0.123725	0.43187	0.396786	RSAD2/EXO5/RSAD1/GLRX5/NFU1/POLE/DDX11	7
GO:0051540	metal cluster binding	7/1150	67/18410	0.123725	0.43187	0.396786	RSAD2/EXO5/RSAD1/GLRX5/NFU1/POLE/DDX11	7
GO:0042379	chemokine receptor binding	7/1150	71/18410	0.15389	0.450105	0.41354	CXCL16/CCL24/CCL20/CCL5/PPBP/CXCL8/CXCL1	7
GO:0015370	solute:sodium symporter activity	7/1150	72/18410	0.161919	0.450105	0.41354	SLC13A5/SLC28A3/SLC4A8/SLC12A2/SLC6A12/SLC5A3/SLC1A2	7
GO:0017022	myosin binding	7/1150	72/18410	0.161919	0.450105	0.41354	KIRREL1/SPATA6/TRIM32/TRIOBP/RAB3A/LLGL2/CALD1	7
GO:0005546	phosphatidylinositol-4,5-bisphosphate binding	7/1150	82/18410	0.251218	0.527134	0.484311	ADAP2/LDLRAP1/SLC9A1/PLCD1/MARK1/KCNJ2/GSDME	7
GO:0030165	PDZ domain binding	7/1150	82/18410	0.251218	0.527134	0.484311	CCDC88C/USHBP1/SLC26A6/F11R/FZD4/LLGL2/CLCN3	7
GO:0004722	protein serine/threonine phosphatase activity	7/1150	100/18410	0.434563	0.668756	0.614428	SSH2/MTMR14/PDXP/DUSP14/FIG4/PPP3CC/CAMK2G	7
GO:0000149	SNARE binding	7/1150	110/18410	0.535589	0.723453	0.664682	TSNARE1/TXLNB/HECTD3/TPCN1/SEC24D/SNAP25/VPS52	7
GO:0004222	metalloendopeptidase activity	7/1150	111/18410	0.545323	0.729074	0.669846	ADAMTS10/MMP28/MMP27/ADAMTS7/ADAMTS4/MMP19/ECE1	7
GO:0015078	proton transmembrane transporter activity	7/1150	120/18410	0.62858	0.776756	0.713655	SLC9B2/SLC46A1/SLC2A10/SLC25A22/SLC45A4/SLC9A1/ATP6V1B2	7
GO:0031072	heat shock protein binding	7/1150	123/18410	0.654347	0.789922	0.725751	DNAJC18/IQCG/PDXP/BAG2/SLC12A2/HSPA2/HSPA1L	7
GO:0016779	nucleotidyltransferase activity	7/1150	132/18410	0.724909	0.833755	0.766023	POLM/POLL/PAPSS1/FPGT/POLE/POLB/GALT	7
GO:0046906	tetrapyrrole binding	7/1150	149/18410	0.82957	0.901366	0.828141	RSAD1/CUBN/SUOX/NOS2/JAK2/IDO1/CAT	7
GO:0001653	peptide receptor activity	7/1150	154/18410	0.853541	0.917864	0.843299	CYSLTR2/PTH1R/NPR3/NPR2/EDNRB/CCR7/ADCYAP1R1	7
GO:0061135	endopeptidase regulator activity	7/1150	194/18410	0.962395	0.987356	0.907146	VSIR/LXN/RARRES1/SERPINB2/SERPINE1/BIRC3/A2M	7
GO:0005244	voltage-gated ion channel activity	7/1150	201/18410	0.971037	0.990392	0.909935	TPCN1/SNAP25/KCNJ8/KCNJ2/KCNC1/CLCN6/CLCN3	7
GO:0022832	voltage-gated channel activity	7/1150	201/18410	0.971037	0.990392	0.909935	TPCN1/SNAP25/KCNJ8/KCNJ2/KCNC1/CLCN6/CLCN3	7
GO:0003688	DNA replication origin binding	6/1150	16/18410	0.000272619	0.0254558	0.0233879	MCM10/ORC4/ORC1/MCM5/MCM2/DDX11	6
GO:0035014	phosphatidylinositol 3-kinase regulator activity	6/1150	19/18410	0.000785485	0.0617639	0.0567464	WDR81/WDR91/SOCS5/SOCS6/SOCS3/CISH	6
GO:0017116	single-stranded DNA helicase activity	6/1150	23/18410	0.00235697	0.0926661	0.0851381	HELQ/CHTF18/RFC3/MCM5/MCM4/MCM2	6
GO:0043015	gamma-tubulin binding	6/1150	34/18410	0.0174935	0.243264	0.223502	B9D2/CDK5RAP2/FEZ1/OFD1/PDE4B/PAK1	6
[truncated: 1,281 more rows]

## Sheet: Gene_name_CC
ID	Description	GeneRatio	BgRatio	pvalue	p.adjust	qvalue	geneID	Count
[truncated: 778 more rows]

[truncated: 1 more sheets: Gene_name_KEGG]
