# Supplementary material for: The c-di-AMP binding protein NadD from Mesomycoplasma ovipneumoniae functions as a phosphodiesterase that inhibits host inflammatory responses
Source: Vet Res. 2026 Jan 9;57:29. doi: 10.1186/s13567-025-01707-5 (PMC12879401; doi:10.1186/s13567-025-01707-5)
Supplement: Supplementary file 4 — Additional file 4. The list of the 30 unique proteins identified in the c-di-AMP group, as well as 246 proteins that are commonly expressed at higher levels in the c-di-AMP group. [file 13567_2025_1707_MOESM4_ESM.xlsx]

## Sheet: Sheet1
Accession	ProteinName	GeneName	Description	contro1	cda
A0A014KV05	>tr|A0A014KV05|A0A014KV05_9MOLU Methyltransferase	MOVI_7330	>tr|A0A014KV05|A0A014KV05_9MOLU Methyltransferase OS=Mesomycoplasma ovipneumoniae 14811 OX=1188239 GN=MOVI_7330 PE=3 SV=1	79.56	516.912
A0A014KV17	>tr|A0A014KV17|A0A014KV17_9MOLU Type II restriction modification system endonuclease	MOVI_7170	>tr|A0A014KV17|A0A014KV17_9MOLU Type II restriction modification system endonuclease OS=Mesomycoplasma ovipneumoniae 14811 OX=1188239 GN=MOVI_7170 PE=4 SV=1	242.714	345.573
A0A014KV20	>tr|A0A014KV20|A0A014KV20_9MOLU Protein translocase subunit SecA	secA	>tr|A0A014KV20|A0A014KV20_9MOLU Protein translocase subunit SecA OS=Mesomycoplasma ovipneumoniae 14811 OX=1188239 GN=secA PE=3 SV=1	4964.08	5273.1
A0A014KV34	>tr|A0A014KV34|A0A014KV34_9MOLU 30S ribosomal protein S6	rpsF	>tr|A0A014KV34|A0A014KV34_9MOLU 30S ribosomal protein S6 OS=Mesomycoplasma ovipneumoniae 14811 OX=1188239 GN=rpsF PE=3 SV=1	3844.32	10873.5
A0A014KV38	>tr|A0A014KV38|A0A014KV38_9MOLU Modification methylase HemK	hemK	>tr|A0A014KV38|A0A014KV38_9MOLU Modification methylase HemK OS=Mesomycoplasma ovipneumoniae 14811 OX=1188239 GN=hemK PE=4 SV=1	1075.95	1683.27
A0A014KV46	>tr|A0A014KV46|A0A014KV46_9MOLU Chromosome partition protein Smc	smc	>tr|A0A014KV46|A0A014KV46_9MOLU Chromosome partition protein Smc OS=Mesomycoplasma ovipneumoniae 14811 OX=1188239 GN=smc PE=3 SV=1	3750.84	3898.68
A0A014KV51	>tr|A0A014KV51|A0A014KV51_9MOLU Adenine phosphoribosyltransferase	apt	>tr|A0A014KV51|A0A014KV51_9MOLU Adenine phosphoribosyltransferase OS=Mesomycoplasma ovipneumoniae 14811 OX=1188239 GN=apt PE=3 SV=1	7348.29	15242.7
A0A014KV54	>tr|A0A014KV54|A0A014KV54_9MOLU DUF2179 domain-containing protein	MOVI_6720	>tr|A0A014KV54|A0A014KV54_9MOLU DUF2179 domain-containing protein OS=Mesomycoplasma ovipneumoniae 14811 OX=1188239 GN=MOVI_6720 PE=4 SV=1	784.806	5924.54
A0A014KV76	>tr|A0A014KV76|A0A014KV76_9MOLU 30S ribosomal protein S9	rpsI	>tr|A0A014KV76|A0A014KV76_9MOLU 30S ribosomal protein S9 OS=Mesomycoplasma ovipneumoniae 14811 OX=1188239 GN=rpsI PE=3 SV=1	3202.59	8150.81
A0A014KV95	>tr|A0A014KV95|A0A014KV95_9MOLU DNA topoisomerase (ATP-hydrolyzing)	gyrB	>tr|A0A014KV95|A0A014KV95_9MOLU DNA topoisomerase (ATP-hydrolyzing) OS=Mesomycoplasma ovipneumoniae 14811 OX=1188239 GN=gyrB PE=4 SV=1	3513.12	4169.77
A0A014KVA0	>tr|A0A014KVA0|A0A014KVA0_9MOLU DNA-directed DNA polymerase	dnaE	>tr|A0A014KVA0|A0A014KVA0_9MOLU DNA-directed DNA polymerase OS=Mesomycoplasma ovipneumoniae 14811 OX=1188239 GN=dnaE PE=4 SV=1	1321.05	2012.14
A0A014KVC3	>tr|A0A014KVC3|A0A014KVC3_9MOLU Dihydrolipoyl dehydrogenase (E3 component of pyruvate complex)	pdhD	>tr|A0A014KVC3|A0A014KVC3_9MOLU Dihydrolipoyl dehydrogenase (E3 component of pyruvate complex) OS=Mesomycoplasma ovipneumoniae 14811 OX=1188239 GN=pdhD PE=3 SV=1	5741.58	9638.38
A0A014KVE2	>tr|A0A014KVE2|A0A014KVE2_9MOLU Putative ABC transporter ATP-binding protein	MOVI_5830	>tr|A0A014KVE2|A0A014KVE2_9MOLU Putative ABC transporter ATP-binding protein OS=Mesomycoplasma ovipneumoniae 14811 OX=1188239 GN=MOVI_5830 PE=4 SV=1	1213.82	1797.07
A0A014KVE7	>tr|A0A014KVE7|A0A014KVE7_9MOLU ribonucleoside-diphosphate reductase	nrdF	>tr|A0A014KVE7|A0A014KVE7_9MOLU ribonucleoside-diphosphate reductase OS=Mesomycoplasma ovipneumoniae 14811 OX=1188239 GN=nrdF PE=3 SV=1	3982.63	4155.77
A0A014KVG1	>tr|A0A014KVG1|A0A014KVG1_9MOLU 50S ribosomal protein L20	rplT	>tr|A0A014KVG1|A0A014KVG1_9MOLU 50S ribosomal protein L20 OS=Mesomycoplasma ovipneumoniae 14811 OX=1188239 GN=rplT PE=3 SV=1	6821.24	8650.78
A0A014KVG3	>tr|A0A014KVG3|A0A014KVG3_9MOLU 30S ribosomal protein S15	rpsO	>tr|A0A014KVG3|A0A014KVG3_9MOLU 30S ribosomal protein S15 OS=Mesomycoplasma ovipneumoniae 14811 OX=1188239 GN=rpsO PE=3 SV=1	715.337	1379.01
A0A014KVH6	>tr|A0A014KVH6|A0A014KVH6_9MOLU Ribosome recycling factor (RRF)	frr	>tr|A0A014KVH6|A0A014KVH6_9MOLU Ribosome recycling factor (RRF) OS=Mesomycoplasma ovipneumoniae 14811 OX=1188239 GN=frr PE=3 SV=1	6211.3	6317.46
A0A014KVJ3	>tr|A0A014KVJ3|A0A014KVJ3_9MOLU Thiol peroxidase	tpx	>tr|A0A014KVJ3|A0A014KVJ3_9MOLU Thiol peroxidase OS=Mesomycoplasma ovipneumoniae 14811 OX=1188239 GN=tpx PE=4 SV=1	7854.97	10866
A0A014KVK3	>tr|A0A014KVK3|A0A014KVK3_9MOLU Valine--tRNA ligase	valS	>tr|A0A014KVK3|A0A014KVK3_9MOLU Valine--tRNA ligase OS=Mesomycoplasma ovipneumoniae 14811 OX=1188239 GN=valS PE=3 SV=1	4140.8	4640.29
A0A014KVL1	>tr|A0A014KVL1|A0A014KVL1_9MOLU Uncharacterized protein	MOVI_4520	>tr|A0A014KVL1|A0A014KVL1_9MOLU Uncharacterized protein OS=Mesomycoplasma ovipneumoniae 14811 OX=1188239 GN=MOVI_4520 PE=4 SV=1	3274.58	4109.67
A0A014KVL5	>tr|A0A014KVL5|A0A014KVL5_9MOLU Heat-inducible transcription repressor HrcA	hrcA	>tr|A0A014KVL5|A0A014KVL5_9MOLU Heat-inducible transcription repressor HrcA OS=Mesomycoplasma ovipneumoniae 14811 OX=1188239 GN=hrcA PE=3 SV=1	1491.94	1610.55
A0A014KVM4	>tr|A0A014KVM4|A0A014KVM4_9MOLU Alpha-amylase	dexA	>tr|A0A014KVM4|A0A014KVM4_9MOLU Alpha-amylase OS=Mesomycoplasma ovipneumoniae 14811 OX=1188239 GN=dexA PE=3 SV=1	2050.32	3519.33
A0A014KVM9	>tr|A0A014KVM9|A0A014KVM9_9MOLU Transcriptional regulator MraZ	mraZ	>tr|A0A014KVM9|A0A014KVM9_9MOLU Transcriptional regulator MraZ OS=Mesomycoplasma ovipneumoniae 14811 OX=1188239 GN=mraZ PE=3 SV=1	61.9854	78.0969
A0A014KVN4	>tr|A0A014KVN4|A0A014KVN4_9MOLU Methionine--tRNA ligase	metG(metS)	>tr|A0A014KVN4|A0A014KVN4_9MOLU Methionine--tRNA ligase OS=Mesomycoplasma ovipneumoniae 14811 OX=1188239 GN=metG(metS) PE=3 SV=1	797.314	1432.52
A0A014KVP7	>tr|A0A014KVP7|A0A014KVP7_9MOLU Threonine--tRNA ligase	thrS	>tr|A0A014KVP7|A0A014KVP7_9MOLU Threonine--tRNA ligase OS=Mesomycoplasma ovipneumoniae 14811 OX=1188239 GN=thrS PE=3 SV=1	6209.19	7125.98
A0A014KVR6	>tr|A0A014KVR6|A0A014KVR6_9MOLU Phospholipid-binding protein	MOVI_3450	>tr|A0A014KVR6|A0A014KVR6_9MOLU Phospholipid-binding protein OS=Mesomycoplasma ovipneumoniae 14811 OX=1188239 GN=MOVI_3450 PE=4 SV=1	1156.1	1438.97
A0A014KVS1	>tr|A0A014KVS1|A0A014KVS1_9MOLU Hexulose-6-phosphate isomerase (HUMPI)	MOVI_3500	>tr|A0A014KVS1|A0A014KVS1_9MOLU Hexulose-6-phosphate isomerase (HUMPI) OS=Mesomycoplasma ovipneumoniae 14811 OX=1188239 GN=MOVI_3500 PE=4 SV=1	1819.57	2660.96
A0A014KVT6	>tr|A0A014KVT6|A0A014KVT6_9MOLU P97/LppS family protein	MOVI_3600	>tr|A0A014KVT6|A0A014KVT6_9MOLU P97/LppS family protein OS=Mesomycoplasma ovipneumoniae 14811 OX=1188239 GN=MOVI_3600 PE=4 SV=1	828.28	2340.18
A0A014KVV4	>tr|A0A014KVV4|A0A014KVV4_9MOLU DNA polymerase III, delta subunit	holA	>tr|A0A014KVV4|A0A014KVV4_9MOLU DNA polymerase III, delta subunit OS=Mesomycoplasma ovipneumoniae 14811 OX=1188239 GN=holA PE=4 SV=1	106.655	432.25
A0A014KVW6	>tr|A0A014KVW6|A0A014KVW6_9MOLU ABC transporter ATP-binding protein	bcrA	>tr|A0A014KVW6|A0A014KVW6_9MOLU ABC transporter ATP-binding protein OS=Mesomycoplasma ovipneumoniae 14811 OX=1188239 GN=bcrA PE=4 SV=1	248.909	878.374
A0A014KVY2	>tr|A0A014KVY2|A0A014KVY2_9MOLU 50S ribosomal protein L7/L12	rplL	>tr|A0A014KVY2|A0A014KVY2_9MOLU 50S ribosomal protein L7/L12 OS=Mesomycoplasma ovipneumoniae 14811 OX=1188239 GN=rplL PE=3 SV=1	7186.07	12101.1
A0A014KVZ3	>tr|A0A014KVZ3|A0A014KVZ3_9MOLU Lipoprotein	MOVI_2990	>tr|A0A014KVZ3|A0A014KVZ3_9MOLU Lipoprotein OS=Mesomycoplasma ovipneumoniae 14811 OX=1188239 GN=MOVI_2990 PE=4 SV=1	225.995	241.331
A0A014KW43	>tr|A0A014KW43|A0A014KW43_9MOLU Signal recognition particle protein	ffh	>tr|A0A014KW43|A0A014KW43_9MOLU Signal recognition particle protein OS=Mesomycoplasma ovipneumoniae 14811 OX=1188239 GN=ffh PE=3 SV=1	4970.47	7818.85
A0A014KW47	>tr|A0A014KW47|A0A014KW47_9MOLU ATP synthase subunit beta	atpD-2	>tr|A0A014KW47|A0A014KW47_9MOLU ATP synthase subunit beta OS=Mesomycoplasma ovipneumoniae 14811 OX=1188239 GN=atpD-2 PE=3 SV=1	11311	14338.1
A0A014KW65	>tr|A0A014KW65|A0A014KW65_9MOLU 50S ribosomal protein L17	rplQ	>tr|A0A014KW65|A0A014KW65_9MOLU 50S ribosomal protein L17 OS=Mesomycoplasma ovipneumoniae 14811 OX=1188239 GN=rplQ PE=3 SV=1	3702.53	4625.99
A0A014KW77	>tr|A0A014KW77|A0A014KW77_9MOLU 50S ribosomal protein L5	rplE	>tr|A0A014KW77|A0A014KW77_9MOLU 50S ribosomal protein L5 OS=Mesomycoplasma ovipneumoniae 14811 OX=1188239 GN=rplE PE=3 SV=1	4239.53	7217.3
A0A014KW82	>tr|A0A014KW82|A0A014KW82_9MOLU 50S ribosomal protein L16	rplP	>tr|A0A014KW82|A0A014KW82_9MOLU 50S ribosomal protein L16 OS=Mesomycoplasma ovipneumoniae 14811 OX=1188239 GN=rplP PE=3 SV=1	1891.56	2379.31
A0A014KW86	>tr|A0A014KW86|A0A014KW86_9MOLU 50S ribosomal protein L23	rplW	>tr|A0A014KW86|A0A014KW86_9MOLU 50S ribosomal protein L23 OS=Mesomycoplasma ovipneumoniae 14811 OX=1188239 GN=rplW PE=3 SV=1	1610.59	3965.02
A0A014KW95	>tr|A0A014KW95|A0A014KW95_9MOLU ABC transporter ATP-binding protein	MOVI_2210	>tr|A0A014KW95|A0A014KW95_9MOLU ABC transporter ATP-binding protein OS=Mesomycoplasma ovipneumoniae 14811 OX=1188239 GN=MOVI_2210 PE=4 SV=1	404.866	885.499
A0A014KWA9	>tr|A0A014KWA9|A0A014KWA9_9MOLU Cytidylate kinase	cmk	>tr|A0A014KWA9|A0A014KWA9_9MOLU Cytidylate kinase OS=Mesomycoplasma ovipneumoniae 14811 OX=1188239 GN=cmk PE=3 SV=1	2692.01	6504.02
A0A014KWD8	>tr|A0A014KWD8|A0A014KWD8_9MOLU Hypoxanthine phosphoribosyltransferase	hpt	>tr|A0A014KWD8|A0A014KWD8_9MOLU Hypoxanthine phosphoribosyltransferase OS=Mesomycoplasma ovipneumoniae 14811 OX=1188239 GN=hpt PE=3 SV=1	750.515	1325.54
A0A014KWG1	>tr|A0A014KWG1|A0A014KWG1_9MOLU Phenylalanyl-tRNA synthetase alpha subunit (PheS)	pheS	>tr|A0A014KWG1|A0A014KWG1_9MOLU Phenylalanyl-tRNA synthetase alpha subunit (PheS) OS=Mesomycoplasma ovipneumoniae 14811 OX=1188239 GN=pheS PE=4 SV=1	731.66	2287.2
A0A014KWH5	>tr|A0A014KWH5|A0A014KWH5_9MOLU Uncharacterized protein	MOVI_1280	>tr|A0A014KWH5|A0A014KWH5_9MOLU Uncharacterized protein OS=Mesomycoplasma ovipneumoniae 14811 OX=1188239 GN=MOVI_1280 PE=4 SV=1	343.832	363.268
A0A014KWM3	>tr|A0A014KWM3|A0A014KWM3_9MOLU HIT-like protein	hit	>tr|A0A014KWM3|A0A014KWM3_9MOLU HIT-like protein OS=Mesomycoplasma ovipneumoniae 14811 OX=1188239 GN=hit PE=4 SV=1	500.074	884.707
A0A014KWM8	>tr|A0A014KWM8|A0A014KWM8_9MOLU Putative DNA helicase	dnaI	>tr|A0A014KWM8|A0A014KWM8_9MOLU Putative DNA helicase OS=Mesomycoplasma ovipneumoniae 14811 OX=1188239 GN=dnaI PE=4 SV=1	508.031	754.144
A0A014KWP5	>tr|A0A014KWP5|A0A014KWP5_9MOLU Transcriptional regulator	MOVI_0560	>tr|A0A014KWP5|A0A014KWP5_9MOLU Transcriptional regulator OS=Mesomycoplasma ovipneumoniae 14811 OX=1188239 GN=MOVI_0560 PE=4 SV=1	287.766	525.383
A0A014KWQ4	>tr|A0A014KWQ4|A0A014KWQ4_9MOLU DNA (cytosine-5-)-methyltransferase	MOVI_0150	>tr|A0A014KWQ4|A0A014KWQ4_9MOLU DNA (cytosine-5-)-methyltransferase OS=Mesomycoplasma ovipneumoniae 14811 OX=1188239 GN=MOVI_0150 PE=3 SV=1	746.1	1008.34
A0A014L5Q8	>tr|A0A014L5Q8|A0A014L5Q8_9MOLU ISMHp1-like transposase, IS1634 family	MOVI_7380	>tr|A0A014L5Q8|A0A014L5Q8_9MOLU ISMHp1-like transposase, IS1634 family OS=Mesomycoplasma ovipneumoniae 14811 OX=1188239 GN=MOVI_7380 PE=4 SV=1	510.644	569.099
A0A014L5R2	>tr|A0A014L5R2|A0A014L5R2_9MOLU Uncharacterized protein	MOVI_7180	>tr|A0A014L5R2|A0A014L5R2_9MOLU Uncharacterized protein OS=Mesomycoplasma ovipneumoniae 14811 OX=1188239 GN=MOVI_7180 PE=4 SV=1	18990.4	25650.2
A0A014L5S5	>tr|A0A014L5S5|A0A014L5S5_9MOLU Purine nucleoside phosphorylase	deoD	>tr|A0A014L5S5|A0A014L5S5_9MOLU Purine nucleoside phosphorylase OS=Mesomycoplasma ovipneumoniae 14811 OX=1188239 GN=deoD PE=4 SV=1	5426.39	7366.87
A0A014L5T0	>tr|A0A014L5T0|A0A014L5T0_9MOLU Lon protease	lon	>tr|A0A014L5T0|A0A014L5T0_9MOLU Lon protease OS=Mesomycoplasma ovipneumoniae 14811 OX=1188239 GN=lon PE=3 SV=1	6941.63	11499.8
A0A014L5U6	>tr|A0A014L5U6|A0A014L5U6_9MOLU Putative tRNA (cytidine(34)-2'-O)-methyltransferase	spoU	>tr|A0A014L5U6|A0A014L5U6_9MOLU Putative tRNA (cytidine(34)-2'-O)-methyltransferase OS=Mesomycoplasma ovipneumoniae 14811 OX=1188239 GN=spoU PE=3 SV=1	384.15	663.623
A0A014L5V1	>tr|A0A014L5V1|A0A014L5V1_9MOLU Trigger factor	tig	>tr|A0A014L5V1|A0A014L5V1_9MOLU Trigger factor OS=Mesomycoplasma ovipneumoniae 14811 OX=1188239 GN=tig PE=3 SV=1	11061.8	11744.8
A0A014L5W1	>tr|A0A014L5W1|A0A014L5W1_9MOLU ATP-dependent 6-phosphofructokinase	pfk	>tr|A0A014L5W1|A0A014L5W1_9MOLU ATP-dependent 6-phosphofructokinase OS=Mesomycoplasma ovipneumoniae 14811 OX=1188239 GN=pfk PE=3 SV=1	5249.74	7966.77
A0A014L5W4	>tr|A0A014L5W4|A0A014L5W4_9MOLU Putative N-acetylmannosamine-6-phosphate 2-epimerase	nanE	>tr|A0A014L5W4|A0A014L5W4_9MOLU Putative N-acetylmannosamine-6-phosphate 2-epimerase OS=Mesomycoplasma ovipneumoniae 14811 OX=1188239 GN=nanE PE=3 SV=1	455.185	969.779
A0A014L5W9	>tr|A0A014L5W9|A0A014L5W9_9MOLU ABC transporter ATP-binding protein	MOVI_6330	>tr|A0A014L5W9|A0A014L5W9_9MOLU ABC transporter ATP-binding protein OS=Mesomycoplasma ovipneumoniae 14811 OX=1188239 GN=MOVI_6330 PE=4 SV=1	8591.82	10381
A0A014L5X5	>tr|A0A014L5X5|A0A014L5X5_9MOLU PDxFFG protein	MOVI_6390	>tr|A0A014L5X5|A0A014L5X5_9MOLU PDxFFG protein OS=Mesomycoplasma ovipneumoniae 14811 OX=1188239 GN=MOVI_6390 PE=4 SV=1	7010.14	9247.79
A0A014L5X7	>tr|A0A014L5X7|A0A014L5X7_9MOLU Uncharacterized protein	MOVI_6440	>tr|A0A014L5X7|A0A014L5X7_9MOLU Uncharacterized protein OS=Mesomycoplasma ovipneumoniae 14811 OX=1188239 GN=MOVI_6440 PE=4 SV=1	95.9327	201.634
A0A014L5Z3	>tr|A0A014L5Z3|A0A014L5Z3_9MOLU Ribosomal RNA small subunit methyltransferase E	rsmE	>tr|A0A014L5Z3|A0A014L5Z3_9MOLU Ribosomal RNA small subunit methyltransferase E OS=Mesomycoplasma ovipneumoniae 14811 OX=1188239 GN=rsmE PE=3 SV=1	152.03	285.432
A0A014L601	>tr|A0A014L601|A0A014L601_9MOLU P102/LppT family protein	MOVI_6040	>tr|A0A014L601|A0A014L601_9MOLU P102/LppT family protein OS=Mesomycoplasma ovipneumoniae 14811 OX=1188239 GN=MOVI_6040 PE=4 SV=1	13895.9	15540.3
A0A014L614	>tr|A0A014L614|A0A014L614_9MOLU Glycine cleavage system H protein	gcdH	>tr|A0A014L614|A0A014L614_9MOLU Glycine cleavage system H protein OS=Mesomycoplasma ovipneumoniae 14811 OX=1188239 GN=gcdH PE=4 SV=1	1483.29	3049.93
A0A014L637	>tr|A0A014L637|A0A014L637_9MOLU Cytidine deaminase	cdd	>tr|A0A014L637|A0A014L637_9MOLU Cytidine deaminase OS=Mesomycoplasma ovipneumoniae 14811 OX=1188239 GN=cdd PE=3 SV=1	200.221	270.165
A0A014L642	>tr|A0A014L642|A0A014L642_9MOLU Histidine--tRNA ligase	hisS	>tr|A0A014L642|A0A014L642_9MOLU Histidine--tRNA ligase OS=Mesomycoplasma ovipneumoniae 14811 OX=1188239 GN=hisS PE=3 SV=1	873.164	1555.76
A0A014L667	>tr|A0A014L667|A0A014L667_9MOLU Adhesin like-protein P146	MOVI_5860	>tr|A0A014L667|A0A014L667_9MOLU Adhesin like-protein P146 OS=Mesomycoplasma ovipneumoniae 14811 OX=1188239 GN=MOVI_5860 PE=4 SV=1	16882.8	20405.8
A0A014L682	>tr|A0A014L682|A0A014L682_9MOLU Translation initiation factor IF-3	infC	>tr|A0A014L682|A0A014L682_9MOLU Translation initiation factor IF-3 OS=Mesomycoplasma ovipneumoniae 14811 OX=1188239 GN=infC PE=3 SV=1	1265.08	4131.11
A0A014L686	>tr|A0A014L686|A0A014L686_9MOLU ATP-dependent Clp protease ATP-binding subunit	clpB	>tr|A0A014L686|A0A014L686_9MOLU ATP-dependent Clp protease ATP-binding subunit OS=Mesomycoplasma ovipneumoniae 14811 OX=1188239 GN=clpB PE=4 SV=1	2701.59	4018.6
A0A014L694	>tr|A0A014L694|A0A014L694_9MOLU 30S ribosomal protein S20	rpsT	>tr|A0A014L694|A0A014L694_9MOLU 30S ribosomal protein S20 OS=Mesomycoplasma ovipneumoniae 14811 OX=1188239 GN=rpsT PE=3 SV=1	142.347	148.367
A0A014L6B8	>tr|A0A014L6B8|A0A014L6B8_9MOLU P97/LppS family protein	MOVI_4650	>tr|A0A014L6B8|A0A014L6B8_9MOLU P97/LppS family protein OS=Mesomycoplasma ovipneumoniae 14811 OX=1188239 GN=MOVI_4650 PE=4 SV=1	19608.5	21842.7
A0A014L6C3	>tr|A0A014L6C3|A0A014L6C3_9MOLU Sugar ABC transporter ATP-binding protein	MOVI_4720	>tr|A0A014L6C3|A0A014L6C3_9MOLU Sugar ABC transporter ATP-binding protein OS=Mesomycoplasma ovipneumoniae 14811 OX=1188239 GN=MOVI_4720 PE=4 SV=1	2560.22	3698
A0A014L6D0	>tr|A0A014L6D0|A0A014L6D0_9MOLU Phosphotransferase system PTS, glucose-specific IIBC component	ptsG	>tr|A0A014L6D0|A0A014L6D0_9MOLU Phosphotransferase system PTS, glucose-specific IIBC component OS=Mesomycoplasma ovipneumoniae 14811 OX=1188239 GN=ptsG PE=4 SV=1	10070	11035.6
A0A014L6D7	>tr|A0A014L6D7|A0A014L6D7_9MOLU P97/LppS family protein	MOVI_4840	>tr|A0A014L6D7|A0A014L6D7_9MOLU P97/LppS family protein OS=Mesomycoplasma ovipneumoniae 14811 OX=1188239 GN=MOVI_4840 PE=4 SV=1	2144.71	3080.32
A0A014L6F3	>tr|A0A014L6F3|A0A014L6F3_9MOLU Membrane insertion protein OxaA	oxaA	>tr|A0A014L6F3|A0A014L6F3_9MOLU Membrane insertion protein OxaA OS=Mesomycoplasma ovipneumoniae 14811 OX=1188239 GN=oxaA PE=3 SV=1	2004.94	2057.74
A0A014L6G7	>tr|A0A014L6G7|A0A014L6G7_9MOLU Signal recognition particle receptor FtsY	ftsY	>tr|A0A014L6G7|A0A014L6G7_9MOLU Signal recognition particle receptor FtsY OS=Mesomycoplasma ovipneumoniae 14811 OX=1188239 GN=ftsY PE=3 SV=1	4855.64	8657.97
A0A014L6I7	>tr|A0A014L6I7|A0A014L6I7_9MOLU Beta-phosphoglucomutase	pgmB	>tr|A0A014L6I7|A0A014L6I7_9MOLU Beta-phosphoglucomutase OS=Mesomycoplasma ovipneumoniae 14811 OX=1188239 GN=pgmB PE=4 SV=1	429.959	685.043
A0A014L6J4	>tr|A0A014L6J4|A0A014L6J4_9MOLU Proline--tRNA ligase	proS	>tr|A0A014L6J4|A0A014L6J4_9MOLU Proline--tRNA ligase OS=Mesomycoplasma ovipneumoniae 14811 OX=1188239 GN=proS PE=3 SV=1	4076.67	6482.28
A0A014L6M1	>tr|A0A014L6M1|A0A014L6M1_9MOLU Glycerol-3-phosphate oxidase	glpO	>tr|A0A014L6M1|A0A014L6M1_9MOLU Glycerol-3-phosphate oxidase OS=Mesomycoplasma ovipneumoniae 14811 OX=1188239 GN=glpO PE=4 SV=1	7008.44	7498.95
A0A014L6M8	>tr|A0A014L6M8|A0A014L6M8_9MOLU ATP-binding protein	MOVI_3920	>tr|A0A014L6M8|A0A014L6M8_9MOLU ATP-binding protein OS=Mesomycoplasma ovipneumoniae 14811 OX=1188239 GN=MOVI_3920 PE=4 SV=1	15620.2	21657
A0A014L6R8	>tr|A0A014L6R8|A0A014L6R8_9MOLU Hydrolase of the HAD family	MOVI_3630	>tr|A0A014L6R8|A0A014L6R8_9MOLU Hydrolase of the HAD family OS=Mesomycoplasma ovipneumoniae 14811 OX=1188239 GN=MOVI_3630 PE=4 SV=1	1920.53	3968.23
A0A014L6S5	>tr|A0A014L6S5|A0A014L6S5_9MOLU ABC transporter permease protein	MOVI_3680	>tr|A0A014L6S5|A0A014L6S5_9MOLU ABC transporter permease protein OS=Mesomycoplasma ovipneumoniae 14811 OX=1188239 GN=MOVI_3680 PE=3 SV=1	199.088	202.933
A0A014L6V0	>tr|A0A014L6V0|A0A014L6V0_9MOLU Phosphoenolpyruvate-protein phosphotransferase	ptsI	>tr|A0A014L6V0|A0A014L6V0_9MOLU Phosphoenolpyruvate-protein phosphotransferase OS=Mesomycoplasma ovipneumoniae 14811 OX=1188239 GN=ptsI PE=3 SV=1	14361.5	20397.1
A0A014L6W4	>tr|A0A014L6W4|A0A014L6W4_9MOLU DNA-directed RNA polymerase subunit beta'	rpoC	>tr|A0A014L6W4|A0A014L6W4_9MOLU DNA-directed RNA polymerase subunit beta' OS=Mesomycoplasma ovipneumoniae 14811 OX=1188239 GN=rpoC PE=3 SV=1	17513.9	33128
A0A014L6X7	>tr|A0A014L6X7|A0A014L6X7_9MOLU DNA helicase	MOVI_2950	>tr|A0A014L6X7|A0A014L6X7_9MOLU DNA helicase OS=Mesomycoplasma ovipneumoniae 14811 OX=1188239 GN=MOVI_2950 PE=4 SV=1	350.514	532.456
A0A014L713	>tr|A0A014L713|A0A014L713_9MOLU Segregation and condensation protein B	spcB	>tr|A0A014L713|A0A014L713_9MOLU Segregation and condensation protein B OS=Mesomycoplasma ovipneumoniae 14811 OX=1188239 GN=spcB PE=4 SV=1	799.087	985.559
A0A014L750	>tr|A0A014L750|A0A014L750_9MOLU 30S ribosomal protein S13	rpsM	>tr|A0A014L750|A0A014L750_9MOLU 30S ribosomal protein S13 OS=Mesomycoplasma ovipneumoniae 14811 OX=1188239 GN=rpsM PE=3 SV=1	3326.95	6849.04
A0A014L763	>tr|A0A014L763|A0A014L763_9MOLU 30S ribosomal protein S17	rpsQ	>tr|A0A014L763|A0A014L763_9MOLU 30S ribosomal protein S17 OS=Mesomycoplasma ovipneumoniae 14811 OX=1188239 GN=rpsQ PE=3 SV=1	348.18	772.693
A0A014L770	>tr|A0A014L770|A0A014L770_9MOLU 30S ribosomal protein S10	rpsJ	>tr|A0A014L770|A0A014L770_9MOLU 30S ribosomal protein S10 OS=Mesomycoplasma ovipneumoniae 14811 OX=1188239 GN=rpsJ PE=3 SV=1	1422.97	3377.58
A0A014L787	>tr|A0A014L787|A0A014L787_9MOLU Uncharacterized protein	MOVI_2390	>tr|A0A014L787|A0A014L787_9MOLU Uncharacterized protein OS=Mesomycoplasma ovipneumoniae 14811 OX=1188239 GN=MOVI_2390 PE=3 SV=1	299.952	728.02
A0A014L799	>tr|A0A014L799|A0A014L799_9MOLU Hemolysin-related protein	MOVI_1760	>tr|A0A014L799|A0A014L799_9MOLU Hemolysin-related protein OS=Mesomycoplasma ovipneumoniae 14811 OX=1188239 GN=MOVI_1760 PE=4 SV=1	181.579	328.702
A0A014L7A5	>tr|A0A014L7A5|A0A014L7A5_9MOLU ABC transporter ATP-binding protein (Predicted cobalt transport)	MOVI_1390	>tr|A0A014L7A5|A0A014L7A5_9MOLU ABC transporter ATP-binding protein (Predicted cobalt transport) OS=Mesomycoplasma ovipneumoniae 14811 OX=1188239 GN=MOVI_1390 PE=4 SV=1	692.431	1926.67
A0A014L7B7	>tr|A0A014L7B7|A0A014L7B7_9MOLU Ribulose-phosphate 3-epimerase	rpe-1	>tr|A0A014L7B7|A0A014L7B7_9MOLU Ribulose-phosphate 3-epimerase OS=Mesomycoplasma ovipneumoniae 14811 OX=1188239 GN=rpe-1 PE=4 SV=1	172.245	353.726
A0A014L7D2	>tr|A0A014L7D2|A0A014L7D2_9MOLU tRNA pseudouridine synthase B	truB	>tr|A0A014L7D2|A0A014L7D2_9MOLU tRNA pseudouridine synthase B OS=Mesomycoplasma ovipneumoniae 14811 OX=1188239 GN=truB PE=3 SV=1	471.214	663.02
A0A014L7E0	>tr|A0A014L7E0|A0A014L7E0_9MOLU CTP synthase (glutamine hydrolyzing)	pyrG	>tr|A0A014L7E0|A0A014L7E0_9MOLU CTP synthase (glutamine hydrolyzing) OS=Mesomycoplasma ovipneumoniae 14811 OX=1188239 GN=pyrG PE=3 SV=1	1535.17	2779.93
A0A014L7E3	>tr|A0A014L7E3|A0A014L7E3_9MOLU tRNA (guanine-N(1)-)-methyltransferase	trmD	>tr|A0A014L7E3|A0A014L7E3_9MOLU tRNA (guanine-N(1)-)-methyltransferase OS=Mesomycoplasma ovipneumoniae 14811 OX=1188239 GN=trmD PE=3 SV=1	144.575	468.576
A0A014L7F4	>tr|A0A014L7F4|A0A014L7F4_9MOLU Metallo-beta-lactamase domain-containing protein	MOVI_0750	>tr|A0A014L7F4|A0A014L7F4_9MOLU Metallo-beta-lactamase domain-containing protein OS=Mesomycoplasma ovipneumoniae 14811 OX=1188239 GN=MOVI_0750 PE=4 SV=1	2013.04	3246.43
A0A014L7G2	>tr|A0A014L7G2|A0A014L7G2_9MOLU Mycoplasma lipoprotein C-terminal domain-containing protein	MOVI_0850	>tr|A0A014L7G2|A0A014L7G2_9MOLU Mycoplasma lipoprotein C-terminal domain-containing protein OS=Mesomycoplasma ovipneumoniae 14811 OX=1188239 GN=MOVI_0850 PE=4 SV=1	9185.9	14818.1
A0A014L7H2	>tr|A0A014L7H2|A0A014L7H2_9MOLU Cation-transporting P-type ATPase	MOVI_0960	>tr|A0A014L7H2|A0A014L7H2_9MOLU Cation-transporting P-type ATPase OS=Mesomycoplasma ovipneumoniae 14811 OX=1188239 GN=MOVI_0960 PE=4 SV=1	1798.59	1985.67
A0A014L7K2	>tr|A0A014L7K2|A0A014L7K2_9MOLU Immunoglobulin-blocking virulence protein	MOVI_0370	>tr|A0A014L7K2|A0A014L7K2_9MOLU Immunoglobulin-blocking virulence protein OS=Mesomycoplasma ovipneumoniae 14811 OX=1188239 GN=MOVI_0370 PE=4 SV=1	179.305	277.829
A0A014L7L5	>tr|A0A014L7L5|A0A014L7L5_9MOLU Uncharacterized protein	MOVI_0540	>tr|A0A014L7L5|A0A014L7L5_9MOLU Uncharacterized protein OS=Mesomycoplasma ovipneumoniae 14811 OX=1188239 GN=MOVI_0540 PE=4 SV=1	4391.45	8356.69
A0A014L7L9	>tr|A0A014L7L9|A0A014L7L9_9MOLU Mannose-6-phosphate isomerase	pmi	>tr|A0A014L7L9|A0A014L7L9_9MOLU Mannose-6-phosphate isomerase OS=Mesomycoplasma ovipneumoniae 14811 OX=1188239 GN=pmi PE=4 SV=1	1066	1124
A0A014M1G8	>tr|A0A014M1G8|A0A014M1G8_9MOLU Thymidine phosphorylase	deoA	>tr|A0A014M1G8|A0A014M1G8_9MOLU Thymidine phosphorylase OS=Mesomycoplasma ovipneumoniae 14811 OX=1188239 GN=deoA PE=3 SV=1	13474.7	14144.3
A0A014M1J5	>tr|A0A014M1J5|A0A014M1J5_9MOLU Hsp33-like chaperonin	hslO	>tr|A0A014M1J5|A0A014M1J5_9MOLU Hsp33-like chaperonin OS=Mesomycoplasma ovipneumoniae 14811 OX=1188239 GN=hslO PE=4 SV=1	1040.35	1616.48
A0A014M1L4	>tr|A0A014M1L4|A0A014M1L4_9MOLU Oligopeptide ABC transporter, ATP-binding component	oppF	>tr|A0A014M1L4|A0A014M1L4_9MOLU Oligopeptide ABC transporter, ATP-binding component OS=Mesomycoplasma ovipneumoniae 14811 OX=1188239 GN=oppF PE=4 SV=1	3108.43	4242.65
A0A014M1L9	>tr|A0A014M1L9|A0A014M1L9_9MOLU DNA 3'-5' helicase	pcrA	>tr|A0A014M1L9|A0A014M1L9_9MOLU DNA 3'-5' helicase OS=Mesomycoplasma ovipneumoniae 14811 OX=1188239 GN=pcrA PE=3 SV=1	4563.1	8250.54
A0A014M1M8	>tr|A0A014M1M8|A0A014M1M8_9MOLU Ribosomal RNA small subunit methyltransferase A	rsmA	>tr|A0A014M1M8|A0A014M1M8_9MOLU Ribosomal RNA small subunit methyltransferase A OS=Mesomycoplasma ovipneumoniae 14811 OX=1188239 GN=rsmA PE=3 SV=1	705.893	1800.1
A0A014M1N3	>tr|A0A014M1N3|A0A014M1N3_9MOLU Translation initiation factor IF-2	infB	>tr|A0A014M1N3|A0A014M1N3_9MOLU Translation initiation factor IF-2 OS=Mesomycoplasma ovipneumoniae 14811 OX=1188239 GN=infB PE=3 SV=1	3767.89	8568.64
A0A014M1N7	>tr|A0A014M1N7|A0A014M1N7_9MOLU NADH oxidase (NOXASE)	nox	>tr|A0A014M1N7|A0A014M1N7_9MOLU NADH oxidase (NOXASE) OS=Mesomycoplasma ovipneumoniae 14811 OX=1188239 GN=nox PE=4 SV=1	19989.3	21333.8
A0A014M1T4	>tr|A0A014M1T4|A0A014M1T4_9MOLU Uncharacterized protein	MOVI_5480	>tr|A0A014M1T4|A0A014M1T4_9MOLU Uncharacterized protein OS=Mesomycoplasma ovipneumoniae 14811 OX=1188239 GN=MOVI_5480 PE=4 SV=1	129.463	205.024
A0A014M1U2	>tr|A0A014M1U2|A0A014M1U2_9MOLU Protein-export membrane protein	secD	>tr|A0A014M1U2|A0A014M1U2_9MOLU Protein-export membrane protein OS=Mesomycoplasma ovipneumoniae 14811 OX=1188239 GN=secD PE=4 SV=1	1074.54	1878.49
A0A014M1Y0	>tr|A0A014M1Y0|A0A014M1Y0_9MOLU Ribonucleoside-diphosphate reductase	nrdE	>tr|A0A014M1Y0|A0A014M1Y0_9MOLU Ribonucleoside-diphosphate reductase OS=Mesomycoplasma ovipneumoniae 14811 OX=1188239 GN=nrdE PE=3 SV=1	5052.45	7108.08
A0A014M1Y8	>tr|A0A014M1Y8|A0A014M1Y8_9MOLU Pyruvate kinase	pyk	>tr|A0A014M1Y8|A0A014M1Y8_9MOLU Pyruvate kinase OS=Mesomycoplasma ovipneumoniae 14811 OX=1188239 GN=pyk PE=3 SV=1	10359.3	21667.1
A0A014M1Z8	>tr|A0A014M1Z8|A0A014M1Z8_9MOLU 50S ribosomal protein L1	rplA	>tr|A0A014M1Z8|A0A014M1Z8_9MOLU 50S ribosomal protein L1 OS=Mesomycoplasma ovipneumoniae 14811 OX=1188239 GN=rplA PE=3 SV=1	6210.61	7353.94
A0A014M213	>tr|A0A014M213|A0A014M213_9MOLU DNA polymerase III PolC-type	polC	>tr|A0A014M213|A0A014M213_9MOLU DNA polymerase III PolC-type OS=Mesomycoplasma ovipneumoniae 14811 OX=1188239 GN=polC PE=3 SV=1	474.9	1156.84
A0A014M219	>tr|A0A014M219|A0A014M219_9MOLU Aspartyl/glutamyl-tRNA(Asn/Gln) amidotransferase subunit B	gatB	>tr|A0A014M219|A0A014M219_9MOLU Aspartyl/glutamyl-tRNA(Asn/Gln) amidotransferase subunit B OS=Mesomycoplasma ovipneumoniae 14811 OX=1188239 GN=gatB PE=3 SV=1	4224.33	5419.75
A0A014M236	>tr|A0A014M236|A0A014M236_9MOLU Thioredoxin reductase	trxB	>tr|A0A014M236|A0A014M236_9MOLU Thioredoxin reductase OS=Mesomycoplasma ovipneumoniae 14811 OX=1188239 GN=trxB PE=4 SV=1	9222.39	13998.2
A0A014M246	>tr|A0A014M246|A0A014M246_9MOLU Uncharacterized protein	MOVI_4440	>tr|A0A014M246|A0A014M246_9MOLU Uncharacterized protein OS=Mesomycoplasma ovipneumoniae 14811 OX=1188239 GN=MOVI_4440 PE=4 SV=1	2470.33	4359.81
A0A014M252	>tr|A0A014M252|A0A014M252_9MOLU DNA polymerase III beta chain	dnaN	>tr|A0A014M252|A0A014M252_9MOLU DNA polymerase III beta chain OS=Mesomycoplasma ovipneumoniae 14811 OX=1188239 GN=dnaN PE=3 SV=1	460.355	964.037
A0A014M257	>tr|A0A014M257|A0A014M257_9MOLU Antitoxin SocA-like Panacea domain-containing protein	MOVI_4540	>tr|A0A014M257|A0A014M257_9MOLU Antitoxin SocA-like Panacea domain-containing protein OS=Mesomycoplasma ovipneumoniae 14811 OX=1188239 GN=MOVI_4540 PE=4 SV=1	659.027	2025.53
A0A014M295	>tr|A0A014M295|A0A014M295_9MOLU P97/LppS family protein	MOVI_4210	>tr|A0A014M295|A0A014M295_9MOLU P97/LppS family protein OS=Mesomycoplasma ovipneumoniae 14811 OX=1188239 GN=MOVI_4210 PE=4 SV=1	4083.83	4801.28
A0A014M2A4	>tr|A0A014M2A4|A0A014M2A4_9MOLU Lipoprotein	MOVI_3960	>tr|A0A014M2A4|A0A014M2A4_9MOLU Lipoprotein OS=Mesomycoplasma ovipneumoniae 14811 OX=1188239 GN=MOVI_3960 PE=4 SV=1	306.835	384.522
A0A014M2D3	>tr|A0A014M2D3|A0A014M2D3_9MOLU SGNH hydrolase-type esterase domain-containing protein	MOVI_3620	>tr|A0A014M2D3|A0A014M2D3_9MOLU SGNH hydrolase-type esterase domain-containing protein OS=Mesomycoplasma ovipneumoniae 14811 OX=1188239 GN=MOVI_3620 PE=4 SV=1	964.959	1927.49
A0A014M2D8	>tr|A0A014M2D8|A0A014M2D8_9MOLU DUF31 domain-containing protein	MOVI_3670	>tr|A0A014M2D8|A0A014M2D8_9MOLU DUF31 domain-containing protein OS=Mesomycoplasma ovipneumoniae 14811 OX=1188239 GN=MOVI_3670 PE=4 SV=1	112.213	114.906
A0A014M2E4	>tr|A0A014M2E4|A0A014M2E4_9MOLU Lipoprotein	MOVI_3720	>tr|A0A014M2E4|A0A014M2E4_9MOLU Lipoprotein OS=Mesomycoplasma ovipneumoniae 14811 OX=1188239 GN=MOVI_3720 PE=3 SV=1	5454.16	9079.39
A0A014M2G4	>tr|A0A014M2G4|A0A014M2G4_9MOLU Probable transcriptional regulatory protein MOVI_3400	MOVI_3400	>tr|A0A014M2G4|A0A014M2G4_9MOLU Probable transcriptional regulatory protein MOVI_3400 OS=Mesomycoplasma ovipneumoniae 14811 OX=1188239 GN=MOVI_3400 PE=3 SV=1	2921.08	3835.21
A0A014M2I7	>tr|A0A014M2I7|A0A014M2I7_9MOLU Lipoprotein	MOVI_3010	>tr|A0A014M2I7|A0A014M2I7_9MOLU Lipoprotein OS=Mesomycoplasma ovipneumoniae 14811 OX=1188239 GN=MOVI_3010 PE=4 SV=1	36.8864	808.075
A0A014M2L0	>tr|A0A014M2L0|A0A014M2L0_9MOLU IgA1 peptidase	MOVI_3170	>tr|A0A014M2L0|A0A014M2L0_9MOLU IgA1 peptidase OS=Mesomycoplasma ovipneumoniae 14811 OX=1188239 GN=MOVI_3170 PE=4 SV=1	315.808	2344.13
A0A014M2Q2	>tr|A0A014M2Q2|A0A014M2Q2_9MOLU RNA polymerase sigma factor rpoD	rpoD	>tr|A0A014M2Q2|A0A014M2Q2_9MOLU RNA polymerase sigma factor rpoD OS=Mesomycoplasma ovipneumoniae 14811 OX=1188239 GN=rpoD PE=4 SV=1	1321	1845.74
A0A014M2R0	>tr|A0A014M2R0|A0A014M2R0_9MOLU 30S ribosomal protein S2	rpsB	>tr|A0A014M2R0|A0A014M2R0_9MOLU 30S ribosomal protein S2 OS=Mesomycoplasma ovipneumoniae 14811 OX=1188239 GN=rpsB PE=3 SV=1	7057.33	9001.43
A0A014M2S0	>tr|A0A014M2S0|A0A014M2S0_9MOLU GTPase Obg	obg	>tr|A0A014M2S0|A0A014M2S0_9MOLU GTPase Obg OS=Mesomycoplasma ovipneumoniae 14811 OX=1188239 GN=obg PE=3 SV=1	1728.49	2553.22
A0A014M2S4	>tr|A0A014M2S4|A0A014M2S4_9MOLU Ribonuclease R	rnr	>tr|A0A014M2S4|A0A014M2S4_9MOLU Ribonuclease R OS=Mesomycoplasma ovipneumoniae 14811 OX=1188239 GN=rnr PE=3 SV=1	2333.71	2995.39
A0A014M2T0	>tr|A0A014M2T0|A0A014M2T0_9MOLU 30S ribosomal protein S11	rpsK	>tr|A0A014M2T0|A0A014M2T0_9MOLU 30S ribosomal protein S11 OS=Mesomycoplasma ovipneumoniae 14811 OX=1188239 GN=rpsK PE=3 SV=1	5284.66	8435.55
A0A014M2T3	>tr|A0A014M2T3|A0A014M2T3_9MOLU Adenylate kinase	adk	>tr|A0A014M2T3|A0A014M2T3_9MOLU Adenylate kinase OS=Mesomycoplasma ovipneumoniae 14811 OX=1188239 GN=adk PE=3 SV=1	3641.01	6837.39
A0A014M2U2	>tr|A0A014M2U2|A0A014M2U2_9MOLU 50S ribosomal protein L14	rplN	>tr|A0A014M2U2|A0A014M2U2_9MOLU 50S ribosomal protein L14 OS=Mesomycoplasma ovipneumoniae 14811 OX=1188239 GN=rplN PE=3 SV=1	1532.39	3758.45
A0A014M2U5	>tr|A0A014M2U5|A0A014M2U5_9MOLU 50S ribosomal protein L22	rplV	>tr|A0A014M2U5|A0A014M2U5_9MOLU 50S ribosomal protein L22 OS=Mesomycoplasma ovipneumoniae 14811 OX=1188239 GN=rplV PE=3 SV=1	6282.37	7790.64
A0A014M2V0	>tr|A0A014M2V0|A0A014M2V0_9MOLU 50S ribosomal protein L3	rplC	>tr|A0A014M2V0|A0A014M2V0_9MOLU 50S ribosomal protein L3 OS=Mesomycoplasma ovipneumoniae 14811 OX=1188239 GN=rplC PE=3 SV=1	5518.45	6675.05
A0A014M2X1	>tr|A0A014M2X1|A0A014M2X1_9MOLU Chaperone protein DnaK	dnaK	>tr|A0A014M2X1|A0A014M2X1_9MOLU Chaperone protein DnaK OS=Mesomycoplasma ovipneumoniae 14811 OX=1188239 GN=dnaK PE=2 SV=1	22170.3	28478.4
A0A014M2Y2	>tr|A0A014M2Y2|A0A014M2Y2_9MOLU YgjP-like metallopeptidase domain-containing protein	MOVI_1750	>tr|A0A014M2Y2|A0A014M2Y2_9MOLU YgjP-like metallopeptidase domain-containing protein OS=Mesomycoplasma ovipneumoniae 14811 OX=1188239 GN=MOVI_1750 PE=4 SV=1	155.223	428.163
A0A014M2Z4	>tr|A0A014M2Z4|A0A014M2Z4_9MOLU DNA polymerase III subunit	dnaH	>tr|A0A014M2Z4|A0A014M2Z4_9MOLU DNA polymerase III subunit OS=Mesomycoplasma ovipneumoniae 14811 OX=1188239 GN=dnaH PE=4 SV=1	143.348	562.01
A0A014M301	>tr|A0A014M301|A0A014M301_9MOLU Enolase	eno	>tr|A0A014M301|A0A014M301_9MOLU Enolase OS=Mesomycoplasma ovipneumoniae 14811 OX=1188239 GN=eno PE=3 SV=1	18447.8	23419.6
A0A014M323	>tr|A0A014M323|A0A014M323_9MOLU 50S ribosomal protein L19	rplS	>tr|A0A014M323|A0A014M323_9MOLU 50S ribosomal protein L19 OS=Mesomycoplasma ovipneumoniae 14811 OX=1188239 GN=rplS PE=3 SV=1	3319.95	4108.27
A0A014M338	>tr|A0A014M338|A0A014M338_9MOLU Peptidase M23 domain-containing protein	MOVI_0790	>tr|A0A014M338|A0A014M338_9MOLU Peptidase M23 domain-containing protein OS=Mesomycoplasma ovipneumoniae 14811 OX=1188239 GN=MOVI_0790 PE=4 SV=1	3498.49	6299.78
A0A014M364	>tr|A0A014M364|A0A014M364_9MOLU Transketolase	tkt-1	>tr|A0A014M364|A0A014M364_9MOLU Transketolase OS=Mesomycoplasma ovipneumoniae 14811 OX=1188239 GN=tkt-1 PE=3 SV=1	6977.09	8330.13
A0A014M379	>tr|A0A014M379|A0A014M379_9MOLU Membrane protein P80	MOVI_0310	>tr|A0A014M379|A0A014M379_9MOLU Membrane protein P80 OS=Mesomycoplasma ovipneumoniae 14811 OX=1188239 GN=MOVI_0310 PE=4 SV=1	7372.9	16292.9
A0A014M394	>tr|A0A014M394|A0A014M394_9MOLU DUF2714 domain-containing protein	MOVI_0480	>tr|A0A014M394|A0A014M394_9MOLU DUF2714 domain-containing protein OS=Mesomycoplasma ovipneumoniae 14811 OX=1188239 GN=MOVI_0480 PE=4 SV=1	300.625	327.635
A0A014M399	>tr|A0A014M399|A0A014M399_9MOLU DAC domain-containing protein	MOVI_0530	>tr|A0A014M399|A0A014M399_9MOLU DAC domain-containing protein OS=Mesomycoplasma ovipneumoniae 14811 OX=1188239 GN=MOVI_0530 PE=1 SV=1	705.466	1207.75
A0A014M3B9	>tr|A0A014M3B9|A0A014M3B9_9MOLU ABC transporter ATP-binding protein	MOVI_0070	>tr|A0A014M3B9|A0A014M3B9_9MOLU ABC transporter ATP-binding protein OS=Mesomycoplasma ovipneumoniae 14811 OX=1188239 GN=MOVI_0070 PE=4 SV=1	5962.63	9252.17
A0A014MGV7	>tr|A0A014MGV7|A0A014MGV7_9MOLU P102/LppT family protein	MOVI_7190	>tr|A0A014MGV7|A0A014MGV7_9MOLU P102/LppT family protein OS=Mesomycoplasma ovipneumoniae 14811 OX=1188239 GN=MOVI_7190 PE=4 SV=1	275.399	1137.7
A0A014MGW2	>tr|A0A014MGW2|A0A014MGW2_9MOLU Type II restriction modification system specificity subunit	MOVI_7240	>tr|A0A014MGW2|A0A014MGW2_9MOLU Type II restriction modification system specificity subunit OS=Mesomycoplasma ovipneumoniae 14811 OX=1188239 GN=MOVI_7240 PE=3 SV=1	190.713	263.297
A0A014MGX0	>tr|A0A014MGX0|A0A014MGX0_9MOLU DUF4395 domain-containing protein	MOVI_7130	>tr|A0A014MGX0|A0A014MGX0_9MOLU DUF4395 domain-containing protein OS=Mesomycoplasma ovipneumoniae 14811 OX=1188239 GN=MOVI_7130 PE=4 SV=1	209.771	1162.08
A0A014MGY8	>tr|A0A014MGY8|A0A014MGY8_9MOLU Peptide chain release factor 1	prfA	>tr|A0A014MGY8|A0A014MGY8_9MOLU Peptide chain release factor 1 OS=Mesomycoplasma ovipneumoniae 14811 OX=1188239 GN=prfA PE=3 SV=1	3504.57	5811.56
A0A014MH03	>tr|A0A014MH03|A0A014MH03_9MOLU Pyruvate dehydrogenase E1 component subunit alpha	pdhA	>tr|A0A014MH03|A0A014MH03_9MOLU Pyruvate dehydrogenase E1 component subunit alpha OS=Mesomycoplasma ovipneumoniae 14811 OX=1188239 GN=pdhA PE=4 SV=1	11788.9	21789.6
A0A014MH06	>tr|A0A014MH06|A0A014MH06_9MOLU Triacylglycerol lipase	lip	>tr|A0A014MH06|A0A014MH06_9MOLU Triacylglycerol lipase OS=Mesomycoplasma ovipneumoniae 14811 OX=1188239 GN=lip PE=3 SV=1	1434.5	2661.75
A0A014MH09	>tr|A0A014MH09|A0A014MH09_9MOLU Sodium:solute symporter	MOVI_6290	>tr|A0A014MH09|A0A014MH09_9MOLU Sodium:solute symporter OS=Mesomycoplasma ovipneumoniae 14811 OX=1188239 GN=MOVI_6290 PE=3 SV=1	435.962	478.176
A0A014MH18	>tr|A0A014MH18|A0A014MH18_9MOLU Oligopeptide ABC transporter, substrate-binding protein (OppA), predicted lipoprotein	oppA	>tr|A0A014MH18|A0A014MH18_9MOLU Oligopeptide ABC transporter, substrate-binding protein (OppA), predicted lipoprotein OS=Mesomycoplasma ovipneumoniae 14811 OX=1188239 GN=oppA PE=4 SV=1	3036.68	3894.73
A0A014MH27	>tr|A0A014MH27|A0A014MH27_9MOLU YrdC-like domain-containing protein	MOVI_6500	>tr|A0A014MH27|A0A014MH27_9MOLU YrdC-like domain-containing protein OS=Mesomycoplasma ovipneumoniae 14811 OX=1188239 GN=MOVI_6500 PE=4 SV=1	81.7625	183.813
A0A014MH33	>tr|A0A014MH33|A0A014MH33_9MOLU Ribose-phosphate pyrophosphokinase	prs	>tr|A0A014MH33|A0A014MH33_9MOLU Ribose-phosphate pyrophosphokinase OS=Mesomycoplasma ovipneumoniae 14811 OX=1188239 GN=prs PE=3 SV=1	5365.44	15365.7
A0A014MH37	>tr|A0A014MH37|A0A014MH37_9MOLU Transcription elongation protein NusA	nusA	>tr|A0A014MH37|A0A014MH37_9MOLU Transcription elongation protein NusA OS=Mesomycoplasma ovipneumoniae 14811 OX=1188239 GN=nusA PE=4 SV=1	5833.72	6582.61
A0A014MH53	>tr|A0A014MH53|A0A014MH53_9MOLU P97/LppS family protein	MOVI_6050	>tr|A0A014MH53|A0A014MH53_9MOLU P97/LppS family protein OS=Mesomycoplasma ovipneumoniae 14811 OX=1188239 GN=MOVI_6050 PE=4 SV=1	7069.51	10637.4
A0A014MH60	>tr|A0A014MH60|A0A014MH60_9MOLU DNA polymerase I (5'-3' exonuclease domain)	polA	>tr|A0A014MH60|A0A014MH60_9MOLU DNA polymerase I (5'-3' exonuclease domain) OS=Mesomycoplasma ovipneumoniae 14811 OX=1188239 GN=polA PE=4 SV=1	1741.88	1770.99
A0A014MH65	>tr|A0A014MH65|A0A014MH65_9MOLU Glucosamine-6-phosphate deaminase	nagB	>tr|A0A014MH65|A0A014MH65_9MOLU Glucosamine-6-phosphate deaminase OS=Mesomycoplasma ovipneumoniae 14811 OX=1188239 GN=nagB PE=4 SV=1	2670.2	4173.46
A0A014MH77	>tr|A0A014MH77|A0A014MH77_9MOLU Ribosome biogenesis GTPase A	MOVI_5380	>tr|A0A014MH77|A0A014MH77_9MOLU Ribosome biogenesis GTPase A OS=Mesomycoplasma ovipneumoniae 14811 OX=1188239 GN=MOVI_5380 PE=3 SV=1	388.236	644.255
A0A014MH91	>tr|A0A014MH91|A0A014MH91_9MOLU GTPase Era	era	>tr|A0A014MH91|A0A014MH91_9MOLU GTPase Era OS=Mesomycoplasma ovipneumoniae 14811 OX=1188239 GN=era PE=3 SV=1	1763.55	1911.32
A0A014MH97	>tr|A0A014MH97|A0A014MH97_9MOLU Aspartate--tRNA ligase	aspS	>tr|A0A014MH97|A0A014MH97_9MOLU Aspartate--tRNA ligase OS=Mesomycoplasma ovipneumoniae 14811 OX=1188239 GN=aspS PE=3 SV=1	3200.37	8471.2
A0A014MHC4	>tr|A0A014MHC4|A0A014MHC4_9MOLU P102/LppT family protein	MOVI_5870	>tr|A0A014MHC4|A0A014MHC4_9MOLU P102/LppT family protein OS=Mesomycoplasma ovipneumoniae 14811 OX=1188239 GN=MOVI_5870 PE=4 SV=1	9671.65	13984
A0A014MHD9	>tr|A0A014MHD9|A0A014MHD9_9MOLU 50S ribosomal protein L35	rpmI	>tr|A0A014MHD9|A0A014MHD9_9MOLU 50S ribosomal protein L35 OS=Mesomycoplasma ovipneumoniae 14811 OX=1188239 GN=rpmI PE=3 SV=1	1832.87	3686.02
A0A014MHE6	>tr|A0A014MHE6|A0A014MHE6_9MOLU Triosephosphate isomerase	tpiA	>tr|A0A014MHE6|A0A014MHE6_9MOLU Triosephosphate isomerase OS=Mesomycoplasma ovipneumoniae 14811 OX=1188239 GN=tpiA PE=3 SV=1	897.397	3647.65
A0A014MHF1	>tr|A0A014MHF1|A0A014MHF1_9MOLU YhcH/YjgK/YiaL family protein	MOVI_4920	>tr|A0A014MHF1|A0A014MHF1_9MOLU YhcH/YjgK/YiaL family protein OS=Mesomycoplasma ovipneumoniae 14811 OX=1188239 GN=MOVI_4920 PE=4 SV=1	4035.46	7425.72
A0A014MHG3	>tr|A0A014MHG3|A0A014MHG3_9MOLU Uridylate kinase	pyrH	>tr|A0A014MHG3|A0A014MHG3_9MOLU Uridylate kinase OS=Mesomycoplasma ovipneumoniae 14811 OX=1188239 GN=pyrH PE=3 SV=1	1304.15	1439.62
A0A014MHH7	>tr|A0A014MHH7|A0A014MHH7_9MOLU Sugar ABC transporter permease protein	MOVI_4730	>tr|A0A014MHH7|A0A014MHH7_9MOLU Sugar ABC transporter permease protein OS=Mesomycoplasma ovipneumoniae 14811 OX=1188239 GN=MOVI_4730 PE=4 SV=1	517.184	1433.19
A0A014MHJ0	>tr|A0A014MHJ0|A0A014MHJ0_9MOLU P102/LppT family protein	MOVI_4850	>tr|A0A014MHJ0|A0A014MHJ0_9MOLU P102/LppT family protein OS=Mesomycoplasma ovipneumoniae 14811 OX=1188239 GN=MOVI_4850 PE=4 SV=1	3225.47	3463.61
A0A014MHK7	>tr|A0A014MHK7|A0A014MHK7_9MOLU Ribosomal RNA large subunit methyltransferase H	rlmH	>tr|A0A014MHK7|A0A014MHK7_9MOLU Ribosomal RNA large subunit methyltransferase H OS=Mesomycoplasma ovipneumoniae 14811 OX=1188239 GN=rlmH PE=3 SV=1	112.969	385.708
A0A014MHL1	>tr|A0A014MHL1|A0A014MHL1_9MOLU Thioredoxin domain-containing protein	MOVI_4560	>tr|A0A014MHL1|A0A014MHL1_9MOLU Thioredoxin domain-containing protein OS=Mesomycoplasma ovipneumoniae 14811 OX=1188239 GN=MOVI_4560 PE=4 SV=1	6591	14563
A0A014MHL6	>tr|A0A014MHL6|A0A014MHL6_9MOLU Fructose-bisphosphate aldolase (Fba)	fba	>tr|A0A014MHL6|A0A014MHL6_9MOLU Fructose-bisphosphate aldolase (Fba) OS=Mesomycoplasma ovipneumoniae 14811 OX=1188239 GN=fba PE=4 SV=1	6906.19	11622.2
A0A014MHN2	>tr|A0A014MHN2|A0A014MHN2_9MOLU Transmembrane protein	MOVI_4010	>tr|A0A014MHN2|A0A014MHN2_9MOLU Transmembrane protein OS=Mesomycoplasma ovipneumoniae 14811 OX=1188239 GN=MOVI_4010 PE=4 SV=1	528.526	634.369
A0A014MHN9	>tr|A0A014MHN9|A0A014MHN9_9MOLU DNA methylase	MOVI_4060	>tr|A0A014MHN9|A0A014MHN9_9MOLU DNA methylase OS=Mesomycoplasma ovipneumoniae 14811 OX=1188239 GN=MOVI_4060 PE=4 SV=1	57.3192	106.62
A0A014MHT0	>tr|A0A014MHT0|A0A014MHT0_9MOLU Sugar isomerase SGAE	MOVI_3490	>tr|A0A014MHT0|A0A014MHT0_9MOLU Sugar isomerase SGAE OS=Mesomycoplasma ovipneumoniae 14811 OX=1188239 GN=MOVI_3490 PE=4 SV=1	2414.95	4517.51
A0A014MHU6	>tr|A0A014MHU6|A0A014MHU6_9MOLU Probable nicotinate-nucleotide adenylyltransferase	nadD	>tr|A0A014MHU6|A0A014MHU6_9MOLU Probable nicotinate-nucleotide adenylyltransferase OS=Mesomycoplasma ovipneumoniae 14811 OX=1188239 GN=nadD PE=3 SV=1	1632.84	2061.71
A0A014MHY9	>tr|A0A014MHY9|A0A014MHY9_9MOLU DNA-directed RNA polymerase subunit beta	rpoB	>tr|A0A014MHY9|A0A014MHY9_9MOLU DNA-directed RNA polymerase subunit beta OS=Mesomycoplasma ovipneumoniae 14811 OX=1188239 GN=rpoB PE=3 SV=1	16342.4	21884.7
A0A014MI00	>tr|A0A014MI00|A0A014MI00_9MOLU DUF31 domain-containing protein	MOVI_2960	>tr|A0A014MI00|A0A014MI00_9MOLU DUF31 domain-containing protein OS=Mesomycoplasma ovipneumoniae 14811 OX=1188239 GN=MOVI_2960 PE=4 SV=1	161.744	343.781
A0A014MI56	>tr|A0A014MI56|A0A014MI56_9MOLU Tyrosine--tRNA ligase	tyrS	>tr|A0A014MI56|A0A014MI56_9MOLU Tyrosine--tRNA ligase OS=Mesomycoplasma ovipneumoniae 14811 OX=1188239 GN=tyrS PE=3 SV=1	711.617	828.147
A0A014MI76	>tr|A0A014MI76|A0A014MI76_9MOLU ATP synthase subunit b	atpF	>tr|A0A014MI76|A0A014MI76_9MOLU ATP synthase subunit b OS=Mesomycoplasma ovipneumoniae 14811 OX=1188239 GN=atpF PE=3 SV=1	1493.66	4113.86
A0A014MI93	>tr|A0A014MI93|A0A014MI93_9MOLU Serine protease	MOVI_1850	>tr|A0A014MI93|A0A014MI93_9MOLU Serine protease OS=Mesomycoplasma ovipneumoniae 14811 OX=1188239 GN=MOVI_1850 PE=4 SV=1	213.026	251.119
A0A014MI97	>tr|A0A014MI97|A0A014MI97_9MOLU 50S ribosomal protein L36	rpmJ	>tr|A0A014MI97|A0A014MI97_9MOLU 50S ribosomal protein L36 OS=Mesomycoplasma ovipneumoniae 14811 OX=1188239 GN=rpmJ PE=3 SV=1	47.9295	58.1353
A0A014MIA0	>tr|A0A014MIA0|A0A014MIA0_9MOLU 50S ribosomal protein L15	rplO	>tr|A0A014MIA0|A0A014MIA0_9MOLU 50S ribosomal protein L15 OS=Mesomycoplasma ovipneumoniae 14811 OX=1188239 GN=rplO PE=3 SV=1	2946.85	5264.62
A0A014MIA7	>tr|A0A014MIA7|A0A014MIA7_9MOLU 50S ribosomal protein L29	rpmC	>tr|A0A014MIA7|A0A014MIA7_9MOLU 50S ribosomal protein L29 OS=Mesomycoplasma ovipneumoniae 14811 OX=1188239 GN=rpmC PE=3 SV=1	1247.05	2046.22
A0A014MIB0	>tr|A0A014MIB0|A0A014MIB0_9MOLU 50S ribosomal protein L2	rplB	>tr|A0A014MIB0|A0A014MIB0_9MOLU 50S ribosomal protein L2 OS=Mesomycoplasma ovipneumoniae 14811 OX=1188239 GN=rplB PE=3 SV=1	5156.3	9339.19
A0A014MIB8	>tr|A0A014MIB8|A0A014MIB8_9MOLU Transmembrane protein	MOVI_2200	>tr|A0A014MIB8|A0A014MIB8_9MOLU Transmembrane protein OS=Mesomycoplasma ovipneumoniae 14811 OX=1188239 GN=MOVI_2200 PE=4 SV=1	314.056	529.883
A0A014MIC9	>tr|A0A014MIC9|A0A014MIC9_9MOLU GTPase Der	engA	>tr|A0A014MIC9|A0A014MIC9_9MOLU GTPase Der OS=Mesomycoplasma ovipneumoniae 14811 OX=1188239 GN=engA PE=3 SV=1	944.124	1298.22
A0A014MID3	>tr|A0A014MID3|A0A014MID3_9MOLU UvrABC system protein C (UvrC protein, Excinuclease ABC subunit C)	uvrC	>tr|A0A014MID3|A0A014MID3_9MOLU UvrABC system protein C (UvrC protein, Excinuclease ABC subunit C) OS=Mesomycoplasma ovipneumoniae 14811 OX=1188239 GN=uvrC PE=4 SV=1	155.341	178.069
A0A014MIE5	>tr|A0A014MIE5|A0A014MIE5_9MOLU Replicative DNA helicase	dnaC-2	>tr|A0A014MIE5|A0A014MIE5_9MOLU Replicative DNA helicase OS=Mesomycoplasma ovipneumoniae 14811 OX=1188239 GN=dnaC-2 PE=3 SV=1	1088.42	1730.37
A0A014MIF2	>tr|A0A014MIF2|A0A014MIF2_9MOLU Cobalt import ATP-binding protein CbiO1	cbiO1	>tr|A0A014MIF2|A0A014MIF2_9MOLU Cobalt import ATP-binding protein CbiO1 OS=Mesomycoplasma ovipneumoniae 14811 OX=1188239 GN=cbiO1 PE=4 SV=1	3149.46	3381.49
A0A014MIF5	>tr|A0A014MIF5|A0A014MIF5_9MOLU Recombination protein RecR	recR	>tr|A0A014MIF5|A0A014MIF5_9MOLU Recombination protein RecR OS=Mesomycoplasma ovipneumoniae 14811 OX=1188239 GN=recR PE=3 SV=1	7.04486	245.844
A0A014MIF9	>tr|A0A014MIF9|A0A014MIF9_9MOLU Esterase/lipase	lip	>tr|A0A014MIF9|A0A014MIF9_9MOLU Esterase/lipase OS=Mesomycoplasma ovipneumoniae 14811 OX=1188239 GN=lip PE=4 SV=1	126.163	443.634
A0A014MIG5	>tr|A0A014MIG5|A0A014MIG5_9MOLU Peptide methionine sulfoxide reductase MsrB	msrA	>tr|A0A014MIG5|A0A014MIG5_9MOLU Peptide methionine sulfoxide reductase MsrB OS=Mesomycoplasma ovipneumoniae 14811 OX=1188239 GN=msrA PE=3 SV=1	4540.63	5386.1
A0A014MIG8	>tr|A0A014MIG8|A0A014MIG8_9MOLU P97/LppS family protein	MOVI_1060	>tr|A0A014MIG8|A0A014MIG8_9MOLU P97/LppS family protein OS=Mesomycoplasma ovipneumoniae 14811 OX=1188239 GN=MOVI_1060 PE=4 SV=1	341.393	990.138
A0A014MII3	>tr|A0A014MII3|A0A014MII3_9MOLU 30S ribosomal protein S16	rpsP	>tr|A0A014MII3|A0A014MII3_9MOLU 30S ribosomal protein S16 OS=Mesomycoplasma ovipneumoniae 14811 OX=1188239 GN=rpsP PE=3 SV=1	5028.42	7551.71
A0A014MII6	>tr|A0A014MII6|A0A014MII6_9MOLU P97/LppS family protein	MOVI_0710	>tr|A0A014MII6|A0A014MII6_9MOLU P97/LppS family protein OS=Mesomycoplasma ovipneumoniae 14811 OX=1188239 GN=MOVI_0710 PE=4 SV=1	751.614	8799.49
A0A014MIJ1	>tr|A0A014MIJ1|A0A014MIJ1_9MOLU UvrABC system protein A	uvrA	>tr|A0A014MIJ1|A0A014MIJ1_9MOLU UvrABC system protein A OS=Mesomycoplasma ovipneumoniae 14811 OX=1188239 GN=uvrA PE=4 SV=1	3339.18	3837.97
A0A014MIK5	>tr|A0A014MIK5|A0A014MIK5_9MOLU ABC transporter ATP-binding protein	MOVI_0920	>tr|A0A014MIK5|A0A014MIK5_9MOLU ABC transporter ATP-binding protein OS=Mesomycoplasma ovipneumoniae 14811 OX=1188239 GN=MOVI_0920 PE=4 SV=1	2119.02	2765.16
A0A014MIK9	>tr|A0A014MIK9|A0A014MIK9_9MOLU tRNA(Met) cytidine acetate ligase	tmcAL	>tr|A0A014MIK9|A0A014MIK9_9MOLU tRNA(Met) cytidine acetate ligase OS=Mesomycoplasma ovipneumoniae 14811 OX=1188239 GN=tmcAL PE=3 SV=1	697.345	1118.09
A0A014MIL5	>tr|A0A014MIL5|A0A014MIL5_9MOLU Lipoprotein	MOVI_1020	>tr|A0A014MIL5|A0A014MIL5_9MOLU Lipoprotein OS=Mesomycoplasma ovipneumoniae 14811 OX=1188239 GN=MOVI_1020 PE=4 SV=1	1133.96	1788.87
A0A014MIP0	>tr|A0A014MIP0|A0A014MIP0_9MOLU DUF31 domain-containing protein	MOVI_0380	>tr|A0A014MIP0|A0A014MIP0_9MOLU DUF31 domain-containing protein OS=Mesomycoplasma ovipneumoniae 14811 OX=1188239 GN=MOVI_0380 PE=4 SV=1	877.158	993.012
A0A014MIQ6	>tr|A0A014MIQ6|A0A014MIQ6_9MOLU Phosphoglycerate kinase	pgk	>tr|A0A014MIQ6|A0A014MIQ6_9MOLU Phosphoglycerate kinase OS=Mesomycoplasma ovipneumoniae 14811 OX=1188239 GN=pgk PE=3 SV=1	12356	15251.3
A0A014MIS0	>tr|A0A014MIS0|A0A014MIS0_9MOLU DUF1410 domain-containing protein	MOVI_0140	>tr|A0A014MIS0|A0A014MIS0_9MOLU DUF1410 domain-containing protein OS=Mesomycoplasma ovipneumoniae 14811 OX=1188239 GN=MOVI_0140 PE=4 SV=1	4209.52	6853.9
A0A014NPI7	>tr|A0A014NPI7|A0A014NPI7_9MOLU Uncharacterized protein	MOVI_7270	>tr|A0A014NPI7|A0A014NPI7_9MOLU Uncharacterized protein OS=Mesomycoplasma ovipneumoniae 14811 OX=1188239 GN=MOVI_7270 PE=4 SV=1	641.465	952.877
A0A014NPJ2	>tr|A0A014NPJ2|A0A014NPJ2_9MOLU Deoxyribose-phosphate aldolase	deoC	>tr|A0A014NPJ2|A0A014NPJ2_9MOLU Deoxyribose-phosphate aldolase OS=Mesomycoplasma ovipneumoniae 14811 OX=1188239 GN=deoC PE=3 SV=1	4385.05	6602.85
A0A014NPJ8	>tr|A0A014NPJ8|A0A014NPJ8_9MOLU P110 membrane protein	MOVI_7150	>tr|A0A014NPJ8|A0A014NPJ8_9MOLU P110 membrane protein OS=Mesomycoplasma ovipneumoniae 14811 OX=1188239 GN=MOVI_7150 PE=4 SV=1	23134.7	23330
A0A014NPM3	>tr|A0A014NPM3|A0A014NPM3_9MOLU YqaJ viral recombinase domain-containing protein	MOVI_6850	>tr|A0A014NPM3|A0A014NPM3_9MOLU YqaJ viral recombinase domain-containing protein OS=Mesomycoplasma ovipneumoniae 14811 OX=1188239 GN=MOVI_6850 PE=4 SV=1	95.7747	385.354
A0A014NPP3	>tr|A0A014NPP3|A0A014NPP3_9MOLU N-acetylmannosamine kinase, ROK family protein	nagC	>tr|A0A014NPP3|A0A014NPP3_9MOLU N-acetylmannosamine kinase, ROK family protein OS=Mesomycoplasma ovipneumoniae 14811 OX=1188239 GN=nagC PE=4 SV=1	1227.03	1340.61
A0A014NPP7	>tr|A0A014NPP7|A0A014NPP7_9MOLU Oligopeptide ABC transporter, ATP-binding component	oppD	>tr|A0A014NPP7|A0A014NPP7_9MOLU Oligopeptide ABC transporter, ATP-binding component OS=Mesomycoplasma ovipneumoniae 14811 OX=1188239 GN=oppD PE=4 SV=1	1914.46	2340.23
A0A014NPQ7	>tr|A0A014NPQ7|A0A014NPQ7_9MOLU DUF2779 domain-containing protein	MOVI_6470	>tr|A0A014NPQ7|A0A014NPQ7_9MOLU DUF2779 domain-containing protein OS=Mesomycoplasma ovipneumoniae 14811 OX=1188239 GN=MOVI_6470 PE=4 SV=1	209.374	588.95
A0A014NPR1	>tr|A0A014NPR1|A0A014NPR1_9MOLU 50S ribosomal protein L13	rplM	>tr|A0A014NPR1|A0A014NPR1_9MOLU 50S ribosomal protein L13 OS=Mesomycoplasma ovipneumoniae 14811 OX=1188239 GN=rplM PE=3 SV=1	5898.21	7186.88
A0A014NPR6	>tr|A0A014NPR6|A0A014NPR6_9MOLU Ribosome-binding factor A	rbfA	>tr|A0A014NPR6|A0A014NPR6_9MOLU Ribosome-binding factor A OS=Mesomycoplasma ovipneumoniae 14811 OX=1188239 GN=rbfA PE=4 SV=1	992.954	1256.81
A0A014NPT1	>tr|A0A014NPT1|A0A014NPT1_9MOLU Hydrolase of the HAD family	MOVI_6270	>tr|A0A014NPT1|A0A014NPT1_9MOLU Hydrolase of the HAD family OS=Mesomycoplasma ovipneumoniae 14811 OX=1188239 GN=MOVI_6270 PE=4 SV=1	1884.17	2042.77
A0A014NPV1	>tr|A0A014NPV1|A0A014NPV1_9MOLU ABC transporter ATP-binding protein	MOVI_5980	>tr|A0A014NPV1|A0A014NPV1_9MOLU ABC transporter ATP-binding protein OS=Mesomycoplasma ovipneumoniae 14811 OX=1188239 GN=MOVI_5980 PE=4 SV=1	329.781	1181.87
A0A014NPW8	>tr|A0A014NPW8|A0A014NPW8_9MOLU Probable serine hydroxymethyltransferase	glyA	>tr|A0A014NPW8|A0A014NPW8_9MOLU Probable serine hydroxymethyltransferase OS=Mesomycoplasma ovipneumoniae 14811 OX=1188239 GN=glyA PE=3 SV=1	1194.96	2083.15
A0A014NPZ4	>tr|A0A014NPZ4|A0A014NPZ4_9MOLU Putative ABC transporter ATP-binding protein	MOVI_5840	>tr|A0A014NPZ4|A0A014NPZ4_9MOLU Putative ABC transporter ATP-binding protein OS=Mesomycoplasma ovipneumoniae 14811 OX=1188239 GN=MOVI_5840 PE=4 SV=1	291.124	811.333
A0A014NQ02	>tr|A0A014NQ02|A0A014NQ02_9MOLU 50S ribosomal protein L21	rplU	>tr|A0A014NQ02|A0A014NQ02_9MOLU 50S ribosomal protein L21 OS=Mesomycoplasma ovipneumoniae 14811 OX=1188239 GN=rplU PE=3 SV=1	3396.46	7586.95
A0A014NQ08	>tr|A0A014NQ08|A0A014NQ08_9MOLU BspA-like protein	MOVI_5190	>tr|A0A014NQ08|A0A014NQ08_9MOLU BspA-like protein OS=Mesomycoplasma ovipneumoniae 14811 OX=1188239 GN=MOVI_5190 PE=4 SV=1	981.305	1306.88
A0A014NQ13	>tr|A0A014NQ13|A0A014NQ13_9MOLU 50S ribosomal protein L28	rpmB	>tr|A0A014NQ13|A0A014NQ13_9MOLU 50S ribosomal protein L28 OS=Mesomycoplasma ovipneumoniae 14811 OX=1188239 GN=rpmB PE=3 SV=1	383.052	509.454
A0A014NQ23	>tr|A0A014NQ23|A0A014NQ23_9MOLU Potassium uptake protein KtrA	ktrA	>tr|A0A014NQ23|A0A014NQ23_9MOLU Potassium uptake protein KtrA OS=Mesomycoplasma ovipneumoniae 14811 OX=1188239 GN=ktrA PE=4 SV=1	3801.8	37275.6
A0A014NQ27	>tr|A0A014NQ27|A0A014NQ27_9MOLU Lipoprotein	MOVI_4990	>tr|A0A014NQ27|A0A014NQ27_9MOLU Lipoprotein OS=Mesomycoplasma ovipneumoniae 14811 OX=1188239 GN=MOVI_4990 PE=4 SV=1	1805.08	1934.23
A0A014NQ46	>tr|A0A014NQ46|A0A014NQ46_9MOLU Thymidine kinase	tdk	>tr|A0A014NQ46|A0A014NQ46_9MOLU Thymidine kinase OS=Mesomycoplasma ovipneumoniae 14811 OX=1188239 GN=tdk PE=3 SV=1	2539.88	9548.12
A0A014NQ53	>tr|A0A014NQ53|A0A014NQ53_9MOLU Phosphatidylglycerol--prolipoprotein diacylglyceryl transferase	lgt	>tr|A0A014NQ53|A0A014NQ53_9MOLU Phosphatidylglycerol--prolipoprotein diacylglyceryl transferase OS=Mesomycoplasma ovipneumoniae 14811 OX=1188239 GN=lgt PE=3 SV=1	456.45	1060.51
A0A014NQ60	>tr|A0A014NQ60|A0A014NQ60_9MOLU Transcription elongation factor GreA	greA	>tr|A0A014NQ60|A0A014NQ60_9MOLU Transcription elongation factor GreA OS=Mesomycoplasma ovipneumoniae 14811 OX=1188239 GN=greA PE=3 SV=1	7941.74	10657.6
A0A014NQ69	>tr|A0A014NQ69|A0A014NQ69_9MOLU Chromosomal replication initiator protein DnaA	dnaA	>tr|A0A014NQ69|A0A014NQ69_9MOLU Chromosomal replication initiator protein DnaA OS=Mesomycoplasma ovipneumoniae 14811 OX=1188239 GN=dnaA PE=3 SV=1	231.521	1362.08
A0A014NQ73	>tr|A0A014NQ73|A0A014NQ73_9MOLU Uncharacterized protein	MOVI_4530	>tr|A0A014NQ73|A0A014NQ73_9MOLU Uncharacterized protein OS=Mesomycoplasma ovipneumoniae 14811 OX=1188239 GN=MOVI_4530 PE=4 SV=1	491.419	545.83
A0A014NQ78	>tr|A0A014NQ78|A0A014NQ78_9MOLU Protein GrpE	grpE	>tr|A0A014NQ78|A0A014NQ78_9MOLU Protein GrpE OS=Mesomycoplasma ovipneumoniae 14811 OX=1188239 GN=grpE PE=3 SV=1	4011.97	6366.46
A0A014NQ83	>tr|A0A014NQ83|A0A014NQ83_9MOLU Lipoprotein	MOVI_4290	>tr|A0A014NQ83|A0A014NQ83_9MOLU Lipoprotein OS=Mesomycoplasma ovipneumoniae 14811 OX=1188239 GN=MOVI_4290 PE=4 SV=1	10294.6	11209.9
A0A014NQ93	>tr|A0A014NQ93|A0A014NQ93_9MOLU Pullulanase	pulA	>tr|A0A014NQ93|A0A014NQ93_9MOLU Pullulanase OS=Mesomycoplasma ovipneumoniae 14811 OX=1188239 GN=pulA PE=4 SV=1	1919.09	6636.67
A0A014NQ98	>tr|A0A014NQ98|A0A014NQ98_9MOLU Ribosomal RNA small subunit methyltransferase H	mraW	>tr|A0A014NQ98|A0A014NQ98_9MOLU Ribosomal RNA small subunit methyltransferase H OS=Mesomycoplasma ovipneumoniae 14811 OX=1188239 GN=mraW PE=3 SV=1	557.544	3556.18
A0A014NQB8	>tr|A0A014NQB8|A0A014NQB8_9MOLU Tryptophan--tRNA ligase	trpS	>tr|A0A014NQB8|A0A014NQB8_9MOLU Tryptophan--tRNA ligase OS=Mesomycoplasma ovipneumoniae 14811 OX=1188239 GN=trpS PE=3 SV=1	992.484	1447.12
A0A014NQC9	>tr|A0A014NQC9|A0A014NQC9_9MOLU Glycerol kinase	glpK	>tr|A0A014NQC9|A0A014NQC9_9MOLU Glycerol kinase OS=Mesomycoplasma ovipneumoniae 14811 OX=1188239 GN=glpK PE=3 SV=1	11782.6	12199.3
A0A014NQD5	>tr|A0A014NQD5|A0A014NQD5_9MOLU Lipoprotein	MOVI_3460	>tr|A0A014NQD5|A0A014NQD5_9MOLU Lipoprotein OS=Mesomycoplasma ovipneumoniae 14811 OX=1188239 GN=MOVI_3460 PE=4 SV=1	226.301	347.282
A0A014NQE4	>tr|A0A014NQE4|A0A014NQE4_9MOLU Oligopeptide ABC transporter, ATP-binding protein (OppD)	oppD	>tr|A0A014NQE4|A0A014NQE4_9MOLU Oligopeptide ABC transporter, ATP-binding protein (OppD) OS=Mesomycoplasma ovipneumoniae 14811 OX=1188239 GN=oppD PE=4 SV=1	1630.12	2138.57
A0A014NQE9	>tr|A0A014NQE9|A0A014NQE9_9MOLU P102/LppT family protein	MOVI_3610	>tr|A0A014NQE9|A0A014NQE9_9MOLU P102/LppT family protein OS=Mesomycoplasma ovipneumoniae 14811 OX=1188239 GN=MOVI_3610 PE=4 SV=1	5743.83	6336.81
A0A014NQF9	>tr|A0A014NQF9|A0A014NQF9_9MOLU TNase-like domain-containing protein	MOVI_3710	>tr|A0A014NQF9|A0A014NQF9_9MOLU TNase-like domain-containing protein OS=Mesomycoplasma ovipneumoniae 14811 OX=1188239 GN=MOVI_3710 PE=4 SV=1	384.965	438.423
A0A014NQH0	>tr|A0A014NQH0|A0A014NQH0_9MOLU tRNA (guanine-N(7)-)-methyltransferase	trmB	>tr|A0A014NQH0|A0A014NQH0_9MOLU tRNA (guanine-N(7)-)-methyltransferase OS=Mesomycoplasma ovipneumoniae 14811 OX=1188239 GN=trmB PE=3 SV=1	1222.84	1618.56
A0A014NQI3	>tr|A0A014NQI3|A0A014NQI3_9MOLU NH(3)-dependent NAD(+) synthetase	nadE	>tr|A0A014NQI3|A0A014NQI3_9MOLU NH(3)-dependent NAD(+) synthetase OS=Mesomycoplasma ovipneumoniae 14811 OX=1188239 GN=nadE PE=3 SV=1	888.059	1063.6
A0A014NQI8	>tr|A0A014NQI8|A0A014NQI8_9MOLU tRNA-specific 2-thiouridylase MnmA	trmU	>tr|A0A014NQI8|A0A014NQI8_9MOLU tRNA-specific 2-thiouridylase MnmA OS=Mesomycoplasma ovipneumoniae 14811 OX=1188239 GN=trmU PE=3 SV=1	204.45	374.125
A0A014NQJ5	>tr|A0A014NQJ5|A0A014NQJ5_9MOLU 50S ribosomal protein L10	rplJ	>tr|A0A014NQJ5|A0A014NQJ5_9MOLU 50S ribosomal protein L10 OS=Mesomycoplasma ovipneumoniae 14811 OX=1188239 GN=rplJ PE=3 SV=1	6250.81	7346.3
A0A014NQN8	>tr|A0A014NQN8|A0A014NQN8_9MOLU tRNA N6-adenosine threonylcarbamoyltransferase	gcp	>tr|A0A014NQN8|A0A014NQN8_9MOLU tRNA N6-adenosine threonylcarbamoyltransferase OS=Mesomycoplasma ovipneumoniae 14811 OX=1188239 GN=gcp PE=3 SV=1	592.324	1605.42
A0A014NQS8	>tr|A0A014NQS8|A0A014NQS8_9MOLU Elongation factor Ts	tsf	>tr|A0A014NQS8|A0A014NQS8_9MOLU Elongation factor Ts OS=Mesomycoplasma ovipneumoniae 14811 OX=1188239 GN=tsf PE=3 SV=1	8413.41	11028.2
A0A014NQT2	>tr|A0A014NQT2|A0A014NQT2_9MOLU ATP synthase gamma chain	atpG	>tr|A0A014NQT2|A0A014NQT2_9MOLU ATP synthase gamma chain OS=Mesomycoplasma ovipneumoniae 14811 OX=1188239 GN=atpG PE=3 SV=1	1623.88	2359.84
A0A014NQU5	>tr|A0A014NQU5|A0A014NQU5_9MOLU DNA topoisomerase (ATP-hydrolyzing)	parE	>tr|A0A014NQU5|A0A014NQU5_9MOLU DNA topoisomerase (ATP-hydrolyzing) OS=Mesomycoplasma ovipneumoniae 14811 OX=1188239 GN=parE PE=4 SV=1	2534.03	4671.13
A0A014NQU7	>tr|A0A014NQU7|A0A014NQU7_9MOLU DNA-directed RNA polymerase subunit alpha	rpoA	>tr|A0A014NQU7|A0A014NQU7_9MOLU DNA-directed RNA polymerase subunit alpha OS=Mesomycoplasma ovipneumoniae 14811 OX=1188239 GN=rpoA PE=3 SV=1	6837.12	13015.4
A0A014NQV0	>tr|A0A014NQV0|A0A014NQV0_9MOLU Methionine aminopeptidase	map	>tr|A0A014NQV0|A0A014NQV0_9MOLU Methionine aminopeptidase OS=Mesomycoplasma ovipneumoniae 14811 OX=1188239 GN=map PE=3 SV=1	1700.36	1820.32
A0A014NQV9	>tr|A0A014NQV9|A0A014NQV9_9MOLU 30S ribosomal protein S3	rpsC	>tr|A0A014NQV9|A0A014NQV9_9MOLU 30S ribosomal protein S3 OS=Mesomycoplasma ovipneumoniae 14811 OX=1188239 GN=rpsC PE=3 SV=1	7628.42	17623
A0A014NQW3	>tr|A0A014NQW3|A0A014NQW3_9MOLU 50S ribosomal protein L4	rplD	>tr|A0A014NQW3|A0A014NQW3_9MOLU 50S ribosomal protein L4 OS=Mesomycoplasma ovipneumoniae 14811 OX=1188239 GN=rplD PE=3 SV=1	7935.33	9193.53
A0A014NQY5	>tr|A0A014NQY5|A0A014NQY5_9MOLU Chaperone protein DnaJ	dnaJ	>tr|A0A014NQY5|A0A014NQY5_9MOLU Chaperone protein DnaJ OS=Mesomycoplasma ovipneumoniae 14811 OX=1188239 GN=dnaJ PE=3 SV=1	2190.28	4176.8
A0A014NQZ6	>tr|A0A014NQZ6|A0A014NQZ6_9MOLU Transcription antitermination protein (NusG)	nusG	>tr|A0A014NQZ6|A0A014NQZ6_9MOLU Transcription antitermination protein (NusG) OS=Mesomycoplasma ovipneumoniae 14811 OX=1188239 GN=nusG PE=4 SV=1	4476.94	8578.28
A0A014NR02	>tr|A0A014NR02|A0A014NR02_9MOLU Cysteine--tRNA ligase	cysS	>tr|A0A014NR02|A0A014NR02_9MOLU Cysteine--tRNA ligase OS=Mesomycoplasma ovipneumoniae 14811 OX=1188239 GN=cysS PE=3 SV=1	242.97	2395.89
A0A014NR12	>tr|A0A014NR12|A0A014NR12_9MOLU DNA ligase	ligA	>tr|A0A014NR12|A0A014NR12_9MOLU DNA ligase OS=Mesomycoplasma ovipneumoniae 14811 OX=1188239 GN=ligA PE=3 SV=1	733.246	1751.25
A0A014NR20	>tr|A0A014NR20|A0A014NR20_9MOLU DNA polymerase III subunit gamma/tau	dnaX	>tr|A0A014NR20|A0A014NR20_9MOLU DNA polymerase III subunit gamma/tau OS=Mesomycoplasma ovipneumoniae 14811 OX=1188239 GN=dnaX PE=3 SV=1	1459.86	2347.05
A0A014NR25	>tr|A0A014NR25|A0A014NR25_9MOLU serine--tRNA ligase	serS	>tr|A0A014NR25|A0A014NR25_9MOLU serine--tRNA ligase OS=Mesomycoplasma ovipneumoniae 14811 OX=1188239 GN=serS PE=4 SV=1	2519.29	4220.9
A0A014NR31	>tr|A0A014NR31|A0A014NR31_9MOLU DNA methylase	MOVI_1570	>tr|A0A014NR31|A0A014NR31_9MOLU DNA methylase OS=Mesomycoplasma ovipneumoniae 14811 OX=1188239 GN=MOVI_1570 PE=4 SV=1	210.139	977.107
A0A014NR39	>tr|A0A014NR39|A0A014NR39_9MOLU phenylalanine--tRNA ligase	pheT	>tr|A0A014NR39|A0A014NR39_9MOLU phenylalanine--tRNA ligase OS=Mesomycoplasma ovipneumoniae 14811 OX=1188239 GN=pheT PE=4 SV=1	4930.33	8917.76
A0A014NR45	>tr|A0A014NR45|A0A014NR45_9MOLU Transcription regulator gntR	MOVI_1180	>tr|A0A014NR45|A0A014NR45_9MOLU Transcription regulator gntR OS=Mesomycoplasma ovipneumoniae 14811 OX=1188239 GN=MOVI_1180 PE=4 SV=1	3104.58	5615.27
A0A014NR54	>tr|A0A014NR54|A0A014NR54_9MOLU DNA topoisomerase 1	topA	>tr|A0A014NR54|A0A014NR54_9MOLU DNA topoisomerase 1 OS=Mesomycoplasma ovipneumoniae 14811 OX=1188239 GN=topA PE=3 SV=1	3614.24	3667.26
A0A014NR60	>tr|A0A014NR60|A0A014NR60_9MOLU 30S ribosomal protein S4	rpsD	>tr|A0A014NR60|A0A014NR60_9MOLU 30S ribosomal protein S4 OS=Mesomycoplasma ovipneumoniae 14811 OX=1188239 GN=rpsD PE=3 SV=1	9694.45	22250.1
A0A014NR66	>tr|A0A014NR66|A0A014NR66_9MOLU DUF2130 domain-containing protein	MOVI_0730	>tr|A0A014NR66|A0A014NR66_9MOLU DUF2130 domain-containing protein OS=Mesomycoplasma ovipneumoniae 14811 OX=1188239 GN=MOVI_0730 PE=4 SV=1	2668.63	9600.71
A0A014NR73	>tr|A0A014NR73|A0A014NR73_9MOLU Transport protein SGAT	MOVI_0830	>tr|A0A014NR73|A0A014NR73_9MOLU Transport protein SGAT OS=Mesomycoplasma ovipneumoniae 14811 OX=1188239 GN=MOVI_0830 PE=4 SV=1	758.512	1183.08
A0A014NR95	>tr|A0A014NR95|A0A014NR95_9MOLU Elongation factor P	efp	>tr|A0A014NR95|A0A014NR95_9MOLU Elongation factor P OS=Mesomycoplasma ovipneumoniae 14811 OX=1188239 GN=efp PE=3 SV=1	530.088	1258.59
A0A014NRA0	>tr|A0A014NRA0|A0A014NRA0_9MOLU Mutator family transposase	MOVI_0700	>tr|A0A014NRA0|A0A014NRA0_9MOLU Mutator family transposase OS=Mesomycoplasma ovipneumoniae 14811 OX=1188239 GN=MOVI_0700 PE=3 SV=1	1315.44	1906.78
A0A014NRA4	>tr|A0A014NRA4|A0A014NRA4_9MOLU DUF2779 domain-containing protein	MOVI_0250	>tr|A0A014NRA4|A0A014NRA4_9MOLU DUF2779 domain-containing protein OS=Mesomycoplasma ovipneumoniae 14811 OX=1188239 GN=MOVI_0250 PE=4 SV=1	2020.84	3061.45
A0A014NRA8	>tr|A0A014NRA8|A0A014NRA8_9MOLU P60-like lipoprotein	MOVI_0300	>tr|A0A014NRA8|A0A014NRA8_9MOLU P60-like lipoprotein OS=Mesomycoplasma ovipneumoniae 14811 OX=1188239 GN=MOVI_0300 PE=4 SV=1	6134.34	7030.51
A0A014NRD1	>tr|A0A014NRD1|A0A014NRD1_9MOLU Magnesium transporter MgtE	mgtE	>tr|A0A014NRD1|A0A014NRD1_9MOLU Magnesium transporter MgtE OS=Mesomycoplasma ovipneumoniae 14811 OX=1188239 GN=mgtE PE=3 SV=1	286.798	394.027
A0A014NRD6	>tr|A0A014NRD6|A0A014NRD6_9MOLU Phosphotransferase system PTS, fructose-specific enzyme IIABC component	fruA	>tr|A0A014NRD6|A0A014NRD6_9MOLU Phosphotransferase system PTS, fructose-specific enzyme IIABC component OS=Mesomycoplasma ovipneumoniae 14811 OX=1188239 GN=fruA PE=4 SV=1	1063.59	1083.63
A0A014NRE2	>tr|A0A014NRE2|A0A014NRE2_9MOLU LemA family protein	MOVI_0620	>tr|A0A014NRE2|A0A014NRE2_9MOLU LemA family protein OS=Mesomycoplasma ovipneumoniae 14811 OX=1188239 GN=MOVI_0620 PE=3 SV=1	4734.79	6357.74
A0A014NRF6	>tr|A0A014NRF6|A0A014NRF6_9MOLU Neutrophil activating protein	napA	>tr|A0A014NRF6|A0A014NRF6_9MOLU Neutrophil activating protein OS=Mesomycoplasma ovipneumoniae 14811 OX=1188239 GN=napA PE=3 SV=1	229.06	1944.47
A0A0N9FGL7	>tr|A0A0N9FGL7|A0A0N9FGL7_9MOLU p113		>tr|A0A0N9FGL7|A0A0N9FGL7_9MOLU p113 OS=Mesomycoplasma ovipneumoniae OX=29562 PE=4 SV=1	8141.12	8283.66
A0A2S1P9F1	>tr|A0A2S1P9F1|A0A2S1P9F1_9MOLU DNA-directed RNA polymerase (Fragment)	rpoB	>tr|A0A2S1P9F1|A0A2S1P9F1_9MOLU DNA-directed RNA polymerase (Fragment) OS=Mesomycoplasma ovipneumoniae OX=29562 GN=rpoB PE=4 SV=1	1159.84	4619.77
A0A014KVA4	>tr|A0A014KVA4|A0A014KVA4_9MOLU NADH dependent flavin oxidoreductase	MOVI_5920	>tr|A0A014KVA4|A0A014KVA4_9MOLU NADH dependent flavin oxidoreductase OS=Mesomycoplasma ovipneumoniae 14811 OX=1188239 GN=MOVI_5920 PE=4 SV=1		974.172
A0A014KVP3	>tr|A0A014KVP3|A0A014KVP3_9MOLU Type II restriction modification system endonuclease	MOVI_4190	>tr|A0A014KVP3|A0A014KVP3_9MOLU Type II restriction modification system endonuclease OS=Mesomycoplasma ovipneumoniae 14811 OX=1188239 GN=MOVI_4190 PE=4 SV=1		108.311
A0A014KVX7	>tr|A0A014KVX7|A0A014KVX7_9MOLU Transmembrane protein	MOVI_3430	>tr|A0A014KVX7|A0A014KVX7_9MOLU Transmembrane protein OS=Mesomycoplasma ovipneumoniae 14811 OX=1188239 GN=MOVI_3430 PE=4 SV=1		130.539
A0A014KW24	>tr|A0A014KW24|A0A014KW24_9MOLU 1-acyl-SN-glycerol-3-phosphate acyltransferase	plsC	>tr|A0A014KW24|A0A014KW24_9MOLU 1-acyl-SN-glycerol-3-phosphate acyltransferase OS=Mesomycoplasma ovipneumoniae 14811 OX=1188239 GN=plsC PE=4 SV=1		7949.35
A0A014KWD2	>tr|A0A014KWD2|A0A014KWD2_9MOLU Uncharacterized protein	MOVI_1830	>tr|A0A014KWD2|A0A014KWD2_9MOLU Uncharacterized protein OS=Mesomycoplasma ovipneumoniae 14811 OX=1188239 GN=MOVI_1830 PE=4 SV=1		194.112
A0A014L631	>tr|A0A014L631|A0A014L631_9MOLU NusB/RsmB/TIM44 domain-containing protein	MOVI_5490	>tr|A0A014L631|A0A014L631_9MOLU NusB/RsmB/TIM44 domain-containing protein OS=Mesomycoplasma ovipneumoniae 14811 OX=1188239 GN=MOVI_5490 PE=4 SV=1		2608.72
A0A014L6I1	>tr|A0A014L6I1|A0A014L6I1_9MOLU Maltodextrin ABC transporter permease	malC	>tr|A0A014L6I1|A0A014L6I1_9MOLU Maltodextrin ABC transporter permease OS=Mesomycoplasma ovipneumoniae 14811 OX=1188239 GN=malC PE=3 SV=1		761.595
A0A014L6P8	>tr|A0A014L6P8|A0A014L6P8_9MOLU Uncharacterized protein	MOVI_3480	>tr|A0A014L6P8|A0A014L6P8_9MOLU Uncharacterized protein OS=Mesomycoplasma ovipneumoniae 14811 OX=1188239 GN=MOVI_3480 PE=4 SV=1		189.114
A0A014L7C6	>tr|A0A014L7C6|A0A014L7C6_9MOLU P102/LppT family protein	MOVI_1050	>tr|A0A014L7C6|A0A014L7C6_9MOLU P102/LppT family protein OS=Mesomycoplasma ovipneumoniae 14811 OX=1188239 GN=MOVI_1050 PE=4 SV=1		894.918
A0A014M1G4	>tr|A0A014M1G4|A0A014M1G4_9MOLU Uncharacterized protein	MOVI_7280	>tr|A0A014M1G4|A0A014M1G4_9MOLU Uncharacterized protein OS=Mesomycoplasma ovipneumoniae 14811 OX=1188239 GN=MOVI_7280 PE=4 SV=1		2655.29
A0A014M1H6	>tr|A0A014M1H6|A0A014M1H6_9MOLU DUF4231 domain-containing protein	MOVI_6920	>tr|A0A014M1H6|A0A014M1H6_9MOLU DUF4231 domain-containing protein OS=Mesomycoplasma ovipneumoniae 14811 OX=1188239 GN=MOVI_6920 PE=4 SV=1		168.498
A0A014M202	>tr|A0A014M202|A0A014M202_9MOLU Spermidine/putrescine ABC transporter ATP-binding protein PotA	potA	>tr|A0A014M202|A0A014M202_9MOLU Spermidine/putrescine ABC transporter ATP-binding protein PotA OS=Mesomycoplasma ovipneumoniae 14811 OX=1188239 GN=potA PE=4 SV=1		226.971
A0A014M272	>tr|A0A014M272|A0A014M272_9MOLU Hypothetecal protein	MOVI_4220	>tr|A0A014M272|A0A014M272_9MOLU Hypothetecal protein OS=Mesomycoplasma ovipneumoniae 14811 OX=1188239 GN=MOVI_4220 PE=4 SV=1		511.205
A0A014M299	>tr|A0A014M299|A0A014M299_9MOLU Glucose/sucrose specific PTS system IIB component	ptsG	>tr|A0A014M299|A0A014M299_9MOLU Glucose/sucrose specific PTS system IIB component OS=Mesomycoplasma ovipneumoniae 14811 OX=1188239 GN=ptsG PE=4 SV=1		133.325
A0A014M2W7	>tr|A0A014M2W7|A0A014M2W7_9MOLU Uncharacterized protein	MOVI_2330	>tr|A0A014M2W7|A0A014M2W7_9MOLU Uncharacterized protein OS=Mesomycoplasma ovipneumoniae 14811 OX=1188239 GN=MOVI_2330 PE=4 SV=1		36.5305
A0A014M2Z1	>tr|A0A014M2Z1|A0A014M2Z1_9MOLU Cobalt ABC transporter permease protein	cbiQ	>tr|A0A014M2Z1|A0A014M2Z1_9MOLU Cobalt ABC transporter permease protein OS=Mesomycoplasma ovipneumoniae 14811 OX=1188239 GN=cbiQ PE=4 SV=1		517.77
A0A014M353	>tr|A0A014M353|A0A014M353_9MOLU SsrA-binding protein	smpB	>tr|A0A014M353|A0A014M353_9MOLU SsrA-binding protein OS=Mesomycoplasma ovipneumoniae 14811 OX=1188239 GN=smpB PE=3 SV=1		536.265
A0A014MH13	>tr|A0A014MH13|A0A014MH13_9MOLU Oligopeptide ABC transporter, permease protein	oppB-1	>tr|A0A014MH13|A0A014MH13_9MOLU Oligopeptide ABC transporter, permease protein OS=Mesomycoplasma ovipneumoniae 14811 OX=1188239 GN=oppB-1 PE=3 SV=1		179.294
A0A014MH23	>tr|A0A014MH23|A0A014MH23_9MOLU Holliday junction branch migration complex subunit RuvA	ruvA	>tr|A0A014MH23|A0A014MH23_9MOLU Holliday junction branch migration complex subunit RuvA OS=Mesomycoplasma ovipneumoniae 14811 OX=1188239 GN=ruvA PE=3 SV=1		206.826
A0A014MHW8	>tr|A0A014MHW8|A0A014MHW8_9MOLU DUF262 domain-containing protein	MOVI_3270	>tr|A0A014MHW8|A0A014MHW8_9MOLU DUF262 domain-containing protein OS=Mesomycoplasma ovipneumoniae 14811 OX=1188239 GN=MOVI_3270 PE=4 SV=1		59.4848
A0A014MIG1	>tr|A0A014MIG1|A0A014MIG1_9MOLU Small ribosomal subunit biogenesis GTPase RsgA	engC	>tr|A0A014MIG1|A0A014MIG1_9MOLU Small ribosomal subunit biogenesis GTPase RsgA OS=Mesomycoplasma ovipneumoniae 14811 OX=1188239 GN=engC PE=3 SV=1		407.9
A0A014MIH4	>tr|A0A014MIH4|A0A014MIH4_9MOLU ABC transporter, ATP-binding protein, Pr2-like protein	MOVI_1220	>tr|A0A014MIH4|A0A014MIH4_9MOLU ABC transporter, ATP-binding protein, Pr2-like protein OS=Mesomycoplasma ovipneumoniae 14811 OX=1188239 GN=MOVI_1220 PE=3 SV=1		465.065
A0A014NPM7	>tr|A0A014NPM7|A0A014NPM7_9MOLU 50S ribosomal protein L33	rpmG2	>tr|A0A014NPM7|A0A014NPM7_9MOLU 50S ribosomal protein L33 OS=Mesomycoplasma ovipneumoniae 14811 OX=1188239 GN=rpmG2 PE=3 SV=1		178.305
A0A014NPV6	>tr|A0A014NPV6|A0A014NPV6_9MOLU Lipoprotein	MOVI_5420	>tr|A0A014NPV6|A0A014NPV6_9MOLU Lipoprotein OS=Mesomycoplasma ovipneumoniae 14811 OX=1188239 GN=MOVI_5420 PE=4 SV=1		195.494
A0A014NPX4	>tr|A0A014NPX4|A0A014NPX4_9MOLU Uncharacterized protein	MOVI_5640	>tr|A0A014NPX4|A0A014NPX4_9MOLU Uncharacterized protein OS=Mesomycoplasma ovipneumoniae 14811 OX=1188239 GN=MOVI_5640 PE=4 SV=1		523.185
A0A014NQL5	>tr|A0A014NQL5|A0A014NQL5_9MOLU DUF31 domain-containing protein	MOVI_3050	>tr|A0A014NQL5|A0A014NQL5_9MOLU DUF31 domain-containing protein OS=Mesomycoplasma ovipneumoniae 14811 OX=1188239 GN=MOVI_3050 PE=4 SV=1		486.455
A0A014NQX1	>tr|A0A014NQX1|A0A014NQX1_9MOLU Transmembrane protein	MOVI_2220	>tr|A0A014NQX1|A0A014NQX1_9MOLU Transmembrane protein OS=Mesomycoplasma ovipneumoniae 14811 OX=1188239 GN=MOVI_2220 PE=4 SV=1		184.859
A0A014NR17	>tr|A0A014NR17|A0A014NR17_9MOLU Ribosomal RNA small subunit methyltransferase I	rsmI	>tr|A0A014NR17|A0A014NR17_9MOLU Ribosomal RNA small subunit methyltransferase I OS=Mesomycoplasma ovipneumoniae 14811 OX=1188239 GN=rsmI PE=3 SV=1		413.895
A0A0A0RVS0	>tr|A0A0A0RVS0|A0A0A0RVS0_9MOLU Membrane protein		>tr|A0A0A0RVS0|A0A0A0RVS0_9MOLU Membrane protein OS=Mesomycoplasma ovipneumoniae OX=29562 PE=4 SV=1		614.401
A0A0Y0N8R1	>tr|A0A0Y0N8R1|A0A0Y0N8R1_9MOLU Hemolysin A (Fragment)	hlyA	>tr|A0A0Y0N8R1|A0A0Y0N8R1_9MOLU Hemolysin A (Fragment) OS=Mesomycoplasma ovipneumoniae ATCC 29419 OX=743968 GN=hlyA PE=4 SV=1		157.549
