# Supplementary material for: The c-di-AMP binding protein NadD from Mesomycoplasma ovipneumoniae functions as a phosphodiesterase that inhibits host inflammatory responses
Source: Vet Res. 2026 Jan 9;57:29. doi: 10.1186/s13567-025-01707-5 (PMC12879401; doi:10.1186/s13567-025-01707-5)
Supplement: Supplementary file 10 — Additional file 10. Distribution of the NadD gene across various strains of M. ovipneumoniae. [file 13567_2025_1707_MOESM10_ESM.xlsx]

## Sheet: patric3_query
Genome ID	Genome Name	Other Names	NCBI Taxon ID	Taxon Lineage IDs	Taxon Lineage Names	Superkingdom	Kingdom	Phylum	Class	Order	Family	Genus	Species	Genome Status	Strain	Serovar	Biovar	Pathovar	MLST	Segment	Subtype	H_type	N_type	H1 Clade Global	H1 Clade US	H5 Clade	pH1N1-like	Lineage	Clade	Subclade	Other Typing	Culture Collection	Type Strain	Reference	Genome Quality	Completion Date	Publication	Authors	BioProject Accession	BioSample Accession	Assembly Accession	SRA Accession	GenBank Accessions	Sequencing Center	Sequencing Status	Sequencing Platform	Sequencing Depth	Assembly Method	Chromosome
1141104.3	Mesomycoplasma ovipneumoniae str. Black Butte		1141104	131567;2;1783272;544448;2790996;2895623;2923352;29562;1141104	cellular organisms;Bacteria;Bacillati;Mycoplasmatota;Mycoplasmoidales;Metamycoplasmataceae;Mesomycoplasma;Mesomycoplasma ovipneumoniae;Mesomycoplasma ovipneumoniae str. Black Butte	Bacteria	Bacillati	Mycoplasmatota		Mycoplasmoidales	Metamycoplasmataceae	Mesomycoplasma	Mesomycoplasma ovipneumoniae	WGS	Black Butte																				Good	2024-02-21T00:00:00Z	18057131		PRJNA82385	SAMN39943553	GCA_036765195.1		JBAISL000000000			454	70.0x	Newbler v. 2.3
1188239.3	Mycoplasma ovipneumoniae 14811		1188239	131567;2;1783272;544448;2790996;2895623;2923352;29562;1188239	cellular organisms;Bacteria;Bacillati;Mycoplasmatota;Mycoplasmoidales;Metamycoplasmataceae;Mesomycoplasma;Mesomycoplasma ovipneumoniae;Mesomycoplasma ovipneumoniae 14811	Bacteria	Bacillati	Mycoplasmatota		Mycoplasmoidales	Metamycoplasmataceae	Mesomycoplasma	Mesomycoplasma ovipneumoniae	WGS	14811																				Poor	2014-03-12T00:00:00Z			PRJNA164759	SAMN02952979	GCA_000590415.1		JFAD00000000	EVOLMYCO	WGS	Illumina	31.0x	Newbler v. 2.3
1446495.3	Mycoplasma ovipneumoniae NM2010		1446495	131567;2;1783272;544448;2790996;2895623;2923352;29562;1446495	cellular organisms;Bacteria;Bacillati;Mycoplasmatota;Mycoplasmoidales;Metamycoplasmataceae;Mesomycoplasma;Mesomycoplasma ovipneumoniae;Mesomycoplasma ovipneumoniae NM2010	Bacteria	Bacillati	Mycoplasmatota		Mycoplasmoidales	Metamycoplasmataceae	Mesomycoplasma	Mesomycoplasma ovipneumoniae	WGS	NM2010																				Good	2014-09-10T00:00:00Z	-		PRJNA234309	SAMN02581959	GCA_000753815.1		JAKV00000000	Inner Mongolia Agricultural University	WGS	Illumina HiSeq	150.0x	CLC NGS Cell v. 2014
29562.10	Mycoplasma ovipneumoniae strain TC5		29562	131567;2;1783272;544448;2790996;2895623;2923352;29562	cellular organisms;Bacteria;Bacillati;Mycoplasmatota;Mycoplasmoidales;Metamycoplasmataceae;Mesomycoplasma;Mesomycoplasma ovipneumoniae	Bacteria	Bacillati	Mycoplasmatota		Mycoplasmoidales	Metamycoplasmataceae	Mesomycoplasma	Mesomycoplasma ovipneumoniae	WGS	TC5																				Good	2016-08-26T00:00:00Z			PRJNA253506	SAMN02870875	GCF_001715115.1		JOTI00000000	Southwest University for Nationalities	WGS	Illumina GAIIx	1086.0x	SOAPdenovo v. 1.05
29562.100	Mesomycoplasma ovipneumoniae 167		29562	131567;2;1783272;544448;2790996;2895623;2923352;29562	cellular organisms;Bacteria;Bacillati;Mycoplasmatota;Mycoplasmoidales;Metamycoplasmataceae;Mesomycoplasma;Mesomycoplasma ovipneumoniae	Bacteria	Bacillati	Mycoplasmatota		Mycoplasmoidales	Metamycoplasmataceae	Mesomycoplasma	Mesomycoplasma ovipneumoniae	WGS	167																				Good	2023-11-04T00:00:00Z			PRJNA1032964	SAMN38022111	GCA_033343935.1		JAWPGQ000000000			Illumina MiniSeq	350x	SPAdes v. 3.15.5
29562.101	Mesomycoplasma ovipneumoniae VS5		29562	131567;2;1783272;544448;2790996;2895623;2923352;29562	cellular organisms;Bacteria;Bacillati;Mycoplasmatota;Mycoplasmoidales;Metamycoplasmataceae;Mesomycoplasma;Mesomycoplasma ovipneumoniae	Bacteria	Bacillati	Mycoplasmatota		Mycoplasmoidales	Metamycoplasmataceae	Mesomycoplasma	Mesomycoplasma ovipneumoniae	WGS	VS5																				Good	2023-11-04T00:00:00Z			PRJNA1032964	SAMN38022109	GCA_033343975.1		JAWPGS000000000			Illumina MiniSeq	545x	SPAdes v. 3.15.5
29562.102	Mesomycoplasma ovipneumoniae GH 3-3		29562	131567;2;1783272;544448;2790996;2895623;2923352;29562	cellular organisms;Bacteria;Bacillati;Mycoplasmatota;Mycoplasmoidales;Metamycoplasmataceae;Mesomycoplasma;Mesomycoplasma ovipneumoniae	Bacteria	Bacillati	Mycoplasmatota		Mycoplasmoidales	Metamycoplasmataceae	Mesomycoplasma	Mesomycoplasma ovipneumoniae	Complete	GH 3-3																				Good	2024-02-06T00:00:00Z			PRJNA1051969	SAMN38811045	GCA_035918255.1		CP142136			PacBio Sequel	259.09x	flye v. 2.9
29562.103	Mesomycoplasma ovipneumoniae 3098		29562	131567;2;1783272;544448;2790996;2895623;2923352;29562	cellular organisms;Bacteria;Bacillati;Mycoplasmatota;Mycoplasmoidales;Metamycoplasmataceae;Mesomycoplasma;Mesomycoplasma ovipneumoniae	Bacteria	Bacillati	Mycoplasmatota		Mycoplasmoidales	Metamycoplasmataceae	Mesomycoplasma	Mesomycoplasma ovipneumoniae	WGS	3098																				Good	2024-02-20T00:00:00Z	18057131		PRJNA158671	SAMN39936073	GCA_036697735.1		JBAHVZ000000000			454	70.0x	Newbler v. 2.3
29562.11	Mycoplasma ovipneumoniae strain TC4		29562	131567;2;1783272;544448;2790996;2895623;2923352;29562	cellular organisms;Bacteria;Bacillati;Mycoplasmatota;Mycoplasmoidales;Metamycoplasmataceae;Mesomycoplasma;Mesomycoplasma ovipneumoniae	Bacteria	Bacillati	Mycoplasmatota		Mycoplasmoidales	Metamycoplasmataceae	Mesomycoplasma	Mesomycoplasma ovipneumoniae	WGS	TC4																				Good	2016-08-26T00:00:00Z			PRJNA253504	SAMN02870874	GCA_001714895.1		JOTH00000000	Southwest University for Nationalities	WGS	Illumina GAIIx	1041.0x	SOAPdenovo v. 1.05
29562.111	Mesomycoplasma ovipneumoniae OCARG_38		29562	131567;2;1783272;544448;2790996;2895623;2923352;29562	cellular organisms;Bacteria;Bacillati;Mycoplasmatota;Mycoplasmoidales;Metamycoplasmataceae;Mesomycoplasma;Mesomycoplasma ovipneumoniae	Bacteria	Bacillati	Mycoplasmatota		Mycoplasmoidales	Metamycoplasmataceae	Mesomycoplasma	Mesomycoplasma ovipneumoniae	WGS	OCARG_38																				Good	2024-03-21T00:00:00Z			PRJNA1070810	SAMN39783673	GCA_037449375.1		JBAIWG000000000			Illumina MiSeq	323x	SPAdes v. 3.13.1
29562.112	Mesomycoplasma ovipneumoniae OCASB_170017		29562	131567;2;1783272;544448;2790996;2895623;2923352;29562	cellular organisms;Bacteria;Bacillati;Mycoplasmatota;Mycoplasmoidales;Metamycoplasmataceae;Mesomycoplasma;Mesomycoplasma ovipneumoniae	Bacteria	Bacillati	Mycoplasmatota		Mycoplasmoidales	Metamycoplasmataceae	Mesomycoplasma	Mesomycoplasma ovipneumoniae	WGS	OCASB_170017																				Poor	2024-03-21T00:00:00Z			PRJNA1070810	SAMN39783676	GCA_037449275.1		JBAIWI000000000			Illumina MiSeq	82x	SPAdes v. 3.13.1
29562.113	Mesomycoplasma ovipneumoniae OCAWY_21336		29562	131567;2;1783272;544448;2790996;2895623;2923352;29562	cellular organisms;Bacteria;Bacillati;Mycoplasmatota;Mycoplasmoidales;Metamycoplasmataceae;Mesomycoplasma;Mesomycoplasma ovipneumoniae	Bacteria	Bacillati	Mycoplasmatota		Mycoplasmoidales	Metamycoplasmataceae	Mesomycoplasma	Mesomycoplasma ovipneumoniae	WGS	OCAWY_21336																				Good	2024-03-21T00:00:00Z			PRJNA1070810	SAMN39783681	GCA_037449215.1		JBAIWK000000000			Oxford Nanopore MinION; Illumina MiSeq	90x	Trycycler v. 0.4.1
29562.114	Mesomycoplasma ovipneumoniae OCAHC_KL3363		29562	131567;2;1783272;544448;2790996;2895623;2923352;29562	cellular organisms;Bacteria;Bacillati;Mycoplasmatota;Mycoplasmoidales;Metamycoplasmataceae;Mesomycoplasma;Mesomycoplasma ovipneumoniae	Bacteria	Bacillati	Mycoplasmatota		Mycoplasmoidales	Metamycoplasmataceae	Mesomycoplasma	Mesomycoplasma ovipneumoniae	WGS	OCAHC_KL3363																				Good	2024-03-21T00:00:00Z			PRJNA1070810	SAMN39783661	GCA_037449495.1		JBAIWC000000000			PacBio RS	377x	HGAP v. 1
29562.115	Mesomycoplasma ovipneumoniae OCALO_15LO60		29562	131567;2;1783272;544448;2790996;2895623;2923352;29562	cellular organisms;Bacteria;Bacillati;Mycoplasmatota;Mycoplasmoidales;Metamycoplasmataceae;Mesomycoplasma;Mesomycoplasma ovipneumoniae	Bacteria	Bacillati	Mycoplasmatota		Mycoplasmoidales	Metamycoplasmataceae	Mesomycoplasma	Mesomycoplasma ovipneumoniae	WGS	OCALO_15LO60																				Good	2024-03-21T00:00:00Z			PRJNA1070810	SAMN39783664	GCA_037449505.1		JBAIWE000000000			Illumina MiSeq	326x	SPAdes v. 3.13.1
29562.116	Mesomycoplasma ovipneumoniae OCASDSU_Mariah		29562	131567;2;1783272;544448;2790996;2895623;2923352;29562	cellular organisms;Bacteria;Bacillati;Mycoplasmatota;Mycoplasmoidales;Metamycoplasmataceae;Mesomycoplasma;Mesomycoplasma ovipneumoniae	Bacteria	Bacillati	Mycoplasmatota		Mycoplasmoidales	Metamycoplasmataceae	Mesomycoplasma	Mesomycoplasma ovipneumoniae	WGS	OCASDSU_Mariah																				Good	2024-03-21T00:00:00Z			PRJNA1070810	SAMN39783677	GCA_037449265.1		JBAIWJ000000000			Illumina MiSeq	494x	SPAdes v. 3.13.1
29562.117	Mesomycoplasma ovipneumoniae OCALR_180781		29562	131567;2;1783272;544448;2790996;2895623;2923352;29562	cellular organisms;Bacteria;Bacillati;Mycoplasmatota;Mycoplasmoidales;Metamycoplasmataceae;Mesomycoplasma;Mesomycoplasma ovipneumoniae	Bacteria	Bacillati	Mycoplasmatota		Mycoplasmoidales	Metamycoplasmataceae	Mesomycoplasma	Mesomycoplasma ovipneumoniae	WGS	OCALR_180781																				Poor	2024-03-21T00:00:00Z			PRJNA1070810	SAMN39783667	GCA_037449435.1		JBAIWF000000000			Illumina MiSeq	85x	SPAdes v. 3.13.1
29562.118	Mesomycoplasma ovipneumoniae OCARG_43		29562	131567;2;1783272;544448;2790996;2895623;2923352;29562	cellular organisms;Bacteria;Bacillati;Mycoplasmatota;Mycoplasmoidales;Metamycoplasmataceae;Mesomycoplasma;Mesomycoplasma ovipneumoniae	Bacteria	Bacillati	Mycoplasmatota		Mycoplasmoidales	Metamycoplasmataceae	Mesomycoplasma	Mesomycoplasma ovipneumoniae	WGS	OCARG_43																				Good	2024-03-21T00:00:00Z			PRJNA1070810	SAMN39783675	GCA_037449255.1		JBAIWH000000000			Illumina MiSeq	185x	SPAdes v. 3.13.1
29562.119	Mesomycoplasma ovipneumoniae OARF4_W260		29562	131567;2;1783272;544448;2790996;2895623;2923352;29562	cellular organisms;Bacteria;Bacillati;Mycoplasmatota;Mycoplasmoidales;Metamycoplasmataceae;Mesomycoplasma;Mesomycoplasma ovipneumoniae	Bacteria	Bacillati	Mycoplasmatota		Mycoplasmoidales	Metamycoplasmataceae	Mesomycoplasma	Mesomycoplasma ovipneumoniae	WGS	OARF4_W260																				Good	2024-03-21T00:00:00Z			PRJNA1070810	SAMN39783653	GCA_037449715.1		JBAIVZ000000000			Illumina MiSeq	335x	SPAdes v. 3.13.1
29562.12	Mycoplasma ovipneumoniae strain NCTC10151		29562	131567;2;1783272;544448;2790996;2895623;2923352;29562	cellular organisms;Bacteria;Bacillati;Mycoplasmatota;Mycoplasmoidales;Metamycoplasmataceae;Mesomycoplasma;Mesomycoplasma ovipneumoniae	Bacteria	Bacillati	Mycoplasmatota		Mycoplasmoidales	Metamycoplasmataceae	Mesomycoplasma	Mesomycoplasma ovipneumoniae	Complete	NCTC10151	not available: to be reported later																NCTC:10151			Good	2019-01-28T00:00:00Z			PRJEB6403	SAMEA4434531	GCA_900660625.1		LR215025,LR215026,LR215027,LR215028,LR215029,LR215030	SC	Complete
29562.120	Mesomycoplasma ovipneumoniae OARF2_126		29562	131567;2;1783272;544448;2790996;2895623;2923352;29562	cellular organisms;Bacteria;Bacillati;Mycoplasmatota;Mycoplasmoidales;Metamycoplasmataceae;Mesomycoplasma;Mesomycoplasma ovipneumoniae	Bacteria	Bacillati	Mycoplasmatota		Mycoplasmoidales	Metamycoplasmataceae	Mesomycoplasma	Mesomycoplasma ovipneumoniae	WGS	OARF2_126																				Good	2024-03-21T00:00:00Z			PRJNA1070810	SAMN39783636	GCA_037449785.1		JBAIVX000000000			Illumina MiSeq	105x	SPAdes v. 3.13.1
29562.121	Mesomycoplasma ovipneumoniae OARF4_W2022		29562	131567;2;1783272;544448;2790996;2895623;2923352;29562	cellular organisms;Bacteria;Bacillati;Mycoplasmatota;Mycoplasmoidales;Metamycoplasmataceae;Mesomycoplasma;Mesomycoplasma ovipneumoniae	Bacteria	Bacillati	Mycoplasmatota		Mycoplasmoidales	Metamycoplasmataceae	Mesomycoplasma	Mesomycoplasma ovipneumoniae	WGS	OARF4_W2022																				Poor	2024-03-21T00:00:00Z			PRJNA1070810	SAMN39783651	GCA_037449755.1		JBAIVY000000000			Illumina MiSeq	147x	SPAdes v. 3.13.1
29562.122	Mesomycoplasma ovipneumoniae OCABB_370142		29562	131567;2;1783272;544448;2790996;2895623;2923352;29562	cellular organisms;Bacteria;Bacillati;Mycoplasmatota;Mycoplasmoidales;Metamycoplasmataceae;Mesomycoplasma;Mesomycoplasma ovipneumoniae	Bacteria	Bacillati	Mycoplasmatota		Mycoplasmoidales	Metamycoplasmataceae	Mesomycoplasma	Mesomycoplasma ovipneumoniae	WGS	OCABB_370142																				Good	2024-03-21T00:00:00Z			PRJNA1070810	SAMN39783656	GCA_037449655.1		JBAIWA000000000			Illumina MiSeq	85x	SPAdes v. 3.13.1
29562.123	Mesomycoplasma ovipneumoniae OCAHG_370152		29562	131567;2;1783272;544448;2790996;2895623;2923352;29562	cellular organisms;Bacteria;Bacillati;Mycoplasmatota;Mycoplasmoidales;Metamycoplasmataceae;Mesomycoplasma;Mesomycoplasma ovipneumoniae	Bacteria	Bacillati	Mycoplasmatota		Mycoplasmoidales	Metamycoplasmataceae	Mesomycoplasma	Mesomycoplasma ovipneumoniae	WGS	OCAHG_370152																				Good	2024-03-21T00:00:00Z			PRJNA1070810	SAMN39783662	GCA_037449555.1		JBAIWD000000000			Illumina MiSeq	133x	SPAdes v. 3.13.1
29562.124	Mesomycoplasma ovipneumoniae OCABH_190781		29562	131567;2;1783272;544448;2790996;2895623;2923352;29562	cellular organisms;Bacteria;Bacillati;Mycoplasmatota;Mycoplasmoidales;Metamycoplasmataceae;Mesomycoplasma;Mesomycoplasma ovipneumoniae	Bacteria	Bacillati	Mycoplasmatota		Mycoplasmoidales	Metamycoplasmataceae	Mesomycoplasma	Mesomycoplasma ovipneumoniae	WGS	OCABH_190781																				Good	2024-03-21T00:00:00Z			PRJNA1070810	SAMN39783658	GCA_037449585.1		JBAIWB000000000			Illumina MiSeq	145x	SPAdes v. 3.13.1
29562.125	Mesomycoplasma ovipneumoniae OARF1_099		29562	131567;2;1783272;544448;2790996;2895623;2923352;29562	cellular organisms;Bacteria;Bacillati;Mycoplasmatota;Mycoplasmoidales;Metamycoplasmataceae;Mesomycoplasma;Mesomycoplasma ovipneumoniae	Bacteria	Bacillati	Mycoplasmatota		Mycoplasmoidales	Metamycoplasmataceae	Mesomycoplasma	Mesomycoplasma ovipneumoniae	WGS	OARF1_099																				Good	2024-03-21T00:00:00Z			PRJNA1070810	SAMN39783619	GCA_037450195.1		JBAIVP000000000			Illumina MiSeq	142x	SPAdes v. 3.13.1
29562.126	Mesomycoplasma ovipneumoniae OARF1_084		29562	131567;2;1783272;544448;2790996;2895623;2923352;29562	cellular organisms;Bacteria;Bacillati;Mycoplasmatota;Mycoplasmoidales;Metamycoplasmataceae;Mesomycoplasma;Mesomycoplasma ovipneumoniae	Bacteria	Bacillati	Mycoplasmatota		Mycoplasmoidales	Metamycoplasmataceae	Mesomycoplasma	Mesomycoplasma ovipneumoniae	WGS	OARF1_084																				Poor	2024-03-21T00:00:00Z			PRJNA1070810	SAMN39783615	GCA_037450135.1		JBAIVO000000000			Illumina MiSeq	126x	SPAdes v. 3.13.1
29562.127	Mesomycoplasma ovipneumoniae OARF2_118		29562	131567;2;1783272;544448;2790996;2895623;2923352;29562	cellular organisms;Bacteria;Bacillati;Mycoplasmatota;Mycoplasmoidales;Metamycoplasmataceae;Mesomycoplasma;Mesomycoplasma ovipneumoniae	Bacteria	Bacillati	Mycoplasmatota		Mycoplasmoidales	Metamycoplasmataceae	Mesomycoplasma	Mesomycoplasma ovipneumoniae	WGS	OARF2_118																				Good	2024-03-21T00:00:00Z			PRJNA1070810	SAMN39783630	GCA_037450005.1		JBAIVT000000000			Illumina MiSeq	126x	SPAdes v. 3.13.1
29562.128	Mesomycoplasma ovipneumoniae OARF1_109		29562	131567;2;1783272;544448;2790996;2895623;2923352;29562	cellular organisms;Bacteria;Bacillati;Mycoplasmatota;Mycoplasmoidales;Metamycoplasmataceae;Mesomycoplasma;Mesomycoplasma ovipneumoniae	Bacteria	Bacillati	Mycoplasmatota		Mycoplasmoidales	Metamycoplasmataceae	Mesomycoplasma	Mesomycoplasma ovipneumoniae	WGS	OARF1_109																				Poor	2024-03-21T00:00:00Z			PRJNA1070810	SAMN39783625	GCA_037450115.1		JBAIVQ000000000			Illumina MiSeq	137x	SPAdes v. 3.13.1
29562.129	Mesomycoplasma ovipneumoniae OARF2_112		29562	131567;2;1783272;544448;2790996;2895623;2923352;29562	cellular organisms;Bacteria;Bacillati;Mycoplasmatota;Mycoplasmoidales;Metamycoplasmataceae;Mesomycoplasma;Mesomycoplasma ovipneumoniae	Bacteria	Bacillati	Mycoplasmatota		Mycoplasmoidales	Metamycoplasmataceae	Mesomycoplasma	Mesomycoplasma ovipneumoniae	WGS	OARF2_112																				Poor	2024-03-21T00:00:00Z			PRJNA1070810	SAMN39783627	GCA_037450095.1		JBAIVR000000000			Illumina MiSeq	125x	SPAdes v. 3.13.1
29562.13	Mycoplasma ovipneumoniae strain 90		29562	131567;2;1783272;544448;2790996;2895623;2923352;29562	cellular organisms;Bacteria;Bacillati;Mycoplasmatota;Mycoplasmoidales;Metamycoplasmataceae;Mesomycoplasma;Mesomycoplasma ovipneumoniae	Bacteria	Bacillati	Mycoplasmatota		Mycoplasmoidales	Metamycoplasmataceae	Mesomycoplasma	Mesomycoplasma ovipneumoniae	WGS	90																				Good	2019-12-16T00:00:00Z			PRJNA573593	SAMN12817785	GCA_009756935.1		VZDP00000000	AgResearch	WGS	Illumina MiSeq	374.0x	Geneious v. 10.0.9
29562.130	Mesomycoplasma ovipneumoniae OARF2_120		29562	131567;2;1783272;544448;2790996;2895623;2923352;29562	cellular organisms;Bacteria;Bacillati;Mycoplasmatota;Mycoplasmoidales;Metamycoplasmataceae;Mesomycoplasma;Mesomycoplasma ovipneumoniae	Bacteria	Bacillati	Mycoplasmatota		Mycoplasmoidales	Metamycoplasmataceae	Mesomycoplasma	Mesomycoplasma ovipneumoniae	WGS	OARF2_120																				Good	2024-03-21T00:00:00Z			PRJNA1070810	SAMN39783631	GCA_037449955.1		JBAIVU000000000			Illumina MiSeq	137x	SPAdes v. 3.13.1
29562.131	Mesomycoplasma ovipneumoniae OARF2_124		29562	131567;2;1783272;544448;2790996;2895623;2923352;29562	cellular organisms;Bacteria;Bacillati;Mycoplasmatota;Mycoplasmoidales;Metamycoplasmataceae;Mesomycoplasma;Mesomycoplasma ovipneumoniae	Bacteria	Bacillati	Mycoplasmatota		Mycoplasmoidales	Metamycoplasmataceae	Mesomycoplasma	Mesomycoplasma ovipneumoniae	WGS	OARF2_124																				Good	2024-03-21T00:00:00Z			PRJNA1070810	SAMN39783634	GCA_037449885.1		JBAIVV000000000			Illumina MiSeq	142x	SPAdes v. 3.13.1
29562.132	Mesomycoplasma ovipneumoniae OARF2_125		29562	131567;2;1783272;544448;2790996;2895623;2923352;29562	cellular organisms;Bacteria;Bacillati;Mycoplasmatota;Mycoplasmoidales;Metamycoplasmataceae;Mesomycoplasma;Mesomycoplasma ovipneumoniae	Bacteria	Bacillati	Mycoplasmatota		Mycoplasmoidales	Metamycoplasmataceae	Mesomycoplasma	Mesomycoplasma ovipneumoniae	WGS	OARF2_125																				Good	2024-03-21T00:00:00Z			PRJNA1070810	SAMN39783635	GCA_037449835.1		JBAIVW000000000			Illumina MiSeq	119x	SPAdes v. 3.13.1
29562.133	Mesomycoplasma ovipneumoniae OARF2_116		29562	131567;2;1783272;544448;2790996;2895623;2923352;29562	cellular organisms;Bacteria;Bacillati;Mycoplasmatota;Mycoplasmoidales;Metamycoplasmataceae;Mesomycoplasma;Mesomycoplasma ovipneumoniae	Bacteria	Bacillati	Mycoplasmatota		Mycoplasmoidales	Metamycoplasmataceae	Mesomycoplasma	Mesomycoplasma ovipneumoniae	WGS	OARF2_116																				Good	2024-03-21T00:00:00Z			PRJNA1070810	SAMN39783628	GCA_037449965.1		JBAIVS000000000			Illumina MiSeq	107x	SPAdes v. 3.13.1
29562.134	Mesomycoplasma ovipneumoniae OCAFR_370126		29562	131567;2;1783272;544448;2790996;2895623;2923352;29562	cellular organisms;Bacteria;Bacillati;Mycoplasmatota;Mycoplasmoidales;Metamycoplasmataceae;Mesomycoplasma;Mesomycoplasma ovipneumoniae	Bacteria	Bacillati	Mycoplasmatota		Mycoplasmoidales	Metamycoplasmataceae	Mesomycoplasma	Mesomycoplasma ovipneumoniae	WGS	OCAFR_370126																				Good	2024-04-10T00:00:00Z			PRJNA1070810	SAMN39783659	GCA_038067035.1		JBBVER000000000			Illumina MiSeq	132x	SPAdes v. 3.13.1
29562.135	Mesomycoplasma ovipneumoniae OARF1_107		29562	131567;2;1783272;544448;2790996;2895623;2923352;29562	cellular organisms;Bacteria;Bacillati;Mycoplasmatota;Mycoplasmoidales;Metamycoplasmataceae;Mesomycoplasma;Mesomycoplasma ovipneumoniae	Bacteria	Bacillati	Mycoplasmatota		Mycoplasmoidales	Metamycoplasmataceae	Mesomycoplasma	Mesomycoplasma ovipneumoniae	WGS	OARF1_107																				Good	2024-04-10T00:00:00Z			PRJNA1070810	SAMN39783624	GCA_038067095.1		JBBVES000000000			Oxford Nanopore MinION; Illumina MiSeq	134x	Trycycler v. 0.4.1
29562.136	Mesomycoplasma ovipneumoniae OCARC_BH346		29562	131567;2;1783272;544448;2790996;2895623;2923352;29562	cellular organisms;Bacteria;Bacillati;Mycoplasmatota;Mycoplasmoidales;Metamycoplasmataceae;Mesomycoplasma;Mesomycoplasma ovipneumoniae	Bacteria	Bacillati	Mycoplasmatota		Mycoplasmoidales	Metamycoplasmataceae	Mesomycoplasma	Mesomycoplasma ovipneumoniae	WGS	OCARC_BH346																				Poor	2024-04-10T00:00:00Z			PRJNA1070810	SAMN39783669	GCA_038067075.1		JBBVET000000000			Illumina MiSeq	85x	SPAdes v. 3.13.1
29562.137	Mesomycoplasma ovipneumoniae CHIAS_Crony		29562	131567;2;1783272;544448;2790996;2895623;2923352;29562	cellular organisms;Bacteria;Bacillati;Mycoplasmatota;Mycoplasmoidales;Metamycoplasmataceae;Mesomycoplasma;Mesomycoplasma ovipneumoniae	Bacteria	Bacillati	Mycoplasmatota		Mycoplasmoidales	Metamycoplasmataceae	Mesomycoplasma	Mesomycoplasma ovipneumoniae	Complete	CHIAS_Crony																				Good	2024-04-13T00:00:00Z			PRJNA1070810	SAMN39783608			CP146013			PacBio RS	398x	HGAP v. 1
29562.138	Mesomycoplasma ovipneumoniae CHIF5_ANC4221		29562	131567;2;1783272;544448;2790996;2895623;2923352;29562	cellular organisms;Bacteria;Bacillati;Mycoplasmatota;Mycoplasmoidales;Metamycoplasmataceae;Mesomycoplasma;Mesomycoplasma ovipneumoniae	Bacteria	Bacillati	Mycoplasmatota		Mycoplasmoidales	Metamycoplasmataceae	Mesomycoplasma	Mesomycoplasma ovipneumoniae	Complete	CHIF5_ANC4221																				Good	2024-04-13T00:00:00Z			PRJNA1070810	SAMN39783609			CP145968			Oxford Nanopore MinION; Illumina MiSeq	425x	Trycycler v. 0.4.1
29562.139	Mesomycoplasma ovipneumoniae CHIF6_MARM		29562	131567;2;1783272;544448;2790996;2895623;2923352;29562	cellular organisms;Bacteria;Bacillati;Mycoplasmatota;Mycoplasmoidales;Metamycoplasmataceae;Mesomycoplasma;Mesomycoplasma ovipneumoniae	Bacteria	Bacillati	Mycoplasmatota		Mycoplasmoidales	Metamycoplasmataceae	Mesomycoplasma	Mesomycoplasma ovipneumoniae	Complete	CHIF6_MARM																				Good	2024-04-13T00:00:00Z			PRJNA1070810	SAMN39783610			CP145969			Oxford Nanopore MinION; Illumina MiSeq	616x	Trycycler v. 0.4.1
29562.140	Mesomycoplasma ovipneumoniae CHIF7_DAIS		29562	131567;2;1783272;544448;2790996;2895623;2923352;29562	cellular organisms;Bacteria;Bacillati;Mycoplasmatota;Mycoplasmoidales;Metamycoplasmataceae;Mesomycoplasma;Mesomycoplasma ovipneumoniae	Bacteria	Bacillati	Mycoplasmatota		Mycoplasmoidales	Metamycoplasmataceae	Mesomycoplasma	Mesomycoplasma ovipneumoniae	Complete	CHIF7_DAIS																				Good	2024-04-13T00:00:00Z			PRJNA1070810	SAMN39783611			CP145970			Oxford Nanopore MinION; Illumina MiSeq	764x	Trycycler v. 0.4.1
29562.141	Mesomycoplasma ovipneumoniae OARF1_082		29562	131567;2;1783272;544448;2790996;2895623;2923352;29562	cellular organisms;Bacteria;Bacillati;Mycoplasmatota;Mycoplasmoidales;Metamycoplasmataceae;Mesomycoplasma;Mesomycoplasma ovipneumoniae	Bacteria	Bacillati	Mycoplasmatota		Mycoplasmoidales	Metamycoplasmataceae	Mesomycoplasma	Mesomycoplasma ovipneumoniae	Complete	OARF1_082																				Good	2024-04-13T00:00:00Z			PRJNA1070810	SAMN39783614			CP145973			Oxford Nanopore MinION; Illumina MiSeq	630x	Trycycler v. 0.4.1
29562.142	Mesomycoplasma ovipneumoniae OARF1_080		29562	131567;2;1783272;544448;2790996;2895623;2923352;29562	cellular organisms;Bacteria;Bacillati;Mycoplasmatota;Mycoplasmoidales;Metamycoplasmataceae;Mesomycoplasma;Mesomycoplasma ovipneumoniae	Bacteria	Bacillati	Mycoplasmatota		Mycoplasmoidales	Metamycoplasmataceae	Mesomycoplasma	Mesomycoplasma ovipneumoniae	Complete	OARF1_080																				Good	2024-04-13T00:00:00Z			PRJNA1070810	SAMN39783613			CP145972			Oxford Nanopore MinION; Illumina MiSeq	90x	Trycycler v. 0.4.1
29562.143	Mesomycoplasma ovipneumoniae OARF1_094		29562	131567;2;1783272;544448;2790996;2895623;2923352;29562	cellular organisms;Bacteria;Bacillati;Mycoplasmatota;Mycoplasmoidales;Metamycoplasmataceae;Mesomycoplasma;Mesomycoplasma ovipneumoniae	Bacteria	Bacillati	Mycoplasmatota		Mycoplasmoidales	Metamycoplasmataceae	Mesomycoplasma	Mesomycoplasma ovipneumoniae	Complete	OARF1_094																				Good	2024-04-13T00:00:00Z			PRJNA1070810	SAMN39783617			CP145975			Oxford Nanopore MinION; Illumina MiSeq	607x	Trycycler v. 0.4.1
29562.144	Mesomycoplasma ovipneumoniae OARAU_ATCC1		29562	131567;2;1783272;544448;2790996;2895623;2923352;29562	cellular organisms;Bacteria;Bacillati;Mycoplasmatota;Mycoplasmoidales;Metamycoplasmataceae;Mesomycoplasma;Mesomycoplasma ovipneumoniae	Bacteria	Bacillati	Mycoplasmatota		Mycoplasmoidales	Metamycoplasmataceae	Mesomycoplasma	Mesomycoplasma ovipneumoniae	Complete	OARAU_ATCC1																				Poor	2024-04-13T00:00:00Z			PRJNA1070810	SAMN39783612			CP145971			PacBio RS	1x	HGAP v. 1
29562.145	Mesomycoplasma ovipneumoniae OARF1_091		29562	131567;2;1783272;544448;2790996;2895623;2923352;29562	cellular organisms;Bacteria;Bacillati;Mycoplasmatota;Mycoplasmoidales;Metamycoplasmataceae;Mesomycoplasma;Mesomycoplasma ovipneumoniae	Bacteria	Bacillati	Mycoplasmatota		Mycoplasmoidales	Metamycoplasmataceae	Mesomycoplasma	Mesomycoplasma ovipneumoniae	Complete	OARF1_091																				Good	2024-04-13T00:00:00Z			PRJNA1070810	SAMN39783616			CP145974			Oxford Nanopore MinION; Illumina MiSeq	181x	Trycycler v. 0.4.1
29562.146	Mesomycoplasma ovipneumoniae OARF1_095		29562	131567;2;1783272;544448;2790996;2895623;2923352;29562	cellular organisms;Bacteria;Bacillati;Mycoplasmatota;Mycoplasmoidales;Metamycoplasmataceae;Mesomycoplasma;Mesomycoplasma ovipneumoniae	Bacteria	Bacillati	Mycoplasmatota		Mycoplasmoidales	Metamycoplasmataceae	Mesomycoplasma	Mesomycoplasma ovipneumoniae	Complete	OARF1_095																				Good	2024-04-13T00:00:00Z			PRJNA1070810	SAMN39783618			CP145976			Oxford Nanopore MinION; Illumina MiSeq	310x	Trycycler v. 0.4.1
29562.147	Mesomycoplasma ovipneumoniae OARF1_102		29562	131567;2;1783272;544448;2790996;2895623;2923352;29562	cellular organisms;Bacteria;Bacillati;Mycoplasmatota;Mycoplasmoidales;Metamycoplasmataceae;Mesomycoplasma;Mesomycoplasma ovipneumoniae	Bacteria	Bacillati	Mycoplasmatota		Mycoplasmoidales	Metamycoplasmataceae	Mesomycoplasma	Mesomycoplasma ovipneumoniae	Complete	OARF1_102																				Good	2024-04-13T00:00:00Z			PRJNA1070810	SAMN39783621			CP145978			Oxford Nanopore MinION; Illumina MiSeq	514x	Trycycler v. 0.4.1
29562.148	Mesomycoplasma ovipneumoniae OARF1_101		29562	131567;2;1783272;544448;2790996;2895623;2923352;29562	cellular organisms;Bacteria;Bacillati;Mycoplasmatota;Mycoplasmoidales;Metamycoplasmataceae;Mesomycoplasma;Mesomycoplasma ovipneumoniae	Bacteria	Bacillati	Mycoplasmatota		Mycoplasmoidales	Metamycoplasmataceae	Mesomycoplasma	Mesomycoplasma ovipneumoniae	Complete	OARF1_101																				Good	2024-04-13T00:00:00Z			PRJNA1070810	SAMN39783620			CP145977			Oxford Nanopore MinION; Illumina MiSeq	416x	Trycycler v. 0.4.1
29562.149	Mesomycoplasma ovipneumoniae OARF1_104		29562	131567;2;1783272;544448;2790996;2895623;2923352;29562	cellular organisms;Bacteria;Bacillati;Mycoplasmatota;Mycoplasmoidales;Metamycoplasmataceae;Mesomycoplasma;Mesomycoplasma ovipneumoniae	Bacteria	Bacillati	Mycoplasmatota		Mycoplasmoidales	Metamycoplasmataceae	Mesomycoplasma	Mesomycoplasma ovipneumoniae	Complete	OARF1_104																				Good	2024-04-13T00:00:00Z			PRJNA1070810	SAMN39783622			CP145979			Oxford Nanopore MinION; Illumina MiSeq	421x	Trycycler v. 0.4.1
29562.15	Mesomycoplasma ovipneumoniae USP-BR2017		29562	131567;2;1783272;544448;2790996;2895623;2923352;29562	cellular organisms;Bacteria;Bacillati;Mycoplasmatota;Mycoplasmoidales;Metamycoplasmataceae;Mesomycoplasma;Mesomycoplasma ovipneumoniae	Bacteria	Bacillati	Mycoplasmatota		Mycoplasmoidales	Metamycoplasmataceae	Mesomycoplasma	Mesomycoplasma ovipneumoniae	WGS	USP-BR2017																				Good	2022-06-22T00:00:00Z			PRJNA833450	SAMN27991299	GCA_023845075.1		JAMWEX000000000		WGS	Illumina NextSeq 2000	814.0x	SPAdes v. 3.14.1
29562.150	Mesomycoplasma ovipneumoniae OARF1_105		29562	131567;2;1783272;544448;2790996;2895623;2923352;29562	cellular organisms;Bacteria;Bacillati;Mycoplasmatota;Mycoplasmoidales;Metamycoplasmataceae;Mesomycoplasma;Mesomycoplasma ovipneumoniae	Bacteria	Bacillati	Mycoplasmatota		Mycoplasmoidales	Metamycoplasmataceae	Mesomycoplasma	Mesomycoplasma ovipneumoniae	Complete	OARF1_105																				Good	2024-04-13T00:00:00Z			PRJNA1070810	SAMN39783623			CP145980			Oxford Nanopore MinION; Illumina MiSeq	142x	Trycycler v. 0.4.1
29562.151	Mesomycoplasma ovipneumoniae OARF2_117		29562	131567;2;1783272;544448;2790996;2895623;2923352;29562	cellular organisms;Bacteria;Bacillati;Mycoplasmatota;Mycoplasmoidales;Metamycoplasmataceae;Mesomycoplasma;Mesomycoplasma ovipneumoniae	Bacteria	Bacillati	Mycoplasmatota		Mycoplasmoidales	Metamycoplasmataceae	Mesomycoplasma	Mesomycoplasma ovipneumoniae	Complete	OARF2_117																				Good	2024-04-13T00:00:00Z			PRJNA1070810	SAMN39783629			CP145982			Oxford Nanopore MinION; Illumina MiSeq	182x	Trycycler v. 0.4.1
29562.152	Mesomycoplasma ovipneumoniae OARF1_110		29562	131567;2;1783272;544448;2790996;2895623;2923352;29562	cellular organisms;Bacteria;Bacillati;Mycoplasmatota;Mycoplasmoidales;Metamycoplasmataceae;Mesomycoplasma;Mesomycoplasma ovipneumoniae	Bacteria	Bacillati	Mycoplasmatota		Mycoplasmoidales	Metamycoplasmataceae	Mesomycoplasma	Mesomycoplasma ovipneumoniae	Complete	OARF1_110																				Good	2024-04-13T00:00:00Z			PRJNA1070810	SAMN39783626			CP145981			Oxford Nanopore MinION; Illumina MiSeq	354x	Trycycler v. 0.4.1
29562.153	Mesomycoplasma ovipneumoniae OARF2_122		29562	131567;2;1783272;544448;2790996;2895623;2923352;29562	cellular organisms;Bacteria;Bacillati;Mycoplasmatota;Mycoplasmoidales;Metamycoplasmataceae;Mesomycoplasma;Mesomycoplasma ovipneumoniae	Bacteria	Bacillati	Mycoplasmatota		Mycoplasmoidales	Metamycoplasmataceae	Mesomycoplasma	Mesomycoplasma ovipneumoniae	Complete	OARF2_122																				Good	2024-04-13T00:00:00Z			PRJNA1070810	SAMN39783632			CP145983			Oxford Nanopore MinION; Illumina MiSeq	603x	Trycycler v. 0.4.1
29562.154	Mesomycoplasma ovipneumoniae OARF2_128		29562	131567;2;1783272;544448;2790996;2895623;2923352;29562	cellular organisms;Bacteria;Bacillati;Mycoplasmatota;Mycoplasmoidales;Metamycoplasmataceae;Mesomycoplasma;Mesomycoplasma ovipneumoniae	Bacteria	Bacillati	Mycoplasmatota		Mycoplasmoidales	Metamycoplasmataceae	Mesomycoplasma	Mesomycoplasma ovipneumoniae	Complete	OARF2_128																				Poor	2024-04-13T00:00:00Z			PRJNA1070810	SAMN39783637			CP145984			Oxford Nanopore MinION; Illumina MiSeq	248x	Trycycler v. 0.4.1
29562.155	Mesomycoplasma ovipneumoniae OARF3_004		29562	131567;2;1783272;544448;2790996;2895623;2923352;29562	cellular organisms;Bacteria;Bacillati;Mycoplasmatota;Mycoplasmoidales;Metamycoplasmataceae;Mesomycoplasma;Mesomycoplasma ovipneumoniae	Bacteria	Bacillati	Mycoplasmatota		Mycoplasmoidales	Metamycoplasmataceae	Mesomycoplasma	Mesomycoplasma ovipneumoniae	Complete	OARF3_004																				Good	2024-04-13T00:00:00Z			PRJNA1070810	SAMN39783638			CP145985			Oxford Nanopore MinION; Illumina MiSeq	621x	Trycycler v. 0.4.1
29562.156	Mesomycoplasma ovipneumoniae OARF3_009		29562	131567;2;1783272;544448;2790996;2895623;2923352;29562	cellular organisms;Bacteria;Bacillati;Mycoplasmatota;Mycoplasmoidales;Metamycoplasmataceae;Mesomycoplasma;Mesomycoplasma ovipneumoniae	Bacteria	Bacillati	Mycoplasmatota		Mycoplasmoidales	Metamycoplasmataceae	Mesomycoplasma	Mesomycoplasma ovipneumoniae	Complete	OARF3_009																				Good	2024-04-13T00:00:00Z			PRJNA1070810	SAMN39783639			CP145986			Oxford Nanopore MinION; Illumina MiSeq	500x	Trycycler v. 0.4.1
29562.157	Mesomycoplasma ovipneumoniae OARF3_014		29562	131567;2;1783272;544448;2790996;2895623;2923352;29562	cellular organisms;Bacteria;Bacillati;Mycoplasmatota;Mycoplasmoidales;Metamycoplasmataceae;Mesomycoplasma;Mesomycoplasma ovipneumoniae	Bacteria	Bacillati	Mycoplasmatota		Mycoplasmoidales	Metamycoplasmataceae	Mesomycoplasma	Mesomycoplasma ovipneumoniae	Complete	OARF3_014																				Good	2024-04-13T00:00:00Z			PRJNA1070810	SAMN39783642			CP145989			Oxford Nanopore MinION; Illumina MiSeq	676x	Trycycler v. 0.4.1
29562.158	Mesomycoplasma ovipneumoniae OARF3_010		29562	131567;2;1783272;544448;2790996;2895623;2923352;29562	cellular organisms;Bacteria;Bacillati;Mycoplasmatota;Mycoplasmoidales;Metamycoplasmataceae;Mesomycoplasma;Mesomycoplasma ovipneumoniae	Bacteria	Bacillati	Mycoplasmatota		Mycoplasmoidales	Metamycoplasmataceae	Mesomycoplasma	Mesomycoplasma ovipneumoniae	Complete	OARF3_010																				Good	2024-04-13T00:00:00Z			PRJNA1070810	SAMN39783640			CP145987			Oxford Nanopore MinION; Illumina MiSeq	333x	Trycycler v. 0.4.1
29562.159	Mesomycoplasma ovipneumoniae OARF3_011		29562	131567;2;1783272;544448;2790996;2895623;2923352;29562	cellular organisms;Bacteria;Bacillati;Mycoplasmatota;Mycoplasmoidales;Metamycoplasmataceae;Mesomycoplasma;Mesomycoplasma ovipneumoniae	Bacteria	Bacillati	Mycoplasmatota		Mycoplasmoidales	Metamycoplasmataceae	Mesomycoplasma	Mesomycoplasma ovipneumoniae	Complete	OARF3_011																				Good	2024-04-13T00:00:00Z			PRJNA1070810	SAMN39783641			CP145988			Oxford Nanopore MinION; Illumina MiSeq	233x	Trycycler v. 0.4.1
29562.16	Mesomycoplasma ovipneumoniae IK3-3		29562	131567;2;1783272;544448;2790996;2895623;2923352;29562	cellular organisms;Bacteria;Bacillati;Mycoplasmatota;Mycoplasmoidales;Metamycoplasmataceae;Mesomycoplasma;Mesomycoplasma ovipneumoniae	Bacteria	Bacillati	Mycoplasmatota		Mycoplasmoidales	Metamycoplasmataceae	Mesomycoplasma	Mesomycoplasma ovipneumoniae	WGS	IK3-3																				Good	1900-01-01T00:00:00Z			PRJNA848962	SAMN29021347	GCA_024328295.1		JANDLW000000000		WGS	Illumina NovaSeq	1303.0x	SPAdes v. v3.10.0; SOAPdenovo v. v2.04;
29562.160	Mesomycoplasma ovipneumoniae OARF3_018		29562	131567;2;1783272;544448;2790996;2895623;2923352;29562	cellular organisms;Bacteria;Bacillati;Mycoplasmatota;Mycoplasmoidales;Metamycoplasmataceae;Mesomycoplasma;Mesomycoplasma ovipneumoniae	Bacteria	Bacillati	Mycoplasmatota		Mycoplasmoidales	Metamycoplasmataceae	Mesomycoplasma	Mesomycoplasma ovipneumoniae	Complete	OARF3_018																				Good	2024-04-13T00:00:00Z			PRJNA1070810	SAMN39783643			CP145990			Oxford Nanopore MinION; Illumina MiSeq	581x	Trycycler v. 0.4.1
29562.161	Mesomycoplasma ovipneumoniae OARF3_020		29562	131567;2;1783272;544448;2790996;2895623;2923352;29562	cellular organisms;Bacteria;Bacillati;Mycoplasmatota;Mycoplasmoidales;Metamycoplasmataceae;Mesomycoplasma;Mesomycoplasma ovipneumoniae	Bacteria	Bacillati	Mycoplasmatota		Mycoplasmoidales	Metamycoplasmataceae	Mesomycoplasma	Mesomycoplasma ovipneumoniae	Complete	OARF3_020																				Good	2024-04-13T00:00:00Z			PRJNA1070810	SAMN39783644			CP145991			Oxford Nanopore MinION; Illumina MiSeq	140x	Trycycler v. 0.4.1
29562.162	Mesomycoplasma ovipneumoniae OARF3_023		29562	131567;2;1783272;544448;2790996;2895623;2923352;29562	cellular organisms;Bacteria;Bacillati;Mycoplasmatota;Mycoplasmoidales;Metamycoplasmataceae;Mesomycoplasma;Mesomycoplasma ovipneumoniae	Bacteria	Bacillati	Mycoplasmatota		Mycoplasmoidales	Metamycoplasmataceae	Mesomycoplasma	Mesomycoplasma ovipneumoniae	Complete	OARF3_023																				Good	2024-04-13T00:00:00Z			PRJNA1070810	SAMN39783647			CP145994			Oxford Nanopore MinION; Illumina MiSeq	596x	Trycycler v. 0.4.1
29562.163	Mesomycoplasma ovipneumoniae OARF3_021		29562	131567;2;1783272;544448;2790996;2895623;2923352;29562	cellular organisms;Bacteria;Bacillati;Mycoplasmatota;Mycoplasmoidales;Metamycoplasmataceae;Mesomycoplasma;Mesomycoplasma ovipneumoniae	Bacteria	Bacillati	Mycoplasmatota		Mycoplasmoidales	Metamycoplasmataceae	Mesomycoplasma	Mesomycoplasma ovipneumoniae	Complete	OARF3_021																				Good	2024-04-13T00:00:00Z			PRJNA1070810	SAMN39783645			CP145992			Oxford Nanopore MinION; Illumina MiSeq	536x	Trycycler v. 0.4.1
29562.164	Mesomycoplasma ovipneumoniae OARF3_022		29562	131567;2;1783272;544448;2790996;2895623;2923352;29562	cellular organisms;Bacteria;Bacillati;Mycoplasmatota;Mycoplasmoidales;Metamycoplasmataceae;Mesomycoplasma;Mesomycoplasma ovipneumoniae	Bacteria	Bacillati	Mycoplasmatota		Mycoplasmoidales	Metamycoplasmataceae	Mesomycoplasma	Mesomycoplasma ovipneumoniae	Complete	OARF3_022																				Good	2024-04-13T00:00:00Z			PRJNA1070810	SAMN39783646			CP145993			Oxford Nanopore MinION; Illumina MiSeq	457x	Trycycler v. 0.4.1
29562.165	Mesomycoplasma ovipneumoniae OARF3_026		29562	131567;2;1783272;544448;2790996;2895623;2923352;29562	cellular organisms;Bacteria;Bacillati;Mycoplasmatota;Mycoplasmoidales;Metamycoplasmataceae;Mesomycoplasma;Mesomycoplasma ovipneumoniae	Bacteria	Bacillati	Mycoplasmatota		Mycoplasmoidales	Metamycoplasmataceae	Mesomycoplasma	Mesomycoplasma ovipneumoniae	Complete	OARF3_026																				Good	2024-04-13T00:00:00Z			PRJNA1070810	SAMN39783648			CP145995			Oxford Nanopore MinION; Illumina MiSeq	1150x	Trycycler v. 0.4.1
29562.166	Mesomycoplasma ovipneumoniae OARF3_062		29562	131567;2;1783272;544448;2790996;2895623;2923352;29562	cellular organisms;Bacteria;Bacillati;Mycoplasmatota;Mycoplasmoidales;Metamycoplasmataceae;Mesomycoplasma;Mesomycoplasma ovipneumoniae	Bacteria	Bacillati	Mycoplasmatota		Mycoplasmoidales	Metamycoplasmataceae	Mesomycoplasma	Mesomycoplasma ovipneumoniae	Complete	OARF3_062																				Good	2024-04-13T00:00:00Z			PRJNA1070810	SAMN39783649			CP145996			Oxford Nanopore MinION; Illumina MiSeq	147x	Trycycler v. 0.4.1
29562.167	Mesomycoplasma ovipneumoniae OCABB_370144		29562	131567;2;1783272;544448;2790996;2895623;2923352;29562	cellular organisms;Bacteria;Bacillati;Mycoplasmatota;Mycoplasmoidales;Metamycoplasmataceae;Mesomycoplasma;Mesomycoplasma ovipneumoniae	Bacteria	Bacillati	Mycoplasmatota		Mycoplasmoidales	Metamycoplasmataceae	Mesomycoplasma	Mesomycoplasma ovipneumoniae	Complete	OCABB_370144																				Good	2024-04-13T00:00:00Z			PRJNA1070810	SAMN39783657			CP146000			Oxford Nanopore MinION; Illumina MiSeq	29x	Trycycler v. 0.4.1
29562.168	Mesomycoplasma ovipneumoniae OCAHG_370153		29562	131567;2;1783272;544448;2790996;2895623;2923352;29562	cellular organisms;Bacteria;Bacillati;Mycoplasmatota;Mycoplasmoidales;Metamycoplasmataceae;Mesomycoplasma;Mesomycoplasma ovipneumoniae	Bacteria	Bacillati	Mycoplasmatota		Mycoplasmoidales	Metamycoplasmataceae	Mesomycoplasma	Mesomycoplasma ovipneumoniae	Complete	OCAHG_370153																				Good	2024-04-13T00:00:00Z			PRJNA1070810	SAMN39783663			CP146002			Oxford Nanopore MinION; Illumina MiSeq	102x	Trycycler v. 0.4.1
29562.169	Mesomycoplasma ovipneumoniae OCAAI_16493		29562	131567;2;1783272;544448;2790996;2895623;2923352;29562	cellular organisms;Bacteria;Bacillati;Mycoplasmatota;Mycoplasmoidales;Metamycoplasmataceae;Mesomycoplasma;Mesomycoplasma ovipneumoniae	Bacteria	Bacillati	Mycoplasmatota		Mycoplasmoidales	Metamycoplasmataceae	Mesomycoplasma	Mesomycoplasma ovipneumoniae	Complete	OCAAI_16493																				Good	2024-04-13T00:00:00Z			PRJNA1070810	SAMN39783654			CP145999			Oxford Nanopore MinION; Illumina MiSeq	653x	Trycycler v. 0.4.1
29562.17	Mesomycoplasma ovipneumoniae 274		29562	131567;2;1783272;544448;2790996;2895623;2923352;29562	cellular organisms;Bacteria;Bacillati;Mycoplasmatota;Mycoplasmoidales;Metamycoplasmataceae;Mesomycoplasma;Mesomycoplasma ovipneumoniae	Bacteria	Bacillati	Mycoplasmatota		Mycoplasmoidales	Metamycoplasmataceae	Mesomycoplasma	Mesomycoplasma ovipneumoniae	Complete	274																				Good	2022-08-29T00:00:00Z			PRJNA745000	SAMN20129592	GCA_024758565.1		CP079199		Complete	PacBio Sequel II	2150.0x	Canu v. 1.6
29562.170	Mesomycoplasma ovipneumoniae OCAFR_370127		29562	131567;2;1783272;544448;2790996;2895623;2923352;29562	cellular organisms;Bacteria;Bacillati;Mycoplasmatota;Mycoplasmoidales;Metamycoplasmataceae;Mesomycoplasma;Mesomycoplasma ovipneumoniae	Bacteria	Bacillati	Mycoplasmatota		Mycoplasmoidales	Metamycoplasmataceae	Mesomycoplasma	Mesomycoplasma ovipneumoniae	Complete	OCAFR_370127																				Good	2024-04-13T00:00:00Z			PRJNA1070810	SAMN39783660			CP146001			Oxford Nanopore MinION; Illumina MiSeq	340x	Trycycler v. 0.4.1
29562.171	Mesomycoplasma ovipneumoniae OARF4_W2044		29562	131567;2;1783272;544448;2790996;2895623;2923352;29562	cellular organisms;Bacteria;Bacillati;Mycoplasmatota;Mycoplasmoidales;Metamycoplasmataceae;Mesomycoplasma;Mesomycoplasma ovipneumoniae	Bacteria	Bacillati	Mycoplasmatota		Mycoplasmoidales	Metamycoplasmataceae	Mesomycoplasma	Mesomycoplasma ovipneumoniae	Complete	OARF4_W2044																				Good	2024-04-13T00:00:00Z			PRJNA1070810	SAMN39783652			CP145998			Oxford Nanopore MinION; Illumina MiSeq	347x	Trycycler v. 0.4.1
29562.172	Mesomycoplasma ovipneumoniae OARF3_065		29562	131567;2;1783272;544448;2790996;2895623;2923352;29562	cellular organisms;Bacteria;Bacillati;Mycoplasmatota;Mycoplasmoidales;Metamycoplasmataceae;Mesomycoplasma;Mesomycoplasma ovipneumoniae	Bacteria	Bacillati	Mycoplasmatota		Mycoplasmoidales	Metamycoplasmataceae	Mesomycoplasma	Mesomycoplasma ovipneumoniae	Complete	OARF3_065																				Good	2024-04-13T00:00:00Z			PRJNA1070810	SAMN39783650			CP145997			Oxford Nanopore MinION; Illumina MiSeq	73x	Trycycler v. 0.4.1
29562.173	Mesomycoplasma ovipneumoniae OCALO_20LO68		29562	131567;2;1783272;544448;2790996;2895623;2923352;29562	cellular organisms;Bacteria;Bacillati;Mycoplasmatota;Mycoplasmoidales;Metamycoplasmataceae;Mesomycoplasma;Mesomycoplasma ovipneumoniae	Bacteria	Bacillati	Mycoplasmatota		Mycoplasmoidales	Metamycoplasmataceae	Mesomycoplasma	Mesomycoplasma ovipneumoniae	Complete	OCALO_20LO68																				Good	2024-04-13T00:00:00Z			PRJNA1070810	SAMN39783665			CP146003			Oxford Nanopore MinION; Illumina MiSeq	345x	Trycycler v. 0.4.1
29562.174	Mesomycoplasma ovipneumoniae OCALR_180784SP4		29562	131567;2;1783272;544448;2790996;2895623;2923352;29562	cellular organisms;Bacteria;Bacillati;Mycoplasmatota;Mycoplasmoidales;Metamycoplasmataceae;Mesomycoplasma;Mesomycoplasma ovipneumoniae	Bacteria	Bacillati	Mycoplasmatota		Mycoplasmoidales	Metamycoplasmataceae	Mesomycoplasma	Mesomycoplasma ovipneumoniae	Complete	OCALR_180784SP4																				Good	2024-04-13T00:00:00Z			PRJNA1070810	SAMN39783668			CP146005			Oxford Nanopore MinION; Illumina MiSeq	319x	Trycycler v. 0.4.1
29562.175	Mesomycoplasma ovipneumoniae OCALR_180750SP4		29562	131567;2;1783272;544448;2790996;2895623;2923352;29562	cellular organisms;Bacteria;Bacillati;Mycoplasmatota;Mycoplasmoidales;Metamycoplasmataceae;Mesomycoplasma;Mesomycoplasma ovipneumoniae	Bacteria	Bacillati	Mycoplasmatota		Mycoplasmoidales	Metamycoplasmataceae	Mesomycoplasma	Mesomycoplasma ovipneumoniae	Complete	OCALR_180750SP4																				Poor	2024-04-13T00:00:00Z			PRJNA1070810	SAMN39783666			CP146004			Oxford Nanopore MinION; Illumina MiSeq	191x	Trycycler v. 0.4.1
29562.176	Mesomycoplasma ovipneumoniae OCARG_27		29562	131567;2;1783272;544448;2790996;2895623;2923352;29562	cellular organisms;Bacteria;Bacillati;Mycoplasmatota;Mycoplasmoidales;Metamycoplasmataceae;Mesomycoplasma;Mesomycoplasma ovipneumoniae	Bacteria	Bacillati	Mycoplasmatota		Mycoplasmoidales	Metamycoplasmataceae	Mesomycoplasma	Mesomycoplasma ovipneumoniae	Complete	OCARG_27																				Good	2024-04-13T00:00:00Z			PRJNA1070810	SAMN39783671			CP146007			Oxford Nanopore MinION; Illumina MiSeq	529x	Trycycler v. 0.4.1
29562.177	Mesomycoplasma ovipneumoniae OCARG_26		29562	131567;2;1783272;544448;2790996;2895623;2923352;29562	cellular organisms;Bacteria;Bacillati;Mycoplasmatota;Mycoplasmoidales;Metamycoplasmataceae;Mesomycoplasma;Mesomycoplasma ovipneumoniae	Bacteria	Bacillati	Mycoplasmatota		Mycoplasmoidales	Metamycoplasmataceae	Mesomycoplasma	Mesomycoplasma ovipneumoniae	Complete	OCARG_26																				Good	2024-04-13T00:00:00Z			PRJNA1070810	SAMN39783670			CP146006			Oxford Nanopore MinION; Illumina MiSeq	335x	Trycycler v. 0.4.1
29562.178	Mesomycoplasma ovipneumoniae OCAVM_190653		29562	131567;2;1783272;544448;2790996;2895623;2923352;29562	cellular organisms;Bacteria;Bacillati;Mycoplasmatota;Mycoplasmoidales;Metamycoplasmataceae;Mesomycoplasma;Mesomycoplasma ovipneumoniae	Bacteria	Bacillati	Mycoplasmatota		Mycoplasmoidales	Metamycoplasmataceae	Mesomycoplasma	Mesomycoplasma ovipneumoniae	Complete	OCAVM_190653																				Poor	2024-04-13T00:00:00Z			PRJNA1070810	SAMN39783678			CP146010			Oxford Nanopore MinION; Illumina MiSeq	1847x	Trycycler v. 0.4.1
29562.179	Mesomycoplasma ovipneumoniae OCAWY_21255		29562	131567;2;1783272;544448;2790996;2895623;2923352;29562	cellular organisms;Bacteria;Bacillati;Mycoplasmatota;Mycoplasmoidales;Metamycoplasmataceae;Mesomycoplasma;Mesomycoplasma ovipneumoniae	Bacteria	Bacillati	Mycoplasmatota		Mycoplasmoidales	Metamycoplasmataceae	Mesomycoplasma	Mesomycoplasma ovipneumoniae	Complete	OCAWY_21255																				Good	2024-04-13T00:00:00Z			PRJNA1070810	SAMN39783680			CP146011			Oxford Nanopore MinION; Illumina MiSeq	133x	Trycycler v. 0.4.1
29562.18	Mesomycoplasma ovipneumoniae 150		29562	131567;2;1783272;544448;2790996;2895623;2923352;29562	cellular organisms;Bacteria;Bacillati;Mycoplasmatota;Mycoplasmoidales;Metamycoplasmataceae;Mesomycoplasma;Mesomycoplasma ovipneumoniae	Bacteria	Bacillati	Mycoplasmatota		Mycoplasmoidales	Metamycoplasmataceae	Mesomycoplasma	Mesomycoplasma ovipneumoniae	Complete	150																				Good	2022-08-29T00:00:00Z			PRJNA745006	SAMN20130450	GCA_024758585.1		CP079200		Complete	PacBio Sequel II	2350.0x	Canu v. Version 1.6
29562.180	Mesomycoplasma ovipneumoniae RTANC_4336		29562	131567;2;1783272;544448;2790996;2895623;2923352;29562	cellular organisms;Bacteria;Bacillati;Mycoplasmatota;Mycoplasmoidales;Metamycoplasmataceae;Mesomycoplasma;Mesomycoplasma ovipneumoniae	Bacteria	Bacillati	Mycoplasmatota		Mycoplasmoidales	Metamycoplasmataceae	Mesomycoplasma	Mesomycoplasma ovipneumoniae	Complete	RTANC_4336																				Good	2024-04-13T00:00:00Z			PRJNA1070810	SAMN39783682			CP146012			Oxford Nanopore MinION; Illumina MiSeq	1691x	Trycycler v. 0.4.1
29562.181	Mesomycoplasma ovipneumoniae OCARG_41		29562	131567;2;1783272;544448;2790996;2895623;2923352;29562	cellular organisms;Bacteria;Bacillati;Mycoplasmatota;Mycoplasmoidales;Metamycoplasmataceae;Mesomycoplasma;Mesomycoplasma ovipneumoniae	Bacteria	Bacillati	Mycoplasmatota		Mycoplasmoidales	Metamycoplasmataceae	Mesomycoplasma	Mesomycoplasma ovipneumoniae	Complete	OCARG_41																				Good	2024-04-13T00:00:00Z			PRJNA1070810	SAMN39783674			CP146009			Oxford Nanopore MinION; Illumina MiSeq	618x	Trycycler v. 0.4.1
29562.182	Mesomycoplasma ovipneumoniae OCARG_36		29562	131567;2;1783272;544448;2790996;2895623;2923352;29562	cellular organisms;Bacteria;Bacillati;Mycoplasmatota;Mycoplasmoidales;Metamycoplasmataceae;Mesomycoplasma;Mesomycoplasma ovipneumoniae	Bacteria	Bacillati	Mycoplasmatota		Mycoplasmoidales	Metamycoplasmataceae	Mesomycoplasma	Mesomycoplasma ovipneumoniae	Complete	OCARG_36																				Good	2024-04-13T00:00:00Z			PRJNA1070810	SAMN39783672			CP146008			Oxford Nanopore MinION; Illumina MiSeq	399x	Trycycler v. 0.4.1
29562.183	Mesomycoplasma ovipneumoniae 14KM848		29562	131567;2;1783272;544448;2790996;2895623;2923352;29562	cellular organisms;Bacteria;Bacillati;Mycoplasmatota;Mycoplasmoidales;Metamycoplasmataceae;Mesomycoplasma;Mesomycoplasma ovipneumoniae	Bacteria	Bacillati	Mycoplasmatota		Mycoplasmoidales	Metamycoplasmataceae	Mesomycoplasma	Mesomycoplasma ovipneumoniae	Complete	14KM848																				Poor	2024-05-29T00:00:00Z			PRJNA1062711	SAMN39309754			CP142078			PacBio Sequel HiFi	59x	SMRTLink v. 11
29562.184	Mesomycoplasma ovipneumoniae RTANC_4342		29562	131567;2;1783272;544448;2790996;2895623;2923352;29562	cellular organisms;Bacteria;Bacillati;Mycoplasmatota;Mycoplasmoidales;Metamycoplasmataceae;Mesomycoplasma;Mesomycoplasma ovipneumoniae	Bacteria	Bacillati	Mycoplasmatota		Mycoplasmoidales	Metamycoplasmataceae	Mesomycoplasma	Mesomycoplasma ovipneumoniae	WGS	RTANC_4342																				Poor	2024-06-28T00:00:00Z			PRJNA1070810	SAMN39783684	GCA_040411925.1		JBEQMZ000000000			Illumina MiSeq	192x	SPAdes v. 3.13.1
29562.186	Mesomycoplasma ovipneumoniae OCAVM_190660		29562	131567;2;1783272;544448;2790996;2895623;2923352;29562	cellular organisms;Bacteria;Bacillati;Mycoplasmatota;Mycoplasmoidales;Metamycoplasmataceae;Mesomycoplasma;Mesomycoplasma ovipneumoniae	Bacteria	Bacillati	Mycoplasmatota		Mycoplasmoidales	Metamycoplasmataceae	Mesomycoplasma	Mesomycoplasma ovipneumoniae	WGS	OCAVM_190660																				Poor	2024-06-28T00:00:00Z			PRJNA1070810	SAMN39783679	GCA_040411965.1		JBEQMX000000000			Illumina MiSeq	139x	SPAdes v. 3.13.1
29562.187	Mesomycoplasma ovipneumoniae OARF2_123		29562	131567;2;1783272;544448;2790996;2895623;2923352;29562	cellular organisms;Bacteria;Bacillati;Mycoplasmatota;Mycoplasmoidales;Metamycoplasmataceae;Mesomycoplasma;Mesomycoplasma ovipneumoniae	Bacteria	Bacillati	Mycoplasmatota		Mycoplasmoidales	Metamycoplasmataceae	Mesomycoplasma	Mesomycoplasma ovipneumoniae	WGS	OARF2_123																				Poor	2024-06-28T00:00:00Z			PRJNA1070810	SAMN39783633	GCA_040411985.1		JBEQMV000000000			Illumina MiSeq	132x	SPAdes v. 3.13.1
29562.188	Mesomycoplasma ovipneumoniae OCAAI_16495		29562	131567;2;1783272;544448;2790996;2895623;2923352;29562	cellular organisms;Bacteria;Bacillati;Mycoplasmatota;Mycoplasmoidales;Metamycoplasmataceae;Mesomycoplasma;Mesomycoplasma ovipneumoniae	Bacteria	Bacillati	Mycoplasmatota		Mycoplasmoidales	Metamycoplasmataceae	Mesomycoplasma	Mesomycoplasma ovipneumoniae	WGS	OCAAI_16495																				Poor	2024-06-28T00:00:00Z			PRJNA1070810	SAMN39783655	GCA_040412005.1		JBEQMW000000000			Illumina MiSeq	67x	SPAdes v. 3.13.1
29562.189	Mesomycoplasma ovipneumoniae RTANC_4341		29562	131567;2;1783272;544448;2790996;2895623;2923352;29562	cellular organisms;Bacteria;Bacillati;Mycoplasmatota;Mycoplasmoidales;Metamycoplasmataceae;Mesomycoplasma;Mesomycoplasma ovipneumoniae	Bacteria	Bacillati	Mycoplasmatota		Mycoplasmoidales	Metamycoplasmataceae	Mesomycoplasma	Mesomycoplasma ovipneumoniae	WGS	RTANC_4341																				Poor	2024-06-28T00:00:00Z			PRJNA1070810	SAMN39783683			JBEQMY000000000			Illumina MiSeq	161x	SPAdes v. 3.13.1
29562.190	Mesomycoplasma ovipneumoniae NJ01		29562	131567;2;1783272;544448;2790996;2895623;2923352;29562	cellular organisms;Bacteria;Bacillati;Mycoplasmatota;Mycoplasmoidales;Metamycoplasmataceae;Mesomycoplasma;Mesomycoplasma ovipneumoniae	Bacteria	Bacillati	Mycoplasmatota		Mycoplasmoidales	Metamycoplasmataceae	Mesomycoplasma	Mesomycoplasma ovipneumoniae	WGS	NJ01																				Good	2025-02-15T00:00:00Z			PRJNA848957	SAMN29021295			JBLNHT000000000			Illumina NovaSeq	1689.0x	SPAdes v. v3.10.0; SOAPdenovo v. v2.04;
29562.29	Mesomycoplasma ovipneumoniae USP-SP475		29562	131567;2;1783272;544448;2790996;2895623;2923352;29562	cellular organisms;Bacteria;Bacillati;Mycoplasmatota;Mycoplasmoidales;Metamycoplasmataceae;Mesomycoplasma;Mesomycoplasma ovipneumoniae	Bacteria	Bacillati	Mycoplasmatota		Mycoplasmoidales	Metamycoplasmataceae	Mesomycoplasma	Mesomycoplasma ovipneumoniae	WGS	USP-SP475																				Good	2023-03-29T00:00:00Z			PRJNA833450	SAMN33905102	GCA_029478785.1		JARPQC000000000			Illumina NextSeq	1.706x	Unicycler v. 0.5.0
29562.30	Mesomycoplasma ovipneumoniae NXNK2203		29562	131567;2;1783272;544448;2790996;2895623;2923352;29562	cellular organisms;Bacteria;Bacillati;Mycoplasmatota;Mycoplasmoidales;Metamycoplasmataceae;Mesomycoplasma;Mesomycoplasma ovipneumoniae	Bacteria	Bacillati	Mycoplasmatota		Mycoplasmoidales	Metamycoplasmataceae	Mesomycoplasma	Mesomycoplasma ovipneumoniae	Complete	NXNK2203																				Good	2023-05-15T00:00:00Z			PRJNA963935	SAMN34472237	GCA_030012565.1		CP124621			PacBio	100.0x	GS De Novo Assembler v. 2022
29562.34	Mesomycoplasma ovipneumoniae USP-SP358		29562	131567;2;1783272;544448;2790996;2895623;2923352;29562	cellular organisms;Bacteria;Bacillati;Mycoplasmatota;Mycoplasmoidales;Metamycoplasmataceae;Mesomycoplasma;Mesomycoplasma ovipneumoniae	Bacteria	Bacillati	Mycoplasmatota		Mycoplasmoidales	Metamycoplasmataceae	Mesomycoplasma	Mesomycoplasma ovipneumoniae	WGS	USP-SP358																				Good	2023-07-24T00:00:00Z			PRJNA833450	SAMN36504840	GCA_030524305.1		JAUMTL000000000			Illumina NextSeq	98.0x	Unicycler v. 0.5.0
29562.35	Mesomycoplasma ovipneumoniae USP-SP749		29562	131567;2;1783272;544448;2790996;2895623;2923352;29562	cellular organisms;Bacteria;Bacillati;Mycoplasmatota;Mycoplasmoidales;Metamycoplasmataceae;Mesomycoplasma;Mesomycoplasma ovipneumoniae	Bacteria	Bacillati	Mycoplasmatota		Mycoplasmoidales	Metamycoplasmataceae	Mesomycoplasma	Mesomycoplasma ovipneumoniae	WGS	USP-SP749																				Good	2023-07-24T00:00:00Z			PRJNA833450	SAMN36504919	GCA_030524365.1		JAUMTM000000000			Illumina NextSeq	99.0x	Unicycler v. 0.5.0
29562.36	Mesomycoplasma ovipneumoniae USP-RJ1A3		29562	131567;2;1783272;544448;2790996;2895623;2923352;29562	cellular organisms;Bacteria;Bacillati;Mycoplasmatota;Mycoplasmoidales;Metamycoplasmataceae;Mesomycoplasma;Mesomycoplasma ovipneumoniae	Bacteria	Bacillati	Mycoplasmatota		Mycoplasmoidales	Metamycoplasmataceae	Mesomycoplasma	Mesomycoplasma ovipneumoniae	WGS	USP-RJ1A3																				Good	1900-01-01T00:00:00Z			PRJNA833450	SAMN36672868	GCA_030548665.1		JAUOTM000000000			Illumina NextSeq	104.0x	Unicycler v. 0.5.0
29562.37	Mesomycoplasma ovipneumoniae USP-RJ3A2		29562	131567;2;1783272;544448;2790996;2895623;2923352;29562	cellular organisms;Bacteria;Bacillati;Mycoplasmatota;Mycoplasmoidales;Metamycoplasmataceae;Mesomycoplasma;Mesomycoplasma ovipneumoniae	Bacteria	Bacillati	Mycoplasmatota		Mycoplasmoidales	Metamycoplasmataceae	Mesomycoplasma	Mesomycoplasma ovipneumoniae	WGS	USP-RJ3A2																				Good	1900-01-01T00:00:00Z			PRJNA833450	SAMN36672561	GCA_030548625.1		JAUOTK000000000			Illumina NextSeq	104.0x	Unicycler v. 0.5.0
29562.38	Mesomycoplasma ovipneumoniae USP-SP3A1		29562	131567;2;1783272;544448;2790996;2895623;2923352;29562	cellular organisms;Bacteria;Bacillati;Mycoplasmatota;Mycoplasmoidales;Metamycoplasmataceae;Mesomycoplasma;Mesomycoplasma ovipneumoniae	Bacteria	Bacillati	Mycoplasmatota		Mycoplasmoidales	Metamycoplasmataceae	Mesomycoplasma	Mesomycoplasma ovipneumoniae	WGS	USP-SP3A1																				Good	1900-01-01T00:00:00Z			PRJNA833450	SAMN36666018	GCA_030548565.1		JAUOTI000000000			Illumina NextSeq	101.0x	Unicycler v. 0.5.0
29562.39	Mesomycoplasma ovipneumoniae USP-RJ6A6		29562	131567;2;1783272;544448;2790996;2895623;2923352;29562	cellular organisms;Bacteria;Bacillati;Mycoplasmatota;Mycoplasmoidales;Metamycoplasmataceae;Mesomycoplasma;Mesomycoplasma ovipneumoniae	Bacteria	Bacillati	Mycoplasmatota		Mycoplasmoidales	Metamycoplasmataceae	Mesomycoplasma	Mesomycoplasma ovipneumoniae	WGS	USP-RJ6A6																				Good	1900-01-01T00:00:00Z			PRJNA833450	SAMN36672503	GCA_030548705.1		JAUOTJ000000000			Illumina NextSeq	109.0x	Unicycler v. 0.5.0
29562.40	Mesomycoplasma ovipneumoniae USP-RJ2A14		29562	131567;2;1783272;544448;2790996;2895623;2923352;29562	cellular organisms;Bacteria;Bacillati;Mycoplasmatota;Mycoplasmoidales;Metamycoplasmataceae;Mesomycoplasma;Mesomycoplasma ovipneumoniae	Bacteria	Bacillati	Mycoplasmatota		Mycoplasmoidales	Metamycoplasmataceae	Mesomycoplasma	Mesomycoplasma ovipneumoniae	WGS	USP-RJ2A14																				Good	1900-01-01T00:00:00Z			PRJNA833450	SAMN36672865	GCA_030548685.1		JAUOTL000000000			Illumina NextSeq	106.0x	Unicycler v. 0.5.0
29562.41	Mesomycoplasma ovipneumoniae USP-SP750		29562	131567;2;1783272;544448;2790996;2895623;2923352;29562	cellular organisms;Bacteria;Bacillati;Mycoplasmatota;Mycoplasmoidales;Metamycoplasmataceae;Mesomycoplasma;Mesomycoplasma ovipneumoniae	Bacteria	Bacillati	Mycoplasmatota		Mycoplasmoidales	Metamycoplasmataceae	Mesomycoplasma	Mesomycoplasma ovipneumoniae	WGS	USP-SP750																				Good	1900-01-01T00:00:00Z			PRJNA833450	SAMN36674976	GCA_030548725.1		JAUOZR000000000			Illumina NextSeq	99.0x	Unicycler v. 0.5.0
29562.43	Mesomycoplasma ovipneumoniae MoG2059N20A		29562	131567;2;1783272;544448;2790996;2895623;2923352;29562	cellular organisms;Bacteria;Bacillati;Mycoplasmatota;Mycoplasmoidales;Metamycoplasmataceae;Mesomycoplasma;Mesomycoplasma ovipneumoniae	Bacteria	Bacillati	Mycoplasmatota		Mycoplasmoidales	Metamycoplasmataceae	Mesomycoplasma	Mesomycoplasma ovipneumoniae	Complete	MoG2059N20A																				Good	2023-09-27T00:00:00Z			PRJNA1018876	SAMN37453972	GCA_032080685.1		CP134940			Illumina MiniSeq; Oxford Nanopore MinION	1020.0x	Unicycler v. 0.4.9
29562.44	Mesomycoplasma ovipneumoniae MoG225L22A		29562	131567;2;1783272;544448;2790996;2895623;2923352;29562	cellular organisms;Bacteria;Bacillati;Mycoplasmatota;Mycoplasmoidales;Metamycoplasmataceae;Mesomycoplasma;Mesomycoplasma ovipneumoniae	Bacteria	Bacillati	Mycoplasmatota		Mycoplasmoidales	Metamycoplasmataceae	Mesomycoplasma	Mesomycoplasma ovipneumoniae	Complete	MoG225L22A																				Good	2023-09-27T00:00:00Z			PRJNA1018877	SAMN37453981	GCA_032082925.1		CP134941			Illumina MiniSeq; Oxford Nanopore MinION	980.0x	Unicycler v. 0.4.9
29562.45	Mesomycoplasma ovipneumoniae MoC2605L17A		29562	131567;2;1783272;544448;2790996;2895623;2923352;29562	cellular organisms;Bacteria;Bacillati;Mycoplasmatota;Mycoplasmoidales;Metamycoplasmataceae;Mesomycoplasma;Mesomycoplasma ovipneumoniae	Bacteria	Bacillati	Mycoplasmatota		Mycoplasmoidales	Metamycoplasmataceae	Mesomycoplasma	Mesomycoplasma ovipneumoniae	Complete	MoC2605L17A																				Good	2023-09-27T00:00:00Z			PRJNA1018880	SAMN37454042	GCA_032084765.1		CP134942			Illumina MiniSeq; Oxford Nanopore MinION	1200.0x	Unicycler v. 0.4.9
29562.46	Mesomycoplasma ovipneumoniae MoS932N22A		29562	131567;2;1783272;544448;2790996;2895623;2923352;29562	cellular organisms;Bacteria;Bacillati;Mycoplasmatota;Mycoplasmoidales;Metamycoplasmataceae;Mesomycoplasma;Mesomycoplasma ovipneumoniae	Bacteria	Bacillati	Mycoplasmatota		Mycoplasmoidales	Metamycoplasmataceae	Mesomycoplasma	Mesomycoplasma ovipneumoniae	Complete	MoS932N22A																				Good	2023-09-27T00:00:00Z			PRJNA1018890	SAMN37454122	GCA_032086715.1		CP134943			Illumina MiniSeq; Oxford Nanopore MinION	1420.0x	Unicycler v. 0.4.9
29562.47	Mesomycoplasma ovipneumoniae MoS3261N22A		29562	131567;2;1783272;544448;2790996;2895623;2923352;29562	cellular organisms;Bacteria;Bacillati;Mycoplasmatota;Mycoplasmoidales;Metamycoplasmataceae;Mesomycoplasma;Mesomycoplasma ovipneumoniae	Bacteria	Bacillati	Mycoplasmatota		Mycoplasmoidales	Metamycoplasmataceae	Mesomycoplasma	Mesomycoplasma ovipneumoniae	Complete	MoS3261N22A																				Good	2023-09-27T00:00:00Z			PRJNA1018892	SAMN37454131	GCA_032088955.1		CP134944			Illumina MiniSeq; Oxford Nanopore MinION	1090.0x	Unicycler v. 0.4.9
29562.48	Mesomycoplasma ovipneumoniae MoS5669_1L18I		29562	131567;2;1783272;544448;2790996;2895623;2923352;29562	cellular organisms;Bacteria;Bacillati;Mycoplasmatota;Mycoplasmoidales;Metamycoplasmataceae;Mesomycoplasma;Mesomycoplasma ovipneumoniae	Bacteria	Bacillati	Mycoplasmatota		Mycoplasmoidales	Metamycoplasmataceae	Mesomycoplasma	Mesomycoplasma ovipneumoniae	Complete	MoS5669_1L18I																				Good	2023-09-27T00:00:00Z			PRJNA1018894	SAMN37454133	GCA_032092195.1		CP134945			Illumina MiniSeq; Oxford Nanopore MinION	990.0x	Unicycler v. 0.4.9
29562.49	Mesomycoplasma ovipneumoniae 7059		29562	131567;2;1783272;544448;2790996;2895623;2923352;29562	cellular organisms;Bacteria;Bacillati;Mycoplasmatota;Mycoplasmoidales;Metamycoplasmataceae;Mesomycoplasma;Mesomycoplasma ovipneumoniae	Bacteria	Bacillati	Mycoplasmatota		Mycoplasmoidales	Metamycoplasmataceae	Mesomycoplasma	Mesomycoplasma ovipneumoniae	WGS	7059																				Good	2023-11-04T00:00:00Z			PRJNA1032952	SAMN38020998	GCA_033342935.1		JAWPES000000000			Illumina MiniSeq	730x	SPAdes v. 3.15.5
29562.5	Mycoplasma ovipneumoniae strain TC2		29562	131567;2;1783272;544448;2790996;2895623;2923352;29562	cellular organisms;Bacteria;Bacillati;Mycoplasmatota;Mycoplasmoidales;Metamycoplasmataceae;Mesomycoplasma;Mesomycoplasma ovipneumoniae	Bacteria	Bacillati	Mycoplasmatota		Mycoplasmoidales	Metamycoplasmataceae	Mesomycoplasma	Mesomycoplasma ovipneumoniae	WGS	TC2																				Good	2016-08-26T00:00:00Z			PRJNA253502	SAMN02870872	GCF_001715025.1		JOTF00000000	Southwest University for Nationalities	WGS	Illumina GAIIx	2857.0x	SOAPdenovo v. 1.05
29562.50	Mesomycoplasma ovipneumoniae 2167_1		29562	131567;2;1783272;544448;2790996;2895623;2923352;29562	cellular organisms;Bacteria;Bacillati;Mycoplasmatota;Mycoplasmoidales;Metamycoplasmataceae;Mesomycoplasma;Mesomycoplasma ovipneumoniae	Bacteria	Bacillati	Mycoplasmatota		Mycoplasmoidales	Metamycoplasmataceae	Mesomycoplasma	Mesomycoplasma ovipneumoniae	WGS	2167_1																				Good	2023-11-04T00:00:00Z			PRJNA1032952	SAMN38020996	GCA_033342955.1		JAWPEU000000000			Illumina MiniSeq	560x	SPAdes v. 3.15.5
29562.51	Mesomycoplasma ovipneumoniae 792		29562	131567;2;1783272;544448;2790996;2895623;2923352;29562	cellular organisms;Bacteria;Bacillati;Mycoplasmatota;Mycoplasmoidales;Metamycoplasmataceae;Mesomycoplasma;Mesomycoplasma ovipneumoniae	Bacteria	Bacillati	Mycoplasmatota		Mycoplasmoidales	Metamycoplasmataceae	Mesomycoplasma	Mesomycoplasma ovipneumoniae	WGS	792																				Good	2023-11-04T00:00:00Z			PRJNA1032952	SAMN38020995	GCA_033342975.1		JAWPEV000000000			Illumina MiniSeq	365x	SPAdes v. 3.15.5
29562.52	Mesomycoplasma ovipneumoniae 2167_2		29562	131567;2;1783272;544448;2790996;2895623;2923352;29562	cellular organisms;Bacteria;Bacillati;Mycoplasmatota;Mycoplasmoidales;Metamycoplasmataceae;Mesomycoplasma;Mesomycoplasma ovipneumoniae	Bacteria	Bacillati	Mycoplasmatota		Mycoplasmoidales	Metamycoplasmataceae	Mesomycoplasma	Mesomycoplasma ovipneumoniae	WGS	2167_2																				Good	2023-11-04T00:00:00Z			PRJNA1032952	SAMN38020997	GCA_033342995.1		JAWPET000000000			Illumina MiniSeq	525x	SPAdes v. 3.15.5
29562.53	Mesomycoplasma ovipneumoniae 679		29562	131567;2;1783272;544448;2790996;2895623;2923352;29562	cellular organisms;Bacteria;Bacillati;Mycoplasmatota;Mycoplasmoidales;Metamycoplasmataceae;Mesomycoplasma;Mesomycoplasma ovipneumoniae	Bacteria	Bacillati	Mycoplasmatota		Mycoplasmoidales	Metamycoplasmataceae	Mesomycoplasma	Mesomycoplasma ovipneumoniae	WGS	679																				Good	2023-11-04T00:00:00Z			PRJNA1032952	SAMN38020994	GCA_033343015.1		JAWPEW000000000			Illumina MiniSeq	380x	SPAdes v. 3.15.5
29562.54	Mesomycoplasma ovipneumoniae 181_710		29562	131567;2;1783272;544448;2790996;2895623;2923352;29562	cellular organisms;Bacteria;Bacillati;Mycoplasmatota;Mycoplasmoidales;Metamycoplasmataceae;Mesomycoplasma;Mesomycoplasma ovipneumoniae	Bacteria	Bacillati	Mycoplasmatota		Mycoplasmoidales	Metamycoplasmataceae	Mesomycoplasma	Mesomycoplasma ovipneumoniae	WGS	181_710																				Good	2023-11-04T00:00:00Z			PRJNA1032952	SAMN38020991	GCA_033343035.1		JAWPEZ000000000			Illumina MiniSeq	535x	SPAdes v. 3.15.5
29562.55	Mesomycoplasma ovipneumoniae 279		29562	131567;2;1783272;544448;2790996;2895623;2923352;29562	cellular organisms;Bacteria;Bacillati;Mycoplasmatota;Mycoplasmoidales;Metamycoplasmataceae;Mesomycoplasma;Mesomycoplasma ovipneumoniae	Bacteria	Bacillati	Mycoplasmatota		Mycoplasmoidales	Metamycoplasmataceae	Mesomycoplasma	Mesomycoplasma ovipneumoniae	WGS	279																				Good	2023-11-04T00:00:00Z			PRJNA1032952	SAMN38020993	GCA_033343055.1		JAWPEX000000000			Illumina MiniSeq	365x	SPAdes v. 3.15.5
29562.56	Mesomycoplasma ovipneumoniae 172		29562	131567;2;1783272;544448;2790996;2895623;2923352;29562	cellular organisms;Bacteria;Bacillati;Mycoplasmatota;Mycoplasmoidales;Metamycoplasmataceae;Mesomycoplasma;Mesomycoplasma ovipneumoniae	Bacteria	Bacillati	Mycoplasmatota		Mycoplasmoidales	Metamycoplasmataceae	Mesomycoplasma	Mesomycoplasma ovipneumoniae	WGS	172																				Good	2023-11-04T00:00:00Z			PRJNA1032952	SAMN38020990	GCA_033343095.1		JAWPFA000000000			Illumina MiniSeq	440x	SPAdes v. 3.15.5
29562.57	Mesomycoplasma ovipneumoniae 278		29562	131567;2;1783272;544448;2790996;2895623;2923352;29562	cellular organisms;Bacteria;Bacillati;Mycoplasmatota;Mycoplasmoidales;Metamycoplasmataceae;Mesomycoplasma;Mesomycoplasma ovipneumoniae	Bacteria	Bacillati	Mycoplasmatota		Mycoplasmoidales	Metamycoplasmataceae	Mesomycoplasma	Mesomycoplasma ovipneumoniae	WGS	278																				Good	2023-11-04T00:00:00Z			PRJNA1032952	SAMN38020992	GCA_033343075.1		JAWPEY000000000			Illumina MiniSeq	295x	SPAdes v. 3.15.5
29562.58	Mesomycoplasma ovipneumoniae 167		29562	131567;2;1783272;544448;2790996;2895623;2923352;29562	cellular organisms;Bacteria;Bacillati;Mycoplasmatota;Mycoplasmoidales;Metamycoplasmataceae;Mesomycoplasma;Mesomycoplasma ovipneumoniae	Bacteria	Bacillati	Mycoplasmatota		Mycoplasmoidales	Metamycoplasmataceae	Mesomycoplasma	Mesomycoplasma ovipneumoniae	WGS	167																				Good	2023-11-04T00:00:00Z			PRJNA1032952	SAMN38020987	GCA_033343155.1		JAWPFD000000000			Illumina MiniSeq	385x	SPAdes v. 3.15.5
29562.59	Mesomycoplasma ovipneumoniae 168		29562	131567;2;1783272;544448;2790996;2895623;2923352;29562	cellular organisms;Bacteria;Bacillati;Mycoplasmatota;Mycoplasmoidales;Metamycoplasmataceae;Mesomycoplasma;Mesomycoplasma ovipneumoniae	Bacteria	Bacillati	Mycoplasmatota		Mycoplasmoidales	Metamycoplasmataceae	Mesomycoplasma	Mesomycoplasma ovipneumoniae	WGS	168																				Good	2023-11-04T00:00:00Z			PRJNA1032952	SAMN38020988	GCA_033343135.1		JAWPFC000000000			Illumina MiniSeq	365x	SPAdes v. 3.15.5
29562.6	Mycoplasma ovipneumoniae strain TC1		29562	131567;2;1783272;544448;2790996;2895623;2923352;29562	cellular organisms;Bacteria;Bacillati;Mycoplasmatota;Mycoplasmoidales;Metamycoplasmataceae;Mesomycoplasma;Mesomycoplasma ovipneumoniae	Bacteria	Bacillati	Mycoplasmatota		Mycoplasmoidales	Metamycoplasmataceae	Mesomycoplasma	Mesomycoplasma ovipneumoniae	WGS	TC1																				Good	2016-08-26T00:00:00Z			PRJNA253501	SAMN02870871	GCF_001715035.1		JOTE00000000	Southwest University for Nationalities	WGS	Illumina GAIIx	2442.0x	SOAPdenovo v. 1.05
29562.60	Mesomycoplasma ovipneumoniae GL38		29562	131567;2;1783272;544448;2790996;2895623;2923352;29562	cellular organisms;Bacteria;Bacillati;Mycoplasmatota;Mycoplasmoidales;Metamycoplasmataceae;Mesomycoplasma;Mesomycoplasma ovipneumoniae	Bacteria	Bacillati	Mycoplasmatota		Mycoplasmoidales	Metamycoplasmataceae	Mesomycoplasma	Mesomycoplasma ovipneumoniae	WGS	GL38																				Good	2023-11-04T00:00:00Z			PRJNA1032952	SAMN38020984	GCA_033343175.1		JAWPFG000000000			Illumina MiniSeq	325x	SPAdes v. 3.15.5
29562.61	Mesomycoplasma ovipneumoniae 169		29562	131567;2;1783272;544448;2790996;2895623;2923352;29562	cellular organisms;Bacteria;Bacillati;Mycoplasmatota;Mycoplasmoidales;Metamycoplasmataceae;Mesomycoplasma;Mesomycoplasma ovipneumoniae	Bacteria	Bacillati	Mycoplasmatota		Mycoplasmoidales	Metamycoplasmataceae	Mesomycoplasma	Mesomycoplasma ovipneumoniae	WGS	169																				Good	2023-11-04T00:00:00Z			PRJNA1032952	SAMN38020989	GCA_033343115.1		JAWPFB000000000			Illumina MiniSeq	420x	SPAdes v. 3.15.5
29562.62	Mesomycoplasma ovipneumoniae 5N		29562	131567;2;1783272;544448;2790996;2895623;2923352;29562	cellular organisms;Bacteria;Bacillati;Mycoplasmatota;Mycoplasmoidales;Metamycoplasmataceae;Mesomycoplasma;Mesomycoplasma ovipneumoniae	Bacteria	Bacillati	Mycoplasmatota		Mycoplasmoidales	Metamycoplasmataceae	Mesomycoplasma	Mesomycoplasma ovipneumoniae	WGS	5N																				Good	2023-11-04T00:00:00Z			PRJNA1032952	SAMN38020986	GCA_033343195.1		JAWPFE000000000			Illumina MiniSeq	240x	SPAdes v. 3.15.5
29562.63	Mesomycoplasma ovipneumoniae GL19		29562	131567;2;1783272;544448;2790996;2895623;2923352;29562	cellular organisms;Bacteria;Bacillati;Mycoplasmatota;Mycoplasmoidales;Metamycoplasmataceae;Mesomycoplasma;Mesomycoplasma ovipneumoniae	Bacteria	Bacillati	Mycoplasmatota		Mycoplasmoidales	Metamycoplasmataceae	Mesomycoplasma	Mesomycoplasma ovipneumoniae	WGS	GL19																				Good	2023-11-04T00:00:00Z			PRJNA1032952	SAMN38020983	GCA_033343215.1		JAWPFH000000000			Illumina MiniSeq	380x	SPAdes v. 3.15.5
29562.64	Mesomycoplasma ovipneumoniae 1N		29562	131567;2;1783272;544448;2790996;2895623;2923352;29562	cellular organisms;Bacteria;Bacillati;Mycoplasmatota;Mycoplasmoidales;Metamycoplasmataceae;Mesomycoplasma;Mesomycoplasma ovipneumoniae	Bacteria	Bacillati	Mycoplasmatota		Mycoplasmoidales	Metamycoplasmataceae	Mesomycoplasma	Mesomycoplasma ovipneumoniae	WGS	1N																				Good	2023-11-04T00:00:00Z			PRJNA1032952	SAMN38020985	GCA_033343235.1		JAWPFF000000000			Illumina MiniSeq	250x	SPAdes v. 3.15.5
29562.65	Mesomycoplasma ovipneumoniae A1		29562	131567;2;1783272;544448;2790996;2895623;2923352;29562	cellular organisms;Bacteria;Bacillati;Mycoplasmatota;Mycoplasmoidales;Metamycoplasmataceae;Mesomycoplasma;Mesomycoplasma ovipneumoniae	Bacteria	Bacillati	Mycoplasmatota		Mycoplasmoidales	Metamycoplasmataceae	Mesomycoplasma	Mesomycoplasma ovipneumoniae	WGS	A1																				Good	2023-11-04T00:00:00Z			PRJNA1032952	SAMN38020982	GCA_033343255.1		JAWPFI000000000			Illumina MiniSeq	420x	SPAdes v. 3.15.5
29562.66	Mesomycoplasma ovipneumoniae 6328_3		29562	131567;2;1783272;544448;2790996;2895623;2923352;29562	cellular organisms;Bacteria;Bacillati;Mycoplasmatota;Mycoplasmoidales;Metamycoplasmataceae;Mesomycoplasma;Mesomycoplasma ovipneumoniae	Bacteria	Bacillati	Mycoplasmatota		Mycoplasmoidales	Metamycoplasmataceae	Mesomycoplasma	Mesomycoplasma ovipneumoniae	WGS	6328_3																				Good	2023-11-04T00:00:00Z			PRJNA1032964	SAMN38022144	GCA_033343275.1		JAWPFJ000000000			Illumina MiniSeq	485x	SPAdes v. 3.15.5
29562.67	Mesomycoplasma ovipneumoniae 5859_6		29562	131567;2;1783272;544448;2790996;2895623;2923352;29562	cellular organisms;Bacteria;Bacillati;Mycoplasmatota;Mycoplasmoidales;Metamycoplasmataceae;Mesomycoplasma;Mesomycoplasma ovipneumoniae	Bacteria	Bacillati	Mycoplasmatota		Mycoplasmoidales	Metamycoplasmataceae	Mesomycoplasma	Mesomycoplasma ovipneumoniae	WGS	5859_6																				Good	2023-11-04T00:00:00Z			PRJNA1032964	SAMN38022142	GCA_033343335.1		JAWPFL000000000			Illumina MiniSeq	510x	SPAdes v. 3.15.5
29562.68	Mesomycoplasma ovipneumoniae 5945_6		29562	131567;2;1783272;544448;2790996;2895623;2923352;29562	cellular organisms;Bacteria;Bacillati;Mycoplasmatota;Mycoplasmoidales;Metamycoplasmataceae;Mesomycoplasma;Mesomycoplasma ovipneumoniae	Bacteria	Bacillati	Mycoplasmatota		Mycoplasmoidales	Metamycoplasmataceae	Mesomycoplasma	Mesomycoplasma ovipneumoniae	WGS	5945_6																				Good	2023-11-04T00:00:00Z			PRJNA1032964	SAMN38022143	GCA_033343295.1		JAWPFK000000000			Illumina MiniSeq	480x	SPAdes v. 3.15.5
29562.69	Mesomycoplasma ovipneumoniae 5858_2		29562	131567;2;1783272;544448;2790996;2895623;2923352;29562	cellular organisms;Bacteria;Bacillati;Mycoplasmatota;Mycoplasmoidales;Metamycoplasmataceae;Mesomycoplasma;Mesomycoplasma ovipneumoniae	Bacteria	Bacillati	Mycoplasmatota		Mycoplasmoidales	Metamycoplasmataceae	Mesomycoplasma	Mesomycoplasma ovipneumoniae	WGS	5858_2																				Good	2023-11-04T00:00:00Z			PRJNA1032964	SAMN38022141	GCA_033343315.1		JAWPFM000000000			Illumina MiniSeq	435x	SPAdes v. 3.15.5
29562.7	Mycoplasma ovipneumoniae strain TC3		29562	131567;2;1783272;544448;2790996;2895623;2923352;29562	cellular organisms;Bacteria;Bacillati;Mycoplasmatota;Mycoplasmoidales;Metamycoplasmataceae;Mesomycoplasma;Mesomycoplasma ovipneumoniae	Bacteria	Bacillati	Mycoplasmatota		Mycoplasmoidales	Metamycoplasmataceae	Mesomycoplasma	Mesomycoplasma ovipneumoniae	WGS	TC3																				Good	2016-08-26T00:00:00Z			PRJNA253503	SAMN02870873	GCF_001715045.1		JOTG00000000	Southwest University for Nationalities	WGS	Illumina GAIIx	2540.0x	SOAPdenovo v. 1.05
29562.70	Mesomycoplasma ovipneumoniae 5667_1		29562	131567;2;1783272;544448;2790996;2895623;2923352;29562	cellular organisms;Bacteria;Bacillati;Mycoplasmatota;Mycoplasmoidales;Metamycoplasmataceae;Mesomycoplasma;Mesomycoplasma ovipneumoniae	Bacteria	Bacillati	Mycoplasmatota		Mycoplasmoidales	Metamycoplasmataceae	Mesomycoplasma	Mesomycoplasma ovipneumoniae	WGS	5667_1																				Good	2023-11-04T00:00:00Z			PRJNA1032964	SAMN38022138	GCA_033343375.1		JAWPFP000000000			Illumina MiniSeq	365x	SPAdes v. 3.15.5
29562.71	Mesomycoplasma ovipneumoniae 5857_3		29562	131567;2;1783272;544448;2790996;2895623;2923352;29562	cellular organisms;Bacteria;Bacillati;Mycoplasmatota;Mycoplasmoidales;Metamycoplasmataceae;Mesomycoplasma;Mesomycoplasma ovipneumoniae	Bacteria	Bacillati	Mycoplasmatota		Mycoplasmoidales	Metamycoplasmataceae	Mesomycoplasma	Mesomycoplasma ovipneumoniae	WGS	5857_3																				Good	2023-11-04T00:00:00Z			PRJNA1032964	SAMN38022140	GCA_033343395.1		JAWPFN000000000			Illumina MiniSeq	410x	SPAdes v. 3.15.5
29562.72	Mesomycoplasma ovipneumoniae 5668_2		29562	131567;2;1783272;544448;2790996;2895623;2923352;29562	cellular organisms;Bacteria;Bacillati;Mycoplasmatota;Mycoplasmoidales;Metamycoplasmataceae;Mesomycoplasma;Mesomycoplasma ovipneumoniae	Bacteria	Bacillati	Mycoplasmatota		Mycoplasmoidales	Metamycoplasmataceae	Mesomycoplasma	Mesomycoplasma ovipneumoniae	WGS	5668_2																				Good	2023-11-04T00:00:00Z			PRJNA1032964	SAMN38022139	GCA_033343355.1		JAWPFO000000000			Illumina MiniSeq	415x	SPAdes v. 3.15.5
29562.73	Mesomycoplasma ovipneumoniae 5474_3		29562	131567;2;1783272;544448;2790996;2895623;2923352;29562	cellular organisms;Bacteria;Bacillati;Mycoplasmatota;Mycoplasmoidales;Metamycoplasmataceae;Mesomycoplasma;Mesomycoplasma ovipneumoniae	Bacteria	Bacillati	Mycoplasmatota		Mycoplasmoidales	Metamycoplasmataceae	Mesomycoplasma	Mesomycoplasma ovipneumoniae	WGS	5474_3																				Good	2023-11-04T00:00:00Z			PRJNA1032964	SAMN38022137	GCA_033343415.1		JAWPFQ000000000			Illumina MiniSeq	395x	SPAdes v. 3.15.5
29562.74	Mesomycoplasma ovipneumoniae 5464_3		29562	131567;2;1783272;544448;2790996;2895623;2923352;29562	cellular organisms;Bacteria;Bacillati;Mycoplasmatota;Mycoplasmoidales;Metamycoplasmataceae;Mesomycoplasma;Mesomycoplasma ovipneumoniae	Bacteria	Bacillati	Mycoplasmatota		Mycoplasmoidales	Metamycoplasmataceae	Mesomycoplasma	Mesomycoplasma ovipneumoniae	WGS	5464_3																				Good	2023-11-04T00:00:00Z			PRJNA1032964	SAMN38022134	GCA_033343455.1		JAWPFT000000000			Illumina MiniSeq	420x	SPAdes v. 3.15.5
29562.75	Mesomycoplasma ovipneumoniae 5466_2		29562	131567;2;1783272;544448;2790996;2895623;2923352;29562	cellular organisms;Bacteria;Bacillati;Mycoplasmatota;Mycoplasmoidales;Metamycoplasmataceae;Mesomycoplasma;Mesomycoplasma ovipneumoniae	Bacteria	Bacillati	Mycoplasmatota		Mycoplasmoidales	Metamycoplasmataceae	Mesomycoplasma	Mesomycoplasma ovipneumoniae	WGS	5466_2																				Good	2023-11-04T00:00:00Z			PRJNA1032964	SAMN38022135	GCA_033343475.1		JAWPFS000000000			Illumina MiniSeq	625x	SPAdes v. 3.15.5
29562.76	Mesomycoplasma ovipneumoniae 5473_2		29562	131567;2;1783272;544448;2790996;2895623;2923352;29562	cellular organisms;Bacteria;Bacillati;Mycoplasmatota;Mycoplasmoidales;Metamycoplasmataceae;Mesomycoplasma;Mesomycoplasma ovipneumoniae	Bacteria	Bacillati	Mycoplasmatota		Mycoplasmoidales	Metamycoplasmataceae	Mesomycoplasma	Mesomycoplasma ovipneumoniae	WGS	5473_2																				Good	2023-11-04T00:00:00Z			PRJNA1032964	SAMN38022136	GCA_033343435.1		JAWPFR000000000			Illumina MiniSeq	390x	SPAdes v. 3.15.5
29562.77	Mesomycoplasma ovipneumoniae 5463_3		29562	131567;2;1783272;544448;2790996;2895623;2923352;29562	cellular organisms;Bacteria;Bacillati;Mycoplasmatota;Mycoplasmoidales;Metamycoplasmataceae;Mesomycoplasma;Mesomycoplasma ovipneumoniae	Bacteria	Bacillati	Mycoplasmatota		Mycoplasmoidales	Metamycoplasmataceae	Mesomycoplasma	Mesomycoplasma ovipneumoniae	WGS	5463_3																				Good	2023-11-04T00:00:00Z			PRJNA1032964	SAMN38022133	GCA_033343495.1		JAWPFU000000000			Illumina MiniSeq	610x	SPAdes v. 3.15.5
29562.78	Mesomycoplasma ovipneumoniae 5440_3		29562	131567;2;1783272;544448;2790996;2895623;2923352;29562	cellular organisms;Bacteria;Bacillati;Mycoplasmatota;Mycoplasmoidales;Metamycoplasmataceae;Mesomycoplasma;Mesomycoplasma ovipneumoniae	Bacteria	Bacillati	Mycoplasmatota		Mycoplasmoidales	Metamycoplasmataceae	Mesomycoplasma	Mesomycoplasma ovipneumoniae	WGS	5440_3																				Good	2023-11-04T00:00:00Z			PRJNA1032964	SAMN38022132	GCA_033343515.1		JAWPFV000000000			Illumina MiniSeq	530x	SPAdes v. 3.15.5
29562.79	Mesomycoplasma ovipneumoniae 5437_3		29562	131567;2;1783272;544448;2790996;2895623;2923352;29562	cellular organisms;Bacteria;Bacillati;Mycoplasmatota;Mycoplasmoidales;Metamycoplasmataceae;Mesomycoplasma;Mesomycoplasma ovipneumoniae	Bacteria	Bacillati	Mycoplasmatota		Mycoplasmoidales	Metamycoplasmataceae	Mesomycoplasma	Mesomycoplasma ovipneumoniae	WGS	5437_3																				Good	2023-11-04T00:00:00Z			PRJNA1032964	SAMN38022131	GCA_033343535.1		JAWPFW000000000			Illumina MiniSeq	425x	SPAdes v. 3.15.5
29562.8	Mycoplasma ovipneumoniae strain TC7		29562	131567;2;1783272;544448;2790996;2895623;2923352;29562	cellular organisms;Bacteria;Bacillati;Mycoplasmatota;Mycoplasmoidales;Metamycoplasmataceae;Mesomycoplasma;Mesomycoplasma ovipneumoniae	Bacteria	Bacillati	Mycoplasmatota		Mycoplasmoidales	Metamycoplasmataceae	Mesomycoplasma	Mesomycoplasma ovipneumoniae	WGS	TC7																				Good	2016-08-26T00:00:00Z			PRJNA253509	SAMN02870887	GCF_001715095.1		JOTJ00000000	Southwest University for Nationalities	WGS	Illumina GAIIx	862.0x	SOAPdenovo v. 1.05
29562.80	Mesomycoplasma ovipneumoniae 5422_1		29562	131567;2;1783272;544448;2790996;2895623;2923352;29562	cellular organisms;Bacteria;Bacillati;Mycoplasmatota;Mycoplasmoidales;Metamycoplasmataceae;Mesomycoplasma;Mesomycoplasma ovipneumoniae	Bacteria	Bacillati	Mycoplasmatota		Mycoplasmoidales	Metamycoplasmataceae	Mesomycoplasma	Mesomycoplasma ovipneumoniae	WGS	5422_1																				Good	2023-11-04T00:00:00Z			PRJNA1032964	SAMN38022129	GCA_033343575.1		JAWPFY000000000			Illumina MiniSeq	510x	SPAdes v. 3.15.5
29562.81	Mesomycoplasma ovipneumoniae 5354_2		29562	131567;2;1783272;544448;2790996;2895623;2923352;29562	cellular organisms;Bacteria;Bacillati;Mycoplasmatota;Mycoplasmoidales;Metamycoplasmataceae;Mesomycoplasma;Mesomycoplasma ovipneumoniae	Bacteria	Bacillati	Mycoplasmatota		Mycoplasmoidales	Metamycoplasmataceae	Mesomycoplasma	Mesomycoplasma ovipneumoniae	WGS	5354_2																				Good	2023-11-04T00:00:00Z			PRJNA1032964	SAMN38022127	GCA_033343595.1		JAWPGA000000000			Illumina MiniSeq	620x	SPAdes v. 3.15.5
29562.82	Mesomycoplasma ovipneumoniae 5422_2		29562	131567;2;1783272;544448;2790996;2895623;2923352;29562	cellular organisms;Bacteria;Bacillati;Mycoplasmatota;Mycoplasmoidales;Metamycoplasmataceae;Mesomycoplasma;Mesomycoplasma ovipneumoniae	Bacteria	Bacillati	Mycoplasmatota		Mycoplasmoidales	Metamycoplasmataceae	Mesomycoplasma	Mesomycoplasma ovipneumoniae	WGS	5422_2																				Good	2023-11-04T00:00:00Z			PRJNA1032964	SAMN38022130	GCA_033343555.1		JAWPFX000000000			Illumina MiniSeq	555x	SPAdes v. 3.15.5
29562.83	Mesomycoplasma ovipneumoniae 5353_1		29562	131567;2;1783272;544448;2790996;2895623;2923352;29562	cellular organisms;Bacteria;Bacillati;Mycoplasmatota;Mycoplasmoidales;Metamycoplasmataceae;Mesomycoplasma;Mesomycoplasma ovipneumoniae	Bacteria	Bacillati	Mycoplasmatota		Mycoplasmoidales	Metamycoplasmataceae	Mesomycoplasma	Mesomycoplasma ovipneumoniae	WGS	5353_1																				Good	2023-11-04T00:00:00Z			PRJNA1032964	SAMN38022126	GCA_033343615.1		JAWPGB000000000			Illumina MiniSeq	435x	SPAdes v. 3.15.5
29562.84	Mesomycoplasma ovipneumoniae 5419_1		29562	131567;2;1783272;544448;2790996;2895623;2923352;29562	cellular organisms;Bacteria;Bacillati;Mycoplasmatota;Mycoplasmoidales;Metamycoplasmataceae;Mesomycoplasma;Mesomycoplasma ovipneumoniae	Bacteria	Bacillati	Mycoplasmatota		Mycoplasmoidales	Metamycoplasmataceae	Mesomycoplasma	Mesomycoplasma ovipneumoniae	WGS	5419_1																				Good	2023-11-04T00:00:00Z			PRJNA1032964	SAMN38022128	GCA_033343635.1		JAWPFZ000000000			Illumina MiniSeq	525x	SPAdes v. 3.15.5
29562.85	Mesomycoplasma ovipneumoniae 5342_1		29562	131567;2;1783272;544448;2790996;2895623;2923352;29562	cellular organisms;Bacteria;Bacillati;Mycoplasmatota;Mycoplasmoidales;Metamycoplasmataceae;Mesomycoplasma;Mesomycoplasma ovipneumoniae	Bacteria	Bacillati	Mycoplasmatota		Mycoplasmoidales	Metamycoplasmataceae	Mesomycoplasma	Mesomycoplasma ovipneumoniae	WGS	5342_1																				Good	2023-11-04T00:00:00Z			PRJNA1032964	SAMN38022123	GCA_033343675.1		JAWPGE000000000			Illumina MiniSeq	455x	SPAdes v. 3.15.5
29562.86	Mesomycoplasma ovipneumoniae 5351_1		29562	131567;2;1783272;544448;2790996;2895623;2923352;29562	cellular organisms;Bacteria;Bacillati;Mycoplasmatota;Mycoplasmoidales;Metamycoplasmataceae;Mesomycoplasma;Mesomycoplasma ovipneumoniae	Bacteria	Bacillati	Mycoplasmatota		Mycoplasmoidales	Metamycoplasmataceae	Mesomycoplasma	Mesomycoplasma ovipneumoniae	WGS	5351_1																				Good	2023-11-04T00:00:00Z			PRJNA1032964	SAMN38022125	GCA_033343655.1		JAWPGC000000000			Illumina MiniSeq	485x	SPAdes v. 3.15.5
29562.87	Mesomycoplasma ovipneumoniae 5324_1		29562	131567;2;1783272;544448;2790996;2895623;2923352;29562	cellular organisms;Bacteria;Bacillati;Mycoplasmatota;Mycoplasmoidales;Metamycoplasmataceae;Mesomycoplasma;Mesomycoplasma ovipneumoniae	Bacteria	Bacillati	Mycoplasmatota		Mycoplasmoidales	Metamycoplasmataceae	Mesomycoplasma	Mesomycoplasma ovipneumoniae	WGS	5324_1																				Good	2023-11-04T00:00:00Z			PRJNA1032964	SAMN38022122	GCA_033343695.1		JAWPGF000000000			Illumina MiniSeq	410x	SPAdes v. 3.15.5
29562.88	Mesomycoplasma ovipneumoniae 5319_4		29562	131567;2;1783272;544448;2790996;2895623;2923352;29562	cellular organisms;Bacteria;Bacillati;Mycoplasmatota;Mycoplasmoidales;Metamycoplasmataceae;Mesomycoplasma;Mesomycoplasma ovipneumoniae	Bacteria	Bacillati	Mycoplasmatota		Mycoplasmoidales	Metamycoplasmataceae	Mesomycoplasma	Mesomycoplasma ovipneumoniae	WGS	5319_4																				Good	2023-11-04T00:00:00Z			PRJNA1032964	SAMN38022120	GCA_033343755.1		JAWPGH000000000			Illumina MiniSeq	635x	SPAdes v. 3.15.5
29562.89	Mesomycoplasma ovipneumoniae 5321_3		29562	131567;2;1783272;544448;2790996;2895623;2923352;29562	cellular organisms;Bacteria;Bacillati;Mycoplasmatota;Mycoplasmoidales;Metamycoplasmataceae;Mesomycoplasma;Mesomycoplasma ovipneumoniae	Bacteria	Bacillati	Mycoplasmatota		Mycoplasmoidales	Metamycoplasmataceae	Mesomycoplasma	Mesomycoplasma ovipneumoniae	WGS	5321_3																				Good	2023-11-04T00:00:00Z			PRJNA1032964	SAMN38022121	GCA_033343735.1		JAWPGG000000000			Illumina MiniSeq	395x	SPAdes v. 3.15.5
29562.9	Mycoplasma ovipneumoniae strain TC8		29562	131567;2;1783272;544448;2790996;2895623;2923352;29562	cellular organisms;Bacteria;Bacillati;Mycoplasmatota;Mycoplasmoidales;Metamycoplasmataceae;Mesomycoplasma;Mesomycoplasma ovipneumoniae	Bacteria	Bacillati	Mycoplasmatota		Mycoplasmoidales	Metamycoplasmataceae	Mesomycoplasma	Mesomycoplasma ovipneumoniae	WGS	TC8																				Good	2016-08-26T00:00:00Z			PRJNA253511	SAMN02870888	GCF_001715105.1		JOTK00000000	Southwest University for Nationalities	WGS	Illumina GAIIx	959.0x	SOAPdenovo v. 1.05
29562.90	Mesomycoplasma ovipneumoniae 5345_2		29562	131567;2;1783272;544448;2790996;2895623;2923352;29562	cellular organisms;Bacteria;Bacillati;Mycoplasmatota;Mycoplasmoidales;Metamycoplasmataceae;Mesomycoplasma;Mesomycoplasma ovipneumoniae	Bacteria	Bacillati	Mycoplasmatota		Mycoplasmoidales	Metamycoplasmataceae	Mesomycoplasma	Mesomycoplasma ovipneumoniae	WGS	5345_2																				Good	2023-11-04T00:00:00Z			PRJNA1032964	SAMN38022124	GCA_033343715.1		JAWPGD000000000			Illumina MiniSeq	615x	SPAdes v. 3.15.5
29562.91	Mesomycoplasma ovipneumoniae 5309_3		29562	131567;2;1783272;544448;2790996;2895623;2923352;29562	cellular organisms;Bacteria;Bacillati;Mycoplasmatota;Mycoplasmoidales;Metamycoplasmataceae;Mesomycoplasma;Mesomycoplasma ovipneumoniae	Bacteria	Bacillati	Mycoplasmatota		Mycoplasmoidales	Metamycoplasmataceae	Mesomycoplasma	Mesomycoplasma ovipneumoniae	WGS	5309_3																				Good	2023-11-04T00:00:00Z			PRJNA1032964	SAMN38022118	GCA_033343765.1		JAWPGJ000000000			Illumina MiniSeq	420x	SPAdes v. 3.15.5
29562.92	Mesomycoplasma ovipneumoniae 5165_2		29562	131567;2;1783272;544448;2790996;2895623;2923352;29562	cellular organisms;Bacteria;Bacillati;Mycoplasmatota;Mycoplasmoidales;Metamycoplasmataceae;Mesomycoplasma;Mesomycoplasma ovipneumoniae	Bacteria	Bacillati	Mycoplasmatota		Mycoplasmoidales	Metamycoplasmataceae	Mesomycoplasma	Mesomycoplasma ovipneumoniae	WGS	5165_2																				Good	2023-11-04T00:00:00Z			PRJNA1032964	SAMN38022116	GCA_033343835.1		JAWPGL000000000			Illumina MiniSeq	410x	SPAdes v. 3.15.5
29562.93	Mesomycoplasma ovipneumoniae 5169_2		29562	131567;2;1783272;544448;2790996;2895623;2923352;29562	cellular organisms;Bacteria;Bacillati;Mycoplasmatota;Mycoplasmoidales;Metamycoplasmataceae;Mesomycoplasma;Mesomycoplasma ovipneumoniae	Bacteria	Bacillati	Mycoplasmatota		Mycoplasmoidales	Metamycoplasmataceae	Mesomycoplasma	Mesomycoplasma ovipneumoniae	WGS	5169_2																				Good	2023-11-04T00:00:00Z			PRJNA1032964	SAMN38022117	GCA_033343815.1		JAWPGK000000000			Illumina MiniSeq	560x	SPAdes v. 3.15.5
29562.94	Mesomycoplasma ovipneumoniae 5313_2		29562	131567;2;1783272;544448;2790996;2895623;2923352;29562	cellular organisms;Bacteria;Bacillati;Mycoplasmatota;Mycoplasmoidales;Metamycoplasmataceae;Mesomycoplasma;Mesomycoplasma ovipneumoniae	Bacteria	Bacillati	Mycoplasmatota		Mycoplasmoidales	Metamycoplasmataceae	Mesomycoplasma	Mesomycoplasma ovipneumoniae	WGS	5313_2																				Good	2023-11-04T00:00:00Z			PRJNA1032964	SAMN38022119	GCA_033343795.1		JAWPGI000000000			Illumina MiniSeq	625x	SPAdes v. 3.15.5
29562.95	Mesomycoplasma ovipneumoniae 1839		29562	131567;2;1783272;544448;2790996;2895623;2923352;29562	cellular organisms;Bacteria;Bacillati;Mycoplasmatota;Mycoplasmoidales;Metamycoplasmataceae;Mesomycoplasma;Mesomycoplasma ovipneumoniae	Bacteria	Bacillati	Mycoplasmatota		Mycoplasmoidales	Metamycoplasmataceae	Mesomycoplasma	Mesomycoplasma ovipneumoniae	WGS	1839																				Good	2023-11-04T00:00:00Z			PRJNA1032964	SAMN38022113	GCA_033343915.1		JAWPGO000000000			Illumina MiniSeq	365x	SPAdes v. 3.15.5
29562.96	Mesomycoplasma ovipneumoniae 933		29562	131567;2;1783272;544448;2790996;2895623;2923352;29562	cellular organisms;Bacteria;Bacillati;Mycoplasmatota;Mycoplasmoidales;Metamycoplasmataceae;Mesomycoplasma;Mesomycoplasma ovipneumoniae	Bacteria	Bacillati	Mycoplasmatota		Mycoplasmoidales	Metamycoplasmataceae	Mesomycoplasma	Mesomycoplasma ovipneumoniae	WGS	933																				Good	2023-11-04T00:00:00Z			PRJNA1032964	SAMN38022112	GCA_033343875.1		JAWPGP000000000			Illumina MiniSeq	390x	SPAdes v. 3.15.5
29562.97	Mesomycoplasma ovipneumoniae 2970		29562	131567;2;1783272;544448;2790996;2895623;2923352;29562	cellular organisms;Bacteria;Bacillati;Mycoplasmatota;Mycoplasmoidales;Metamycoplasmataceae;Mesomycoplasma;Mesomycoplasma ovipneumoniae	Bacteria	Bacillati	Mycoplasmatota		Mycoplasmoidales	Metamycoplasmataceae	Mesomycoplasma	Mesomycoplasma ovipneumoniae	WGS	2970																				Good	2023-11-04T00:00:00Z			PRJNA1032964	SAMN38022115	GCA_033343895.1		JAWPGM000000000			Illumina MiniSeq	420x	SPAdes v. 3.15.5
29562.98	Mesomycoplasma ovipneumoniae 2747_1		29562	131567;2;1783272;544448;2790996;2895623;2923352;29562	cellular organisms;Bacteria;Bacillati;Mycoplasmatota;Mycoplasmoidales;Metamycoplasmataceae;Mesomycoplasma;Mesomycoplasma ovipneumoniae	Bacteria	Bacillati	Mycoplasmatota		Mycoplasmoidales	Metamycoplasmataceae	Mesomycoplasma	Mesomycoplasma ovipneumoniae	WGS	2747_1																				Good	2023-11-04T00:00:00Z			PRJNA1032964	SAMN38022114	GCA_033343855.1		JAWPGN000000000			Illumina MiniSeq	425x	SPAdes v. 3.15.5
29562.99	Mesomycoplasma ovipneumoniae 92		29562	131567;2;1783272;544448;2790996;2895623;2923352;29562	cellular organisms;Bacteria;Bacillati;Mycoplasmatota;Mycoplasmoidales;Metamycoplasmataceae;Mesomycoplasma;Mesomycoplasma ovipneumoniae	Bacteria	Bacillati	Mycoplasmatota		Mycoplasmoidales	Metamycoplasmataceae	Mesomycoplasma	Mesomycoplasma ovipneumoniae	WGS	92																				Good	2023-11-04T00:00:00Z			PRJNA1032964	SAMN38022110	GCA_033343955.1		JAWPGR000000000			Illumina MiniSeq	425x	SPAdes v. 3.15.5
743968.3	Mycoplasma ovipneumoniae ATCC 29419 strain Y98		743968	131567;2;1783272;544448;2790996;2895623;2923352;29562;743968	cellular organisms;Bacteria;Bacillati;Mycoplasmatota;Mycoplasmoidales;Metamycoplasmataceae;Mesomycoplasma;Mesomycoplasma ovipneumoniae;Mesomycoplasma ovipneumoniae ATCC 29419	Bacteria	Bacillati	Mycoplasmatota		Mycoplasmoidales	Metamycoplasmataceae	Mesomycoplasma	Mesomycoplasma ovipneumoniae	WGS	Y98																	ATCC:29419			Good	2016-08-26T00:00:00Z			PRJNA253514	SAMN02870894	GCF_001715085.1		JOTL00000000	Southwest University for Nationalities	WGS	Illumina GAIIx	1055.0x	SOAPdenovo v. 1.05
743968.5	Mycoplasma ovipneumoniae ATCC 29419 strain ATCC 29419		743968	131567;2;1783272;544448;2790996;2895623;2923352;29562;743968	cellular organisms;Bacteria;Bacillati;Mycoplasmatota;Mycoplasmoidales;Metamycoplasmataceae;Mesomycoplasma;Mesomycoplasma ovipneumoniae;Mesomycoplasma ovipneumoniae ATCC 29419	Bacteria	Bacillati	Mycoplasmatota		Mycoplasmoidales	Metamycoplasmataceae	Mesomycoplasma	Mesomycoplasma ovipneumoniae	WGS	ATCC 29419																	ATCC:29419		Representative	Good	2017-01-13T00:00:00Z			PRJNA73257	SAMN06227283	GCF_001951355.1		AGRE00000000	Ningxia University	WGS	Illumina Hiseq2000	200x	SOAPdenovo v. 1.05
743968.6	Mesomycoplasma ovipneumoniae ATCC 29419 Y98		743968	131567;2;1783272;544448;2790996;2895623;2923352;29562;743968	cellular organisms;Bacteria;Bacillati;Mycoplasmatota;Mycoplasmoidales;Metamycoplasmataceae;Mesomycoplasma;Mesomycoplasma ovipneumoniae;Mesomycoplasma ovipneumoniae ATCC 29419	Bacteria	Bacillati	Mycoplasmatota		Mycoplasmoidales	Metamycoplasmataceae	Mesomycoplasma	Mesomycoplasma ovipneumoniae	Complete	Y98																	ATCC:29419		Representative	Good	2023-02-28T00:00:00Z			PRJNA936579	SAMN33355825	GCA_028885435.1		CP118522			Illumina MiniSeq; Oxford Nanopore MinION	856.0x	Unicycler v. 0.4.9
997765.3	Mycoplasma ovipneumoniae SC01		997765	131567;2;1783272;544448;2790996;2895623;2923352;29562;997765	cellular organisms;Bacteria;Bacillati;Mycoplasmatota;Mycoplasmoidales;Metamycoplasmataceae;Mesomycoplasma;Mesomycoplasma ovipneumoniae;Mesomycoplasma ovipneumoniae SC01	Bacteria	Bacillati	Mycoplasmatota		Mycoplasmoidales	Metamycoplasmataceae	Mesomycoplasma	Mesomycoplasma ovipneumoniae	WGS	SC01																				Good	2011-06-15T00:00:00Z	21742877		PRJNA63641	SAMN02471008	GCA_000218525.2		AFHO00000000	Beijing Genome Institute	WGS	Illumina GA	200x	SOAPdenovo v. 1.04
[truncated: 40 more columns]

## Sheet: patric3_query2
Genome	Genome ID	Accession	BRC ID	RefSeq Locus Tag	Alt Locus Tag	Feature ID	Annotation	Feature Type	Start	End	Length	Strand	FIGfam ID	PATRIC genus-specific families (PLfams)	PATRIC cross-genus families (PGfams)	Protein ID	AA Length	Gene Symbol	Product	GO
Mesomycoplasma ovipneumoniae str. Black Butte	1141104.3	JBAISL010000025	fig|1141104.3.peg.725	V6B68_03300		PATRIC.1141104.3.JBAISL010000025.CDS.39236.40321.rev	PATRIC	CDS	39236	40321	1086	-			PGF_00025605		361		Nicotinate-nucleotide adenylyltransferase (EC 2.7.7.18) / Hydrolase (HAD superfamily), YqeK	GO:0004515|nicotinate-nucleotide adenylyltransferase activity
Mesomycoplasma ovipneumoniae 167	29562.100	JAWPGQ010000008	fig|29562.100.peg.555	R7X45_02555		PATRIC.29562.100.JAWPGQ010000008.CDS.9804.10889.fwd	PATRIC	CDS	9804	10889	1086	+			PGF_00025605		361		Nicotinate-nucleotide adenylyltransferase (EC 2.7.7.18) / Hydrolase (HAD superfamily), YqeK	GO:0004515|nicotinate-nucleotide adenylyltransferase activity
Mesomycoplasma ovipneumoniae VS5	29562.101	JAWPGS010000001	fig|29562.101.peg.55	R7Y11_00270		PATRIC.29562.101.JAWPGS010000001.CDS.62679.63764.rev	PATRIC	CDS	62679	63764	1086	-			PGF_00025605		361		Nicotinate-nucleotide adenylyltransferase (EC 2.7.7.18) / Hydrolase (HAD superfamily), YqeK	GO:0004515|nicotinate-nucleotide adenylyltransferase activity
Mesomycoplasma ovipneumoniae GH 3-3	29562.102	CP142136	fig|29562.102.peg.355			PATRIC.29562.102.CP142136.CDS.447102.448187.fwd	PATRIC	CDS	447102	448187	1086	+			PGF_00025605		361		Nicotinate-nucleotide adenylyltransferase (EC 2.7.7.18) / Hydrolase (HAD superfamily), YqeK	GO:0004515|nicotinate-nucleotide adenylyltransferase activity
Mesomycoplasma ovipneumoniae 3098	29562.103	JBAHVZ010000022	fig|29562.103.peg.506	MOV3098_02220		PATRIC.29562.103.JBAHVZ010000022.CDS.9274.10359.rev	PATRIC	CDS	9274	10359	1086	-			PGF_00025605		361		Nicotinate-nucleotide adenylyltransferase (EC 2.7.7.18) / Hydrolase (HAD superfamily), YqeK	GO:0004515|nicotinate-nucleotide adenylyltransferase activity
Mesomycoplasma ovipneumoniae OCARG_38	29562.111	JBAIWG010000004	fig|29562.111.peg.600			PATRIC.29562.111.JBAIWG010000004.CDS.37952.39037.rev	PATRIC	CDS	37952	39037	1086	-			PGF_00025605		361		Nicotinate-nucleotide adenylyltransferase (EC 2.7.7.18) / Hydrolase (HAD superfamily), YqeK	GO:0004515|nicotinate-nucleotide adenylyltransferase activity
Mesomycoplasma ovipneumoniae OCASB_170017	29562.112	JBAIWI010000047	fig|29562.112.peg.792			PATRIC.29562.112.JBAIWI010000047.CDS.322.1407.fwd	PATRIC	CDS	322	1407	1086	+			PGF_00025605		361		Nicotinate-nucleotide adenylyltransferase (EC 2.7.7.18) / Hydrolase (HAD superfamily), YqeK	GO:0004515|nicotinate-nucleotide adenylyltransferase activity
Mesomycoplasma ovipneumoniae OCASB_170017	29562.112	JBAIWI010000084	fig|29562.112.peg.1068			PATRIC.29562.112.JBAIWI010000084.CDS.3.284.fwd	PATRIC	CDS	3	284	282	+			PGF_00025605		93		Nicotinate-nucleotide adenylyltransferase (EC 2.7.7.18) / Hydrolase (HAD superfamily), YqeK	GO:0004515|nicotinate-nucleotide adenylyltransferase activity
Mesomycoplasma ovipneumoniae OCASB_170017	29562.112	JBAIWI010000095	fig|29562.112.peg.1123			PATRIC.29562.112.JBAIWI010000095.CDS.893.1477.rev	PATRIC	CDS	893	1477	585	-			PGF_00025605		194		Nicotinate-nucleotide adenylyltransferase (EC 2.7.7.18) / Hydrolase (HAD superfamily), YqeK	GO:0004515|nicotinate-nucleotide adenylyltransferase activity
Mesomycoplasma ovipneumoniae OCAWY_21336	29562.113	JBAIWK010000007	fig|29562.113.peg.432			PATRIC.29562.113.JBAIWK010000007.CDS.247378.248463.rev	PATRIC	CDS	247378	248463	1086	-			PGF_00025605		361		Nicotinate-nucleotide adenylyltransferase (EC 2.7.7.18) / Hydrolase (HAD superfamily), YqeK	GO:0004515|nicotinate-nucleotide adenylyltransferase activity
Mesomycoplasma ovipneumoniae OCAHC_KL3363	29562.114	JBAIWC010000001	fig|29562.114.peg.43			PATRIC.29562.114.JBAIWC010000001.CDS.53704.54789.rev	PATRIC	CDS	53704	54789	1086	-			PGF_00025605		361		Nicotinate-nucleotide adenylyltransferase (EC 2.7.7.18) / Hydrolase (HAD superfamily), YqeK	GO:0004515|nicotinate-nucleotide adenylyltransferase activity
Mesomycoplasma ovipneumoniae OCALO_15LO60	29562.115	JBAIWE010000005	fig|29562.115.peg.746			PATRIC.29562.115.JBAIWE010000005.CDS.39454.40539.fwd	PATRIC	CDS	39454	40539	1086	+			PGF_00025605		361		Nicotinate-nucleotide adenylyltransferase (EC 2.7.7.18) / Hydrolase (HAD superfamily), YqeK	GO:0004515|nicotinate-nucleotide adenylyltransferase activity
Mesomycoplasma ovipneumoniae OCASDSU_Mariah	29562.116	JBAIWJ010000002	fig|29562.116.peg.466			PATRIC.29562.116.JBAIWJ010000002.CDS.39379.40464.rev	PATRIC	CDS	39379	40464	1086	-			PGF_00025605		361		Nicotinate-nucleotide adenylyltransferase (EC 2.7.7.18) / Hydrolase (HAD superfamily), YqeK	GO:0004515|nicotinate-nucleotide adenylyltransferase activity
Mesomycoplasma ovipneumoniae OCALR_180781	29562.117	JBAIWF010000019	fig|29562.117.peg.250			PATRIC.29562.117.JBAIWF010000019.CDS.3351.4436.rev	PATRIC	CDS	3351	4436	1086	-			PGF_00025605		361		Nicotinate-nucleotide adenylyltransferase (EC 2.7.7.18) / Hydrolase (HAD superfamily), YqeK	GO:0004515|nicotinate-nucleotide adenylyltransferase activity
Mesomycoplasma ovipneumoniae OCARG_43	29562.118	JBAIWH010000005	fig|29562.118.peg.679			PATRIC.29562.118.JBAIWH010000005.CDS.37950.39035.rev	PATRIC	CDS	37950	39035	1086	-			PGF_00025605		361		Nicotinate-nucleotide adenylyltransferase (EC 2.7.7.18) / Hydrolase (HAD superfamily), YqeK	GO:0004515|nicotinate-nucleotide adenylyltransferase activity
Mesomycoplasma ovipneumoniae OARF4_W260	29562.119	JBAIVZ010000004	fig|29562.119.peg.731			PATRIC.29562.119.JBAIVZ010000004.CDS.61927.63012.fwd	PATRIC	CDS	61927	63012	1086	+			PGF_00025605		361		Nicotinate-nucleotide adenylyltransferase (EC 2.7.7.18) / Hydrolase (HAD superfamily), YqeK	GO:0004515|nicotinate-nucleotide adenylyltransferase activity
Mesomycoplasma ovipneumoniae OARF2_126	29562.120	JBAIVX010000002	fig|29562.120.peg.447			PATRIC.29562.120.JBAIVX010000002.CDS.13076.14161.fwd	PATRIC	CDS	13076	14161	1086	+			PGF_00025605		361		Nicotinate-nucleotide adenylyltransferase (EC 2.7.7.18) / Hydrolase (HAD superfamily), YqeK	GO:0004515|nicotinate-nucleotide adenylyltransferase activity
Mesomycoplasma ovipneumoniae OARF4_W2022	29562.121	JBAIVY010000005	fig|29562.121.peg.792			PATRIC.29562.121.JBAIVY010000005.CDS.39107.40192.rev	PATRIC	CDS	39107	40192	1086	-			PGF_00025605		361		Nicotinate-nucleotide adenylyltransferase (EC 2.7.7.18) / Hydrolase (HAD superfamily), YqeK	GO:0004515|nicotinate-nucleotide adenylyltransferase activity
Mesomycoplasma ovipneumoniae OCABB_370142	29562.122	JBAIWA010000001	fig|29562.122.peg.230			PATRIC.29562.122.JBAIWA010000001.CDS.90707.91792.fwd	PATRIC	CDS	90707	91792	1086	+			PGF_00025605		361		Nicotinate-nucleotide adenylyltransferase (EC 2.7.7.18) / Hydrolase (HAD superfamily), YqeK	GO:0004515|nicotinate-nucleotide adenylyltransferase activity
Mesomycoplasma ovipneumoniae OCAHG_370152	29562.123	JBAIWD010000016	fig|29562.123.peg.191			PATRIC.29562.123.JBAIWD010000016.CDS.20017.21102.fwd	PATRIC	CDS	20017	21102	1086	+			PGF_00025605		361		Nicotinate-nucleotide adenylyltransferase (EC 2.7.7.18) / Hydrolase (HAD superfamily), YqeK	GO:0004515|nicotinate-nucleotide adenylyltransferase activity
Mesomycoplasma ovipneumoniae OCABH_190781	29562.124	JBAIWB010000004	fig|29562.124.peg.789			PATRIC.29562.124.JBAIWB010000004.CDS.862.1947.rev	PATRIC	CDS	862	1947	1086	-			PGF_00025605		361		Nicotinate-nucleotide adenylyltransferase (EC 2.7.7.18) / Hydrolase (HAD superfamily), YqeK	GO:0004515|nicotinate-nucleotide adenylyltransferase activity
Mesomycoplasma ovipneumoniae OARF1_099	29562.125	JBAIVP010000002	fig|29562.125.peg.617			PATRIC.29562.125.JBAIVP010000002.CDS.148566.149651.rev	PATRIC	CDS	148566	149651	1086	-			PGF_00025605		361		Nicotinate-nucleotide adenylyltransferase (EC 2.7.7.18) / Hydrolase (HAD superfamily), YqeK	GO:0004515|nicotinate-nucleotide adenylyltransferase activity
Mesomycoplasma ovipneumoniae OARF1_084	29562.126	JBAIVO010000004	fig|29562.126.peg.694			PATRIC.29562.126.JBAIVO010000004.CDS.12236.13321.rev	PATRIC	CDS	12236	13321	1086	-			PGF_00025605		361		Nicotinate-nucleotide adenylyltransferase (EC 2.7.7.18) / Hydrolase (HAD superfamily), YqeK	GO:0004515|nicotinate-nucleotide adenylyltransferase activity
Mesomycoplasma ovipneumoniae OARF2_118	29562.127	JBAIVT010000008	fig|29562.127.peg.901			PATRIC.29562.127.JBAIVT010000008.CDS.10044.11129.rev	PATRIC	CDS	10044	11129	1086	-			PGF_00025605		361		Nicotinate-nucleotide adenylyltransferase (EC 2.7.7.18) / Hydrolase (HAD superfamily), YqeK	GO:0004515|nicotinate-nucleotide adenylyltransferase activity
Mesomycoplasma ovipneumoniae OARF1_109	29562.128	JBAIVQ010000001	fig|29562.128.peg.156			PATRIC.29562.128.JBAIVQ010000001.CDS.13437.14522.rev	PATRIC	CDS	13437	14522	1086	-			PGF_00025605		361		Nicotinate-nucleotide adenylyltransferase (EC 2.7.7.18) / Hydrolase (HAD superfamily), YqeK	GO:0004515|nicotinate-nucleotide adenylyltransferase activity
Mesomycoplasma ovipneumoniae OARF2_112	29562.129	JBAIVR010000009	fig|29562.129.peg.1058			PATRIC.29562.129.JBAIVR010000009.CDS.37269.38354.rev	PATRIC	CDS	37269	38354	1086	-			PGF_00025605		361		Nicotinate-nucleotide adenylyltransferase (EC 2.7.7.18) / Hydrolase (HAD superfamily), YqeK	GO:0004515|nicotinate-nucleotide adenylyltransferase activity
Mesomycoplasma ovipneumoniae OARF2_120	29562.130	JBAIVU010000002	fig|29562.130.peg.456			PATRIC.29562.130.JBAIVU010000002.CDS.13646.14731.fwd	PATRIC	CDS	13646	14731	1086	+			PGF_00025605		361		Nicotinate-nucleotide adenylyltransferase (EC 2.7.7.18) / Hydrolase (HAD superfamily), YqeK	GO:0004515|nicotinate-nucleotide adenylyltransferase activity
Mesomycoplasma ovipneumoniae OARF2_124	29562.131	JBAIVV010000008	fig|29562.131.peg.848			PATRIC.29562.131.JBAIVV010000008.CDS.13645.14730.fwd	PATRIC	CDS	13645	14730	1086	+			PGF_00025605		361		Nicotinate-nucleotide adenylyltransferase (EC 2.7.7.18) / Hydrolase (HAD superfamily), YqeK	GO:0004515|nicotinate-nucleotide adenylyltransferase activity
Mesomycoplasma ovipneumoniae OARF2_125	29562.132	JBAIVW010000002	fig|29562.132.peg.391			PATRIC.29562.132.JBAIVW010000002.CDS.13647.14732.fwd	PATRIC	CDS	13647	14732	1086	+			PGF_00025605		361		Nicotinate-nucleotide adenylyltransferase (EC 2.7.7.18) / Hydrolase (HAD superfamily), YqeK	GO:0004515|nicotinate-nucleotide adenylyltransferase activity
Mesomycoplasma ovipneumoniae OARF2_116	29562.133	JBAIVS010000009	fig|29562.133.peg.1095			PATRIC.29562.133.JBAIVS010000009.CDS.27017.28102.fwd	PATRIC	CDS	27017	28102	1086	+			PGF_00025605		361		Nicotinate-nucleotide adenylyltransferase (EC 2.7.7.18) / Hydrolase (HAD superfamily), YqeK	GO:0004515|nicotinate-nucleotide adenylyltransferase activity
Mesomycoplasma ovipneumoniae OCAFR_370126	29562.134	JBBVER010000010	fig|29562.134.peg.500			PATRIC.29562.134.JBBVER010000010.CDS.26645.27730.fwd	PATRIC	CDS	26645	27730	1086	+			PGF_00025605		361		Nicotinate-nucleotide adenylyltransferase (EC 2.7.7.18) / Hydrolase (HAD superfamily), YqeK	GO:0004515|nicotinate-nucleotide adenylyltransferase activity
Mesomycoplasma ovipneumoniae OARF1_107	29562.135	JBBVES010000001	fig|29562.135.peg.493			PATRIC.29562.135.JBBVES010000001.CDS.609201.610286.rev	PATRIC	CDS	609201	610286	1086	-			PGF_00025605		361		Nicotinate-nucleotide adenylyltransferase (EC 2.7.7.18) / Hydrolase (HAD superfamily), YqeK	GO:0004515|nicotinate-nucleotide adenylyltransferase activity
Mesomycoplasma ovipneumoniae OCARC_BH346	29562.136	JBBVET010000010	fig|29562.136.peg.569			PATRIC.29562.136.JBBVET010000010.CDS.26042.27127.fwd	PATRIC	CDS	26042	27127	1086	+			PGF_00025605		361		Nicotinate-nucleotide adenylyltransferase (EC 2.7.7.18) / Hydrolase (HAD superfamily), YqeK	GO:0004515|nicotinate-nucleotide adenylyltransferase activity
Mesomycoplasma ovipneumoniae CHIAS_Crony	29562.137	CP146013	fig|29562.137.peg.253			PATRIC.29562.137.CP146013.CDS.365132.366217.rev	PATRIC	CDS	365132	366217	1086	-			PGF_00025605		361		Nicotinate-nucleotide adenylyltransferase (EC 2.7.7.18) / Hydrolase (HAD superfamily), YqeK	GO:0004515|nicotinate-nucleotide adenylyltransferase activity
Mesomycoplasma ovipneumoniae CHIF5_ANC4221	29562.138	CP145968	fig|29562.138.peg.397			PATRIC.29562.138.CP145968.CDS.467516.468601.rev	PATRIC	CDS	467516	468601	1086	-			PGF_00025605		361		Nicotinate-nucleotide adenylyltransferase (EC 2.7.7.18) / Hydrolase (HAD superfamily), YqeK	GO:0004515|nicotinate-nucleotide adenylyltransferase activity
Mesomycoplasma ovipneumoniae CHIF6_MARM	29562.139	CP145969	fig|29562.139.peg.58			PATRIC.29562.139.CP145969.CDS.73403.74488.fwd	PATRIC	CDS	73403	74488	1086	+			PGF_00025605		361		Nicotinate-nucleotide adenylyltransferase (EC 2.7.7.18) / Hydrolase (HAD superfamily), YqeK	GO:0004515|nicotinate-nucleotide adenylyltransferase activity
Mesomycoplasma ovipneumoniae CHIF7_DAIS	29562.140	CP145970	fig|29562.140.peg.15			PATRIC.29562.140.CP145970.CDS.18976.20061.rev	PATRIC	CDS	18976	20061	1086	-			PGF_00025605		361		Nicotinate-nucleotide adenylyltransferase (EC 2.7.7.18) / Hydrolase (HAD superfamily), YqeK	GO:0004515|nicotinate-nucleotide adenylyltransferase activity
Mesomycoplasma ovipneumoniae OARF1_082	29562.141	CP145973	fig|29562.141.peg.344			PATRIC.29562.141.CP145973.CDS.451796.452881.fwd	PATRIC	CDS	451796	452881	1086	+			PGF_00025605		361		Nicotinate-nucleotide adenylyltransferase (EC 2.7.7.18) / Hydrolase (HAD superfamily), YqeK	GO:0004515|nicotinate-nucleotide adenylyltransferase activity
Mesomycoplasma ovipneumoniae OARF1_080	29562.142	CP145972	fig|29562.142.peg.375			PATRIC.29562.142.CP145972.CDS.476487.477572.fwd	PATRIC	CDS	476487	477572	1086	+			PGF_00025605		361		Nicotinate-nucleotide adenylyltransferase (EC 2.7.7.18) / Hydrolase (HAD superfamily), YqeK	GO:0004515|nicotinate-nucleotide adenylyltransferase activity
Mesomycoplasma ovipneumoniae OARF1_094	29562.143	CP145975	fig|29562.143.peg.362			PATRIC.29562.143.CP145975.CDS.473295.474380.fwd	PATRIC	CDS	473295	474380	1086	+			PGF_00025605		361		Nicotinate-nucleotide adenylyltransferase (EC 2.7.7.18) / Hydrolase (HAD superfamily), YqeK	GO:0004515|nicotinate-nucleotide adenylyltransferase activity
Mesomycoplasma ovipneumoniae OARAU_ATCC1	29562.144	CP145971	fig|29562.144.peg.54			PATRIC.29562.144.CP145971.CDS.51208.52293.rev	PATRIC	CDS	51208	52293	1086	-			PGF_00025605		361		Nicotinate-nucleotide adenylyltransferase (EC 2.7.7.18) / Hydrolase (HAD superfamily), YqeK	GO:0004515|nicotinate-nucleotide adenylyltransferase activity
Mesomycoplasma ovipneumoniae OARF1_091	29562.145	CP145974	fig|29562.145.peg.346			PATRIC.29562.145.CP145974.CDS.451803.452888.fwd	PATRIC	CDS	451803	452888	1086	+			PGF_00025605		361		Nicotinate-nucleotide adenylyltransferase (EC 2.7.7.18) / Hydrolase (HAD superfamily), YqeK	GO:0004515|nicotinate-nucleotide adenylyltransferase activity
Mesomycoplasma ovipneumoniae OARF1_095	29562.146	CP145976	fig|29562.146.peg.489			PATRIC.29562.146.CP145976.CDS.619486.620571.rev	PATRIC	CDS	619486	620571	1086	-			PGF_00025605		361		Nicotinate-nucleotide adenylyltransferase (EC 2.7.7.18) / Hydrolase (HAD superfamily), YqeK	GO:0004515|nicotinate-nucleotide adenylyltransferase activity
Mesomycoplasma ovipneumoniae OARF1_102	29562.147	CP145978	fig|29562.147.peg.489			PATRIC.29562.147.CP145978.CDS.609076.610161.rev	PATRIC	CDS	609076	610161	1086	-			PGF_00025605		361		Nicotinate-nucleotide adenylyltransferase (EC 2.7.7.18) / Hydrolase (HAD superfamily), YqeK	GO:0004515|nicotinate-nucleotide adenylyltransferase activity
Mesomycoplasma ovipneumoniae OARF1_101	29562.148	CP145977	fig|29562.148.peg.347			PATRIC.29562.148.CP145977.CDS.451819.452904.fwd	PATRIC	CDS	451819	452904	1086	+			PGF_00025605		361		Nicotinate-nucleotide adenylyltransferase (EC 2.7.7.18) / Hydrolase (HAD superfamily), YqeK	GO:0004515|nicotinate-nucleotide adenylyltransferase activity
Mesomycoplasma ovipneumoniae OARF1_104	29562.149	CP145979	fig|29562.149.peg.340			PATRIC.29562.149.CP145979.CDS.451834.452919.fwd	PATRIC	CDS	451834	452919	1086	+			PGF_00025605		361		Nicotinate-nucleotide adenylyltransferase (EC 2.7.7.18) / Hydrolase (HAD superfamily), YqeK	GO:0004515|nicotinate-nucleotide adenylyltransferase activity
Mesomycoplasma ovipneumoniae USP-BR2017	29562.15	JAMWEX010000002	fig|29562.15.peg.537	M2A18_01105		PATRIC.29562.15.JAMWEX010000002.CDS.80924.82009.rev	PATRIC	CDS	80924	82009	1086	-			PGF_00025605		361		Nicotinate-nucleotide adenylyltransferase (EC 2.7.7.18) / Hydrolase (HAD superfamily), YqeK	GO:0004515|nicotinate-nucleotide adenylyltransferase activity
Mesomycoplasma ovipneumoniae OARF1_105	29562.150	CP145980	fig|29562.150.peg.498			PATRIC.29562.150.CP145980.CDS.606077.607162.rev	PATRIC	CDS	606077	607162	1086	-			PGF_00025605		361		Nicotinate-nucleotide adenylyltransferase (EC 2.7.7.18) / Hydrolase (HAD superfamily), YqeK	GO:0004515|nicotinate-nucleotide adenylyltransferase activity
Mesomycoplasma ovipneumoniae OARF2_117	29562.151	CP145982	fig|29562.151.peg.414			PATRIC.29562.151.CP145982.CDS.525565.526650.fwd	PATRIC	CDS	525565	526650	1086	+			PGF_00025605		361		Nicotinate-nucleotide adenylyltransferase (EC 2.7.7.18) / Hydrolase (HAD superfamily), YqeK	GO:0004515|nicotinate-nucleotide adenylyltransferase activity
Mesomycoplasma ovipneumoniae OARF1_110	29562.152	CP145981	fig|29562.152.peg.369			PATRIC.29562.152.CP145981.CDS.474718.475803.fwd	PATRIC	CDS	474718	475803	1086	+			PGF_00025605		361		Nicotinate-nucleotide adenylyltransferase (EC 2.7.7.18) / Hydrolase (HAD superfamily), YqeK	GO:0004515|nicotinate-nucleotide adenylyltransferase activity
Mesomycoplasma ovipneumoniae OARF2_122	29562.153	CP145983	fig|29562.153.peg.390			PATRIC.29562.153.CP145983.CDS.496186.497271.fwd	PATRIC	CDS	496186	497271	1086	+			PGF_00025605		361		Nicotinate-nucleotide adenylyltransferase (EC 2.7.7.18) / Hydrolase (HAD superfamily), YqeK	GO:0004515|nicotinate-nucleotide adenylyltransferase activity
Mesomycoplasma ovipneumoniae OARF2_128	29562.154	CP145984	fig|29562.154.peg.565			PATRIC.29562.154.CP145984.CDS.711518.712603.rev	PATRIC	CDS	711518	712603	1086	-			PGF_00025605		361		Nicotinate-nucleotide adenylyltransferase (EC 2.7.7.18) / Hydrolase (HAD superfamily), YqeK	GO:0004515|nicotinate-nucleotide adenylyltransferase activity
Mesomycoplasma ovipneumoniae OARF3_004	29562.155	CP145985	fig|29562.155.peg.371			PATRIC.29562.155.CP145985.CDS.463295.464380.fwd	PATRIC	CDS	463295	464380	1086	+			PGF_00025605		361		Nicotinate-nucleotide adenylyltransferase (EC 2.7.7.18) / Hydrolase (HAD superfamily), YqeK	GO:0004515|nicotinate-nucleotide adenylyltransferase activity
Mesomycoplasma ovipneumoniae OARF3_009	29562.156	CP145986	fig|29562.156.peg.349			PATRIC.29562.156.CP145986.CDS.460144.461229.fwd	PATRIC	CDS	460144	461229	1086	+			PGF_00025605		361		Nicotinate-nucleotide adenylyltransferase (EC 2.7.7.18) / Hydrolase (HAD superfamily), YqeK	GO:0004515|nicotinate-nucleotide adenylyltransferase activity
Mesomycoplasma ovipneumoniae OARF3_014	29562.157	CP145989	fig|29562.157.peg.363			PATRIC.29562.157.CP145989.CDS.465735.466820.fwd	PATRIC	CDS	465735	466820	1086	+			PGF_00025605		361		Nicotinate-nucleotide adenylyltransferase (EC 2.7.7.18) / Hydrolase (HAD superfamily), YqeK	GO:0004515|nicotinate-nucleotide adenylyltransferase activity
Mesomycoplasma ovipneumoniae OARF3_010	29562.158	CP145987	fig|29562.158.peg.378			PATRIC.29562.158.CP145987.CDS.492413.493498.fwd	PATRIC	CDS	492413	493498	1086	+			PGF_00025605		361		Nicotinate-nucleotide adenylyltransferase (EC 2.7.7.18) / Hydrolase (HAD superfamily), YqeK	GO:0004515|nicotinate-nucleotide adenylyltransferase activity
Mesomycoplasma ovipneumoniae OARF3_011	29562.159	CP145988	fig|29562.159.peg.368			PATRIC.29562.159.CP145988.CDS.465384.466469.fwd	PATRIC	CDS	465384	466469	1086	+			PGF_00025605		361		Nicotinate-nucleotide adenylyltransferase (EC 2.7.7.18) / Hydrolase (HAD superfamily), YqeK	GO:0004515|nicotinate-nucleotide adenylyltransferase activity
Mesomycoplasma ovipneumoniae IK3-3	29562.16	JANDLW010000006	fig|29562.16.peg.687	NFI93_02270		PATRIC.29562.16.JANDLW010000006.CDS.28527.29612.fwd	PATRIC	CDS	28527	29612	1086	+			PGF_00025605		361		Nicotinate-nucleotide adenylyltransferase (EC 2.7.7.18) / Hydrolase (HAD superfamily), YqeK	GO:0004515|nicotinate-nucleotide adenylyltransferase activity
Mesomycoplasma ovipneumoniae OARF3_018	29562.160	CP145990	fig|29562.160.peg.373			PATRIC.29562.160.CP145990.CDS.470650.471735.fwd	PATRIC	CDS	470650	471735	1086	+			PGF_00025605		361		Nicotinate-nucleotide adenylyltransferase (EC 2.7.7.18) / Hydrolase (HAD superfamily), YqeK	GO:0004515|nicotinate-nucleotide adenylyltransferase activity
Mesomycoplasma ovipneumoniae OARF3_020	29562.161	CP145991	fig|29562.161.peg.381			PATRIC.29562.161.CP145991.CDS.464188.465273.fwd	PATRIC	CDS	464188	465273	1086	+			PGF_00025605		361		Nicotinate-nucleotide adenylyltransferase (EC 2.7.7.18) / Hydrolase (HAD superfamily), YqeK	GO:0004515|nicotinate-nucleotide adenylyltransferase activity
Mesomycoplasma ovipneumoniae OARF3_023	29562.162	CP145994	fig|29562.162.peg.385			PATRIC.29562.162.CP145994.CDS.493949.495034.fwd	PATRIC	CDS	493949	495034	1086	+			PGF_00025605		361		Nicotinate-nucleotide adenylyltransferase (EC 2.7.7.18) / Hydrolase (HAD superfamily), YqeK	GO:0004515|nicotinate-nucleotide adenylyltransferase activity
Mesomycoplasma ovipneumoniae OARF3_021	29562.163	CP145992	fig|29562.163.peg.356			PATRIC.29562.163.CP145992.CDS.460478.461563.fwd	PATRIC	CDS	460478	461563	1086	+			PGF_00025605		361		Nicotinate-nucleotide adenylyltransferase (EC 2.7.7.18) / Hydrolase (HAD superfamily), YqeK	GO:0004515|nicotinate-nucleotide adenylyltransferase activity
Mesomycoplasma ovipneumoniae OARF3_022	29562.164	CP145993	fig|29562.164.peg.374			PATRIC.29562.164.CP145993.CDS.471313.472398.fwd	PATRIC	CDS	471313	472398	1086	+			PGF_00025605		361		Nicotinate-nucleotide adenylyltransferase (EC 2.7.7.18) / Hydrolase (HAD superfamily), YqeK	GO:0004515|nicotinate-nucleotide adenylyltransferase activity
Mesomycoplasma ovipneumoniae OARF3_026	29562.165	CP145995	fig|29562.165.peg.379			PATRIC.29562.165.CP145995.CDS.466482.466751.fwd	PATRIC	CDS	466482	466751	270	+			PGF_00025605		89		Nicotinate-nucleotide adenylyltransferase (EC 2.7.7.18) / Hydrolase (HAD superfamily), YqeK	GO:0004515|nicotinate-nucleotide adenylyltransferase activity
Mesomycoplasma ovipneumoniae OARF3_026	29562.165	CP145995	fig|29562.165.peg.380			PATRIC.29562.165.CP145995.CDS.466827.467567.fwd	PATRIC	CDS	466827	467567	741	+			PGF_00025605		246		Nicotinate-nucleotide adenylyltransferase (EC 2.7.7.18) / Hydrolase (HAD superfamily), YqeK	GO:0004515|nicotinate-nucleotide adenylyltransferase activity
Mesomycoplasma ovipneumoniae OARF3_062	29562.166	CP145996	fig|29562.166.peg.344			PATRIC.29562.166.CP145996.CDS.452731.453816.fwd	PATRIC	CDS	452731	453816	1086	+			PGF_00025605		361		Nicotinate-nucleotide adenylyltransferase (EC 2.7.7.18) / Hydrolase (HAD superfamily), YqeK	GO:0004515|nicotinate-nucleotide adenylyltransferase activity
Mesomycoplasma ovipneumoniae OCABB_370144	29562.167	CP146000	fig|29562.167.peg.348			PATRIC.29562.167.CP146000.CDS.455445.456530.fwd	PATRIC	CDS	455445	456530	1086	+			PGF_00025605		361		Nicotinate-nucleotide adenylyltransferase (EC 2.7.7.18) / Hydrolase (HAD superfamily), YqeK	GO:0004515|nicotinate-nucleotide adenylyltransferase activity
Mesomycoplasma ovipneumoniae OCAHG_370153	29562.168	CP146002	fig|29562.168.peg.366			PATRIC.29562.168.CP146002.CDS.440844.441929.fwd	PATRIC	CDS	440844	441929	1086	+			PGF_00025605		361		Nicotinate-nucleotide adenylyltransferase (EC 2.7.7.18) / Hydrolase (HAD superfamily), YqeK	GO:0004515|nicotinate-nucleotide adenylyltransferase activity
Mesomycoplasma ovipneumoniae OCAAI_16493	29562.169	CP145999	fig|29562.169.peg.372			PATRIC.29562.169.CP145999.CDS.504813.505898.fwd	PATRIC	CDS	504813	505898	1086	+			PGF_00025605		361		Nicotinate-nucleotide adenylyltransferase (EC 2.7.7.18) / Hydrolase (HAD superfamily), YqeK	GO:0004515|nicotinate-nucleotide adenylyltransferase activity
Mesomycoplasma ovipneumoniae 274	29562.17	CP079199	fig|29562.17.peg.776	KW512_03460		PATRIC.29562.17.CP079199.CDS.963890.964975.fwd	PATRIC	CDS	963890	964975	1086	+			PGF_00025605		361		Nicotinate-nucleotide adenylyltransferase (EC 2.7.7.18) / Hydrolase (HAD superfamily), YqeK	GO:0004515|nicotinate-nucleotide adenylyltransferase activity
Mesomycoplasma ovipneumoniae OCAFR_370127	29562.170	CP146001	fig|29562.170.peg.354			PATRIC.29562.170.CP146001.CDS.455316.456401.fwd	PATRIC	CDS	455316	456401	1086	+			PGF_00025605		361		Nicotinate-nucleotide adenylyltransferase (EC 2.7.7.18) / Hydrolase (HAD superfamily), YqeK	GO:0004515|nicotinate-nucleotide adenylyltransferase activity
Mesomycoplasma ovipneumoniae OARF4_W2044	29562.171	CP145998	fig|29562.171.peg.542			PATRIC.29562.171.CP145998.CDS.718168.719253.rev	PATRIC	CDS	718168	719253	1086	-			PGF_00025605		361		Nicotinate-nucleotide adenylyltransferase (EC 2.7.7.18) / Hydrolase (HAD superfamily), YqeK	GO:0004515|nicotinate-nucleotide adenylyltransferase activity
Mesomycoplasma ovipneumoniae OARF3_065	29562.172	CP145997	fig|29562.172.peg.468			PATRIC.29562.172.CP145997.CDS.606332.607417.rev	PATRIC	CDS	606332	607417	1086	-			PGF_00025605		361		Nicotinate-nucleotide adenylyltransferase (EC 2.7.7.18) / Hydrolase (HAD superfamily), YqeK	GO:0004515|nicotinate-nucleotide adenylyltransferase activity
Mesomycoplasma ovipneumoniae OCALO_20LO68	29562.173	CP146003	fig|29562.173.peg.413			PATRIC.29562.173.CP146003.CDS.521510.522595.fwd	PATRIC	CDS	521510	522595	1086	+			PGF_00025605		361		Nicotinate-nucleotide adenylyltransferase (EC 2.7.7.18) / Hydrolase (HAD superfamily), YqeK	GO:0004515|nicotinate-nucleotide adenylyltransferase activity
Mesomycoplasma ovipneumoniae OCALR_180784SP4	29562.174	CP146005	fig|29562.174.peg.430			PATRIC.29562.174.CP146005.CDS.529965.531050.fwd	PATRIC	CDS	529965	531050	1086	+			PGF_00025605		361		Nicotinate-nucleotide adenylyltransferase (EC 2.7.7.18) / Hydrolase (HAD superfamily), YqeK	GO:0004515|nicotinate-nucleotide adenylyltransferase activity
Mesomycoplasma ovipneumoniae OCALR_180750SP4	29562.175	CP146004	fig|29562.175.peg.518			PATRIC.29562.175.CP146004.CDS.628860.629945.fwd	PATRIC	CDS	628860	629945	1086	+			PGF_00025605		361		Nicotinate-nucleotide adenylyltransferase (EC 2.7.7.18) / Hydrolase (HAD superfamily), YqeK	GO:0004515|nicotinate-nucleotide adenylyltransferase activity
Mesomycoplasma ovipneumoniae OCARG_27	29562.176	CP146007	fig|29562.176.peg.124			PATRIC.29562.176.CP146007.CDS.175692.176777.rev	PATRIC	CDS	175692	176777	1086	-			PGF_00025605		361		Nicotinate-nucleotide adenylyltransferase (EC 2.7.7.18) / Hydrolase (HAD superfamily), YqeK	GO:0004515|nicotinate-nucleotide adenylyltransferase activity
Mesomycoplasma ovipneumoniae OCARG_26	29562.177	CP146006	fig|29562.177.peg.521			PATRIC.29562.177.CP146006.CDS.680470.681555.rev	PATRIC	CDS	680470	681555	1086	-			PGF_00025605		361		Nicotinate-nucleotide adenylyltransferase (EC 2.7.7.18) / Hydrolase (HAD superfamily), YqeK	GO:0004515|nicotinate-nucleotide adenylyltransferase activity
Mesomycoplasma ovipneumoniae OCAVM_190653	29562.178	CP146010	fig|29562.178.peg.448			PATRIC.29562.178.CP146010.CDS.553965.555050.fwd	PATRIC	CDS	553965	555050	1086	+			PGF_00025605		361		Nicotinate-nucleotide adenylyltransferase (EC 2.7.7.18) / Hydrolase (HAD superfamily), YqeK	GO:0004515|nicotinate-nucleotide adenylyltransferase activity
Mesomycoplasma ovipneumoniae OCAWY_21255	29562.179	CP146011	fig|29562.179.peg.446			PATRIC.29562.179.CP146011.CDS.564758.565843.rev	PATRIC	CDS	564758	565843	1086	-			PGF_00025605		361		Nicotinate-nucleotide adenylyltransferase (EC 2.7.7.18) / Hydrolase (HAD superfamily), YqeK	GO:0004515|nicotinate-nucleotide adenylyltransferase activity
Mesomycoplasma ovipneumoniae 150	29562.18	CP079200	fig|29562.18.peg.797	KW545_03690		PATRIC.29562.18.CP079200.CDS.1045669.1046754.rev	PATRIC	CDS	1045669	1046754	1086	-			PGF_00025605		361		Nicotinate-nucleotide adenylyltransferase (EC 2.7.7.18) / Hydrolase (HAD superfamily), YqeK	GO:0004515|nicotinate-nucleotide adenylyltransferase activity
Mesomycoplasma ovipneumoniae RTANC_4336	29562.180	CP146012	fig|29562.180.peg.407			PATRIC.29562.180.CP146012.CDS.476795.477880.fwd	PATRIC	CDS	476795	477880	1086	+			PGF_00025605		361		Nicotinate-nucleotide adenylyltransferase (EC 2.7.7.18) / Hydrolase (HAD superfamily), YqeK	GO:0004515|nicotinate-nucleotide adenylyltransferase activity
Mesomycoplasma ovipneumoniae OCARG_41	29562.181	CP146009	fig|29562.181.peg.106			PATRIC.29562.181.CP146009.CDS.131668.132753.rev	PATRIC	CDS	131668	132753	1086	-			PGF_00025605		361		Nicotinate-nucleotide adenylyltransferase (EC 2.7.7.18) / Hydrolase (HAD superfamily), YqeK	GO:0004515|nicotinate-nucleotide adenylyltransferase activity
Mesomycoplasma ovipneumoniae OCARG_36	29562.182	CP146008	fig|29562.182.peg.97			PATRIC.29562.182.CP146008.CDS.137712.138797.fwd	PATRIC	CDS	137712	138797	1086	+			PGF_00025605		361		Nicotinate-nucleotide adenylyltransferase (EC 2.7.7.18) / Hydrolase (HAD superfamily), YqeK	GO:0004515|nicotinate-nucleotide adenylyltransferase activity
Mesomycoplasma ovipneumoniae 14KM848	29562.183	CP142078	fig|29562.183.peg.456	VQY16_02135		PATRIC.29562.183.CP142078.CDS.566902.567987.fwd	PATRIC	CDS	566902	567987	1086	+			PGF_00025605		361		Nicotinate-nucleotide adenylyltransferase (EC 2.7.7.18) / Hydrolase (HAD superfamily), YqeK	GO:0004515|nicotinate-nucleotide adenylyltransferase activity
Mesomycoplasma ovipneumoniae RTANC_4342	29562.184	JBEQMZ010000028	fig|29562.184.peg.404			PATRIC.29562.184.JBEQMZ010000028.CDS.7593.8678.fwd	PATRIC	CDS	7593	8678	1086	+			PGF_00025605		361		Nicotinate-nucleotide adenylyltransferase (EC 2.7.7.18) / Hydrolase (HAD superfamily), YqeK	GO:0004515|nicotinate-nucleotide adenylyltransferase activity
Mesomycoplasma ovipneumoniae OCAVM_190660	29562.186	JBEQMX010000006	fig|29562.186.peg.239			PATRIC.29562.186.JBEQMX010000006.CDS.26914.27999.fwd	PATRIC	CDS	26914	27999	1086	+			PGF_00025605		361		Nicotinate-nucleotide adenylyltransferase (EC 2.7.7.18) / Hydrolase (HAD superfamily), YqeK	GO:0004515|nicotinate-nucleotide adenylyltransferase activity
Mesomycoplasma ovipneumoniae OARF2_123	29562.187	JBEQMV010000016	fig|29562.187.peg.683			PATRIC.29562.187.JBEQMV010000016.CDS.12014.13099.fwd	PATRIC	CDS	12014	13099	1086	+			PGF_00025605		361		Nicotinate-nucleotide adenylyltransferase (EC 2.7.7.18) / Hydrolase (HAD superfamily), YqeK	GO:0004515|nicotinate-nucleotide adenylyltransferase activity
Mesomycoplasma ovipneumoniae OCAAI_16495	29562.188	JBEQMW010000006	fig|29562.188.peg.333			PATRIC.29562.188.JBEQMW010000006.CDS.22354.23439.rev	PATRIC	CDS	22354	23439	1086	-			PGF_00025605		361		Nicotinate-nucleotide adenylyltransferase (EC 2.7.7.18) / Hydrolase (HAD superfamily), YqeK	GO:0004515|nicotinate-nucleotide adenylyltransferase activity
Mesomycoplasma ovipneumoniae RTANC_4341	29562.189	JBEQMY010000028	fig|29562.189.peg.409			PATRIC.29562.189.JBEQMY010000028.CDS.926.2011.rev	PATRIC	CDS	926	2011	1086	-			PGF_00025605		361		Nicotinate-nucleotide adenylyltransferase (EC 2.7.7.18) / Hydrolase (HAD superfamily), YqeK	GO:0004515|nicotinate-nucleotide adenylyltransferase activity
Mesomycoplasma ovipneumoniae NJ01	29562.190	JBLNHT010000010	fig|29562.190.peg.18	NFI90_02690		PATRIC.29562.190.JBLNHT010000010.CDS.18918.20003.rev	PATRIC	CDS	18918	20003	1086	-			PGF_00025605		361		Nicotinate-nucleotide adenylyltransferase (EC 2.7.7.18) / Hydrolase (HAD superfamily), YqeK	GO:0004515|nicotinate-nucleotide adenylyltransferase activity
Mesomycoplasma ovipneumoniae USP-SP475	29562.29	JARPQC010000001	fig|29562.29.peg.16	P5716_00070		PATRIC.29562.29.JARPQC010000001.CDS.22494.23579.rev	PATRIC	CDS	22494	23579	1086	-			PGF_00025605		361		Nicotinate-nucleotide adenylyltransferase (EC 2.7.7.18) / Hydrolase (HAD superfamily), YqeK	GO:0004515|nicotinate-nucleotide adenylyltransferase activity
Mesomycoplasma ovipneumoniae NXNK2203	29562.30	CP124621	fig|29562.30.peg.341	QJQ40_01620		PATRIC.29562.30.CP124621.CDS.438013.439098.fwd	PATRIC	CDS	438013	439098	1086	+			PGF_00025605		361		Nicotinate-nucleotide adenylyltransferase (EC 2.7.7.18) / Hydrolase (HAD superfamily), YqeK	GO:0004515|nicotinate-nucleotide adenylyltransferase activity
Mesomycoplasma ovipneumoniae USP-SP358	29562.34	JAUMTL010000001	fig|29562.34.peg.128	Q3V20_00565		PATRIC.29562.34.JAUMTL010000001.CDS.169713.170798.fwd	PATRIC	CDS	169713	170798	1086	+			PGF_00025605		361		Nicotinate-nucleotide adenylyltransferase (EC 2.7.7.18) / Hydrolase (HAD superfamily), YqeK	GO:0004515|nicotinate-nucleotide adenylyltransferase activity
Mesomycoplasma ovipneumoniae USP-SP749	29562.35	JAUMTM010000002	fig|29562.35.peg.549	Q3V21_02555		PATRIC.29562.35.JAUMTM010000002.CDS.249722.250807.fwd	PATRIC	CDS	249722	250807	1086	+			PGF_00025605		361		Nicotinate-nucleotide adenylyltransferase (EC 2.7.7.18) / Hydrolase (HAD superfamily), YqeK	GO:0004515|nicotinate-nucleotide adenylyltransferase activity
Mesomycoplasma ovipneumoniae USP-RJ1A3	29562.36	JAUOTM010000003	fig|29562.36.peg.395	Q4502_01370		PATRIC.29562.36.JAUOTM010000003.CDS.24456.25541.rev	PATRIC	CDS	24456	25541	1086	-			PGF_00025605		361		Nicotinate-nucleotide adenylyltransferase (EC 2.7.7.18) / Hydrolase (HAD superfamily), YqeK	GO:0004515|nicotinate-nucleotide adenylyltransferase activity
Mesomycoplasma ovipneumoniae USP-RJ3A2	29562.37	JAUOTK010000004	fig|29562.37.peg.562	Q4516_01740		PATRIC.29562.37.JAUOTK010000004.CDS.21941.23026.rev	PATRIC	CDS	21941	23026	1086	-			PGF_00025605		361		Nicotinate-nucleotide adenylyltransferase (EC 2.7.7.18) / Hydrolase (HAD superfamily), YqeK	GO:0004515|nicotinate-nucleotide adenylyltransferase activity
Mesomycoplasma ovipneumoniae USP-SP3A1	29562.38	JAUOTI010000001	fig|29562.38.peg.127	Q4497_00560		PATRIC.29562.38.JAUOTI010000001.CDS.169702.170787.fwd	PATRIC	CDS	169702	170787	1086	+			PGF_00025605		361		Nicotinate-nucleotide adenylyltransferase (EC 2.7.7.18) / Hydrolase (HAD superfamily), YqeK	GO:0004515|nicotinate-nucleotide adenylyltransferase activity
Mesomycoplasma ovipneumoniae USP-RJ6A6	29562.39	JAUOTJ010000015	fig|29562.39.peg.271	Q4495_03000		PATRIC.29562.39.JAUOTJ010000015.CDS.19628.20713.rev	PATRIC	CDS	19628	20713	1086	-			PGF_00025605		361		Nicotinate-nucleotide adenylyltransferase (EC 2.7.7.18) / Hydrolase (HAD superfamily), YqeK	GO:0004515|nicotinate-nucleotide adenylyltransferase activity
Mesomycoplasma ovipneumoniae USP-RJ2A14	29562.40	JAUOTL010000008	fig|29562.40.peg.860	Q4504_02065		PATRIC.29562.40.JAUOTL010000008.CDS.22645.23730.rev	PATRIC	CDS	22645	23730	1086	-			PGF_00025605		361		Nicotinate-nucleotide adenylyltransferase (EC 2.7.7.18) / Hydrolase (HAD superfamily), YqeK	GO:0004515|nicotinate-nucleotide adenylyltransferase activity
Mesomycoplasma ovipneumoniae USP-SP750	29562.41	JAUOZR010000004	fig|29562.41.peg.665	Q4607_03070		PATRIC.29562.41.JAUOZR010000004.CDS.13653.14738.fwd	PATRIC	CDS	13653	14738	1086	+			PGF_00025605		361		Nicotinate-nucleotide adenylyltransferase (EC 2.7.7.18) / Hydrolase (HAD superfamily), YqeK	GO:0004515|nicotinate-nucleotide adenylyltransferase activity
Mesomycoplasma ovipneumoniae MoG2059N20A	29562.43	CP134940	fig|29562.43.peg.365	RNL84_01755		PATRIC.29562.43.CP134940.CDS.460688.461773.fwd	PATRIC	CDS	460688	461773	1086	+			PGF_00025605		361		Nicotinate-nucleotide adenylyltransferase (EC 2.7.7.18) / Hydrolase (HAD superfamily), YqeK	GO:0004515|nicotinate-nucleotide adenylyltransferase activity
Mesomycoplasma ovipneumoniae MoG225L22A	29562.44	CP134941	fig|29562.44.peg.467	RNL96_02170		PATRIC.29562.44.CP134941.CDS.596672.597757.rev	PATRIC	CDS	596672	597757	1086	-			PGF_00025605		361		Nicotinate-nucleotide adenylyltransferase (EC 2.7.7.18) / Hydrolase (HAD superfamily), YqeK	GO:0004515|nicotinate-nucleotide adenylyltransferase activity
Mesomycoplasma ovipneumoniae MoC2605L17A	29562.45	CP134942	fig|29562.45.peg.463	RNM01_02205		PATRIC.29562.45.CP134942.CDS.550534.551619.fwd	PATRIC	CDS	550534	551619	1086	+			PGF_00025605		361		Nicotinate-nucleotide adenylyltransferase (EC 2.7.7.18) / Hydrolase (HAD superfamily), YqeK	GO:0004515|nicotinate-nucleotide adenylyltransferase activity
Mesomycoplasma ovipneumoniae MoS932N22A	29562.46	CP134943	fig|29562.46.peg.347	RNM12_01630		PATRIC.29562.46.CP134943.CDS.443285.444370.fwd	PATRIC	CDS	443285	444370	1086	+			PGF_00025605		361		Nicotinate-nucleotide adenylyltransferase (EC 2.7.7.18) / Hydrolase (HAD superfamily), YqeK	GO:0004515|nicotinate-nucleotide adenylyltransferase activity
Mesomycoplasma ovipneumoniae MoS3261N22A	29562.47	CP134944	fig|29562.47.peg.408	RNM19_01895		PATRIC.29562.47.CP134944.CDS.520578.521663.fwd	PATRIC	CDS	520578	521663	1086	+			PGF_00025605		361		Nicotinate-nucleotide adenylyltransferase (EC 2.7.7.18) / Hydrolase (HAD superfamily), YqeK	GO:0004515|nicotinate-nucleotide adenylyltransferase activity
Mesomycoplasma ovipneumoniae MoS5669_1L18I	29562.48	CP134945	fig|29562.48.peg.400	RNM28_01890		PATRIC.29562.48.CP134945.CDS.519149.520234.fwd	PATRIC	CDS	519149	520234	1086	+			PGF_00025605		361		Nicotinate-nucleotide adenylyltransferase (EC 2.7.7.18) / Hydrolase (HAD superfamily), YqeK	GO:0004515|nicotinate-nucleotide adenylyltransferase activity
Mesomycoplasma ovipneumoniae 7059	29562.49	JAWPES010000005	fig|29562.49.peg.301	R7U33_01405		PATRIC.29562.49.JAWPES010000005.CDS.43084.44169.fwd	PATRIC	CDS	43084	44169	1086	+			PGF_00025605		361		Nicotinate-nucleotide adenylyltransferase (EC 2.7.7.18) / Hydrolase (HAD superfamily), YqeK	GO:0004515|nicotinate-nucleotide adenylyltransferase activity
Mesomycoplasma ovipneumoniae 2167_1	29562.50	JAWPEU010000038	fig|29562.50.peg.893	R7U32_03795		PATRIC.29562.50.JAWPEU010000038.CDS.520.1605.rev	PATRIC	CDS	520	1605	1086	-			PGF_00025605		361		Nicotinate-nucleotide adenylyltransferase (EC 2.7.7.18) / Hydrolase (HAD superfamily), YqeK	GO:0004515|nicotinate-nucleotide adenylyltransferase activity
Mesomycoplasma ovipneumoniae 792	29562.51	JAWPEV010000010	fig|29562.51.peg.632	R7V42_02845		PATRIC.29562.51.JAWPEV010000010.CDS.3310.4395.fwd	PATRIC	CDS	3310	4395	1086	+			PGF_00025605		361		Nicotinate-nucleotide adenylyltransferase (EC 2.7.7.18) / Hydrolase (HAD superfamily), YqeK	GO:0004515|nicotinate-nucleotide adenylyltransferase activity
Mesomycoplasma ovipneumoniae 2167_2	29562.52	JAWPET010000002	fig|29562.52.peg.111	R7V46_00535		PATRIC.29562.52.JAWPET010000002.CDS.33415.34500.fwd	PATRIC	CDS	33415	34500	1086	+			PGF_00025605		361		Nicotinate-nucleotide adenylyltransferase (EC 2.7.7.18) / Hydrolase (HAD superfamily), YqeK	GO:0004515|nicotinate-nucleotide adenylyltransferase activity
Mesomycoplasma ovipneumoniae 679	29562.53	JAWPEW010000023	fig|29562.53.peg.626	R7X07_02835		PATRIC.29562.53.JAWPEW010000023.CDS.13951.15036.rev	PATRIC	CDS	13951	15036	1086	-			PGF_00025605		361		Nicotinate-nucleotide adenylyltransferase (EC 2.7.7.18) / Hydrolase (HAD superfamily), YqeK	GO:0004515|nicotinate-nucleotide adenylyltransferase activity
Mesomycoplasma ovipneumoniae 181_710	29562.54	JAWPEZ010000009	fig|29562.54.peg.453	R7U59_02090		PATRIC.29562.54.JAWPEZ010000009.CDS.1294.2379.fwd	PATRIC	CDS	1294	2379	1086	+			PGF_00025605		361		Nicotinate-nucleotide adenylyltransferase (EC 2.7.7.18) / Hydrolase (HAD superfamily), YqeK	GO:0004515|nicotinate-nucleotide adenylyltransferase activity
Mesomycoplasma ovipneumoniae 279	29562.55	JAWPEX010000005	fig|29562.55.peg.557	R7V77_02550		PATRIC.29562.55.JAWPEX010000005.CDS.14773.15858.fwd	PATRIC	CDS	14773	15858	1086	+			PGF_00025605		361		Nicotinate-nucleotide adenylyltransferase (EC 2.7.7.18) / Hydrolase (HAD superfamily), YqeK	GO:0004515|nicotinate-nucleotide adenylyltransferase activity
Mesomycoplasma ovipneumoniae 172	29562.56	JAWPFA010000006	fig|29562.56.peg.483	R7V45_02110		PATRIC.29562.56.JAWPFA010000006.CDS.7818.8903.fwd	PATRIC	CDS	7818	8903	1086	+			PGF_00025605		361		Nicotinate-nucleotide adenylyltransferase (EC 2.7.7.18) / Hydrolase (HAD superfamily), YqeK	GO:0004515|nicotinate-nucleotide adenylyltransferase activity
Mesomycoplasma ovipneumoniae 278	29562.57	JAWPEY010000019	fig|29562.57.peg.713	R7U66_03180		PATRIC.29562.57.JAWPEY010000019.CDS.3185.4270.fwd	PATRIC	CDS	3185	4270	1086	+			PGF_00025605		361		Nicotinate-nucleotide adenylyltransferase (EC 2.7.7.18) / Hydrolase (HAD superfamily), YqeK	GO:0004515|nicotinate-nucleotide adenylyltransferase activity
Mesomycoplasma ovipneumoniae 167	29562.58	JAWPFD010000011	fig|29562.58.peg.455	R7U63_02190		PATRIC.29562.58.JAWPFD010000011.CDS.6740.7825.rev	PATRIC	CDS	6740	7825	1086	-			PGF_00025605		361		Nicotinate-nucleotide adenylyltransferase (EC 2.7.7.18) / Hydrolase (HAD superfamily), YqeK	GO:0004515|nicotinate-nucleotide adenylyltransferase activity
Mesomycoplasma ovipneumoniae 168	29562.59	JAWPFC010000014	fig|29562.59.peg.813	R7U35_03660		PATRIC.29562.59.JAWPFC010000014.CDS.7818.8903.fwd	PATRIC	CDS	7818	8903	1086	+			PGF_00025605		361		Nicotinate-nucleotide adenylyltransferase (EC 2.7.7.18) / Hydrolase (HAD superfamily), YqeK	GO:0004515|nicotinate-nucleotide adenylyltransferase activity
Mesomycoplasma ovipneumoniae GL38	29562.60	JAWPFG010000004	fig|29562.60.peg.340	R7V41_01590		PATRIC.29562.60.JAWPFG010000004.CDS.10871.11956.fwd	PATRIC	CDS	10871	11956	1086	+			PGF_00025605		361		Nicotinate-nucleotide adenylyltransferase (EC 2.7.7.18) / Hydrolase (HAD superfamily), YqeK	GO:0004515|nicotinate-nucleotide adenylyltransferase activity
Mesomycoplasma ovipneumoniae 169	29562.61	JAWPFB010000019	fig|29562.61.peg.499	R7U67_02290		PATRIC.29562.61.JAWPFB010000019.CDS.3045.4130.fwd	PATRIC	CDS	3045	4130	1086	+			PGF_00025605		361		Nicotinate-nucleotide adenylyltransferase (EC 2.7.7.18) / Hydrolase (HAD superfamily), YqeK	GO:0004515|nicotinate-nucleotide adenylyltransferase activity
Mesomycoplasma ovipneumoniae 5N	29562.62	JAWPFE010000012	fig|29562.62.peg.519	R7W54_02285		PATRIC.29562.62.JAWPFE010000012.CDS.26660.27745.fwd	PATRIC	CDS	26660	27745	1086	+			PGF_00025605		361		Nicotinate-nucleotide adenylyltransferase (EC 2.7.7.18) / Hydrolase (HAD superfamily), YqeK	GO:0004515|nicotinate-nucleotide adenylyltransferase activity
Mesomycoplasma ovipneumoniae GL19	29562.63	JAWPFH010000003	fig|29562.63.peg.205	R7U65_01000		PATRIC.29562.63.JAWPFH010000003.CDS.10870.11955.fwd	PATRIC	CDS	10870	11955	1086	+			PGF_00025605		361		Nicotinate-nucleotide adenylyltransferase (EC 2.7.7.18) / Hydrolase (HAD superfamily), YqeK	GO:0004515|nicotinate-nucleotide adenylyltransferase activity
Mesomycoplasma ovipneumoniae 1N	29562.64	JAWPFF010000019	fig|29562.64.peg.662	R7V75_02985		PATRIC.29562.64.JAWPFF010000019.CDS.13732.14817.fwd	PATRIC	CDS	13732	14817	1086	+			PGF_00025605		361		Nicotinate-nucleotide adenylyltransferase (EC 2.7.7.18) / Hydrolase (HAD superfamily), YqeK	GO:0004515|nicotinate-nucleotide adenylyltransferase activity
Mesomycoplasma ovipneumoniae A1	29562.65	JAWPFI010000021	fig|29562.65.peg.728	R7V43_03255		PATRIC.29562.65.JAWPFI010000021.CDS.13888.14973.fwd	PATRIC	CDS	13888	14973	1086	+			PGF_00025605		361		Nicotinate-nucleotide adenylyltransferase (EC 2.7.7.18) / Hydrolase (HAD superfamily), YqeK	GO:0004515|nicotinate-nucleotide adenylyltransferase activity
Mesomycoplasma ovipneumoniae 6328_3	29562.66	JAWPFJ010000014	fig|29562.66.peg.445	R7W80_02025		PATRIC.29562.66.JAWPFJ010000014.CDS.10200.11285.rev	PATRIC	CDS	10200	11285	1086	-			PGF_00025605		361		Nicotinate-nucleotide adenylyltransferase (EC 2.7.7.18) / Hydrolase (HAD superfamily), YqeK	GO:0004515|nicotinate-nucleotide adenylyltransferase activity
Mesomycoplasma ovipneumoniae 5859_6	29562.67	JAWPFL010000001	fig|29562.67.peg.17	R7V47_00075		PATRIC.29562.67.JAWPFL010000001.CDS.25018.26103.rev	PATRIC	CDS	25018	26103	1086	-			PGF_00025605		361		Nicotinate-nucleotide adenylyltransferase (EC 2.7.7.18) / Hydrolase (HAD superfamily), YqeK	GO:0004515|nicotinate-nucleotide adenylyltransferase activity
Mesomycoplasma ovipneumoniae 5945_6	29562.68	JAWPFK010000003	fig|29562.68.peg.174	R7X09_00810		PATRIC.29562.68.JAWPFK010000003.CDS.41529.42614.fwd	PATRIC	CDS	41529	42614	1086	+			PGF_00025605		361		Nicotinate-nucleotide adenylyltransferase (EC 2.7.7.18) / Hydrolase (HAD superfamily), YqeK	GO:0004515|nicotinate-nucleotide adenylyltransferase activity
Mesomycoplasma ovipneumoniae 5858_2	29562.69	JAWPFM010000005	fig|29562.69.peg.243	R7U62_01155		PATRIC.29562.69.JAWPFM010000005.CDS.3598.4683.rev	PATRIC	CDS	3598	4683	1086	-			PGF_00025605		361		Nicotinate-nucleotide adenylyltransferase (EC 2.7.7.18) / Hydrolase (HAD superfamily), YqeK	GO:0004515|nicotinate-nucleotide adenylyltransferase activity
Mesomycoplasma ovipneumoniae 5667_1	29562.70	JAWPFP010000006	fig|29562.70.peg.266	R7U61_01245		PATRIC.29562.70.JAWPFP010000006.CDS.11635.12720.rev	PATRIC	CDS	11635	12720	1086	-			PGF_00025605		361		Nicotinate-nucleotide adenylyltransferase (EC 2.7.7.18) / Hydrolase (HAD superfamily), YqeK	GO:0004515|nicotinate-nucleotide adenylyltransferase activity
Mesomycoplasma ovipneumoniae 5857_3	29562.71	JAWPFN010000008	fig|29562.71.peg.312	R7V44_01405		PATRIC.29562.71.JAWPFN010000008.CDS.16701.17786.fwd	PATRIC	CDS	16701	17786	1086	+			PGF_00025605		361		Nicotinate-nucleotide adenylyltransferase (EC 2.7.7.18) / Hydrolase (HAD superfamily), YqeK	GO:0004515|nicotinate-nucleotide adenylyltransferase activity
Mesomycoplasma ovipneumoniae 5668_2	29562.72	JAWPFO010000002	fig|29562.72.peg.108	R7X10_00480		PATRIC.29562.72.JAWPFO010000002.CDS.24687.25772.rev	PATRIC	CDS	24687	25772	1086	-			PGF_00025605		361		Nicotinate-nucleotide adenylyltransferase (EC 2.7.7.18) / Hydrolase (HAD superfamily), YqeK	GO:0004515|nicotinate-nucleotide adenylyltransferase activity
Mesomycoplasma ovipneumoniae 5474_3	29562.73	JAWPFQ010000005	fig|29562.73.peg.229	R7W55_01060		PATRIC.29562.73.JAWPFQ010000005.CDS.12154.13239.rev	PATRIC	CDS	12154	13239	1086	-			PGF_00025605		361		Nicotinate-nucleotide adenylyltransferase (EC 2.7.7.18) / Hydrolase (HAD superfamily), YqeK	GO:0004515|nicotinate-nucleotide adenylyltransferase activity
Mesomycoplasma ovipneumoniae 5464_3	29562.74	JAWPFT010000019	fig|29562.74.peg.620	R7W53_02810		PATRIC.29562.74.JAWPFT010000019.CDS.7712.8797.fwd	PATRIC	CDS	7712	8797	1086	+			PGF_00025605		361		Nicotinate-nucleotide adenylyltransferase (EC 2.7.7.18) / Hydrolase (HAD superfamily), YqeK	GO:0004515|nicotinate-nucleotide adenylyltransferase activity
Mesomycoplasma ovipneumoniae 5466_2	29562.75	JAWPFS010000002	fig|29562.75.peg.85	R7U60_00380		PATRIC.29562.75.JAWPFS010000002.CDS.11640.12725.rev	PATRIC	CDS	11640	12725	1086	-			PGF_00025605		361		Nicotinate-nucleotide adenylyltransferase (EC 2.7.7.18) / Hydrolase (HAD superfamily), YqeK	GO:0004515|nicotinate-nucleotide adenylyltransferase activity
Mesomycoplasma ovipneumoniae 5473_2	29562.76	JAWPFR010000007	fig|29562.76.peg.338	R7U64_01560		PATRIC.29562.76.JAWPFR010000007.CDS.39539.40624.rev	PATRIC	CDS	39539	40624	1086	-			PGF_00025605		361		Nicotinate-nucleotide adenylyltransferase (EC 2.7.7.18) / Hydrolase (HAD superfamily), YqeK	GO:0004515|nicotinate-nucleotide adenylyltransferase activity
Mesomycoplasma ovipneumoniae 5463_3	29562.77	JAWPFU010000003	fig|29562.77.peg.235	R7W79_01035		PATRIC.29562.77.JAWPFU010000003.CDS.30054.31139.rev	PATRIC	CDS	30054	31139	1086	-			PGF_00025605		361		Nicotinate-nucleotide adenylyltransferase (EC 2.7.7.18) / Hydrolase (HAD superfamily), YqeK	GO:0004515|nicotinate-nucleotide adenylyltransferase activity
Mesomycoplasma ovipneumoniae 5440_3	29562.78	JAWPFV010000003	fig|29562.78.peg.202	R7X42_00880		PATRIC.29562.78.JAWPFV010000003.CDS.54725.55810.fwd	PATRIC	CDS	54725	55810	1086	+			PGF_00025605		361		Nicotinate-nucleotide adenylyltransferase (EC 2.7.7.18) / Hydrolase (HAD superfamily), YqeK	GO:0004515|nicotinate-nucleotide adenylyltransferase activity
Mesomycoplasma ovipneumoniae 5437_3	29562.79	JAWPFW010000006	fig|29562.79.peg.227	R7Z46_01035		PATRIC.29562.79.JAWPFW010000006.CDS.26473.27558.fwd	PATRIC	CDS	26473	27558	1086	+			PGF_00025605		361		Nicotinate-nucleotide adenylyltransferase (EC 2.7.7.18) / Hydrolase (HAD superfamily), YqeK	GO:0004515|nicotinate-nucleotide adenylyltransferase activity
Mesomycoplasma ovipneumoniae 5422_1	29562.80	JAWPFY010000001	fig|29562.80.peg.18	R7X17_00070		PATRIC.29562.80.JAWPFY010000001.CDS.22336.23421.rev	PATRIC	CDS	22336	23421	1086	-			PGF_00025605		361		Nicotinate-nucleotide adenylyltransferase (EC 2.7.7.18) / Hydrolase (HAD superfamily), YqeK	GO:0004515|nicotinate-nucleotide adenylyltransferase activity
Mesomycoplasma ovipneumoniae 5354_2	29562.81	JAWPGA010000009	fig|29562.81.peg.394	R7Z45_01760		PATRIC.29562.81.JAWPGA010000009.CDS.28090.29175.rev	PATRIC	CDS	28090	29175	1086	-			PGF_00025605		361		Nicotinate-nucleotide adenylyltransferase (EC 2.7.7.18) / Hydrolase (HAD superfamily), YqeK	GO:0004515|nicotinate-nucleotide adenylyltransferase activity
Mesomycoplasma ovipneumoniae 5422_2	29562.82	JAWPFX010000004	fig|29562.82.peg.216	R7X12_00965		PATRIC.29562.82.JAWPFX010000004.CDS.40511.41596.fwd	PATRIC	CDS	40511	41596	1086	+			PGF_00025605		361		Nicotinate-nucleotide adenylyltransferase (EC 2.7.7.18) / Hydrolase (HAD superfamily), YqeK	GO:0004515|nicotinate-nucleotide adenylyltransferase activity
Mesomycoplasma ovipneumoniae 5353_1	29562.83	JAWPGB010000003	fig|29562.83.peg.159	R7Y03_00765		PATRIC.29562.83.JAWPGB010000003.CDS.24830.25915.rev	PATRIC	CDS	24830	25915	1086	-			PGF_00025605		361		Nicotinate-nucleotide adenylyltransferase (EC 2.7.7.18) / Hydrolase (HAD superfamily), YqeK	GO:0004515|nicotinate-nucleotide adenylyltransferase activity
Mesomycoplasma ovipneumoniae 5419_1	29562.84	JAWPFZ010000012	fig|29562.84.peg.451	R7X13_02040		PATRIC.29562.84.JAWPFZ010000012.CDS.26460.27545.fwd	PATRIC	CDS	26460	27545	1086	+			PGF_00025605		361		Nicotinate-nucleotide adenylyltransferase (EC 2.7.7.18) / Hydrolase (HAD superfamily), YqeK	GO:0004515|nicotinate-nucleotide adenylyltransferase activity
Mesomycoplasma ovipneumoniae 5342_1	29562.85	JAWPGE010000011	fig|29562.85.peg.436	R7038_01990		PATRIC.29562.85.JAWPGE010000011.CDS.23015.24100.rev	PATRIC	CDS	23015	24100	1086	-			PGF_00025605		361		Nicotinate-nucleotide adenylyltransferase (EC 2.7.7.18) / Hydrolase (HAD superfamily), YqeK	GO:0004515|nicotinate-nucleotide adenylyltransferase activity
Mesomycoplasma ovipneumoniae 5351_1	29562.86	JAWPGC010000008	fig|29562.86.peg.397	R7X44_01825		PATRIC.29562.86.JAWPGC010000008.CDS.27233.28318.rev	PATRIC	CDS	27233	28318	1086	-			PGF_00025605		361		Nicotinate-nucleotide adenylyltransferase (EC 2.7.7.18) / Hydrolase (HAD superfamily), YqeK	GO:0004515|nicotinate-nucleotide adenylyltransferase activity
Mesomycoplasma ovipneumoniae 5324_1	29562.87	JAWPGF010000001	fig|29562.87.peg.19	R7X46_00075		PATRIC.29562.87.JAWPGF010000001.CDS.23683.24768.rev	PATRIC	CDS	23683	24768	1086	-			PGF_00025605		361		Nicotinate-nucleotide adenylyltransferase (EC 2.7.7.18) / Hydrolase (HAD superfamily), YqeK	GO:0004515|nicotinate-nucleotide adenylyltransferase activity
Mesomycoplasma ovipneumoniae 5319_4	29562.88	JAWPGH010000010	fig|29562.88.peg.468	R7X79_02090		PATRIC.29562.88.JAWPGH010000010.CDS.22377.23462.rev	PATRIC	CDS	22377	23462	1086	-			PGF_00025605		361		Nicotinate-nucleotide adenylyltransferase (EC 2.7.7.18) / Hydrolase (HAD superfamily), YqeK	GO:0004515|nicotinate-nucleotide adenylyltransferase activity
Mesomycoplasma ovipneumoniae 5321_3	29562.89	JAWPGG010000005	fig|29562.89.peg.338	R7X47_01530		PATRIC.29562.89.JAWPGG010000005.CDS.54811.55896.fwd	PATRIC	CDS	54811	55896	1086	+			PGF_00025605		361		Nicotinate-nucleotide adenylyltransferase (EC 2.7.7.18) / Hydrolase (HAD superfamily), YqeK	GO:0004515|nicotinate-nucleotide adenylyltransferase activity
Mesomycoplasma ovipneumoniae 5345_2	29562.90	JAWPGD010000010	fig|29562.90.peg.397	R7X43_01905		PATRIC.29562.90.JAWPGD010000010.CDS.9312.10397.fwd	PATRIC	CDS	9312	10397	1086	+			PGF_00025605		361		Nicotinate-nucleotide adenylyltransferase (EC 2.7.7.18) / Hydrolase (HAD superfamily), YqeK	GO:0004515|nicotinate-nucleotide adenylyltransferase activity
Mesomycoplasma ovipneumoniae 5309_3	29562.91	JAWPGJ010000019	fig|29562.91.peg.658	R7X75_02925		PATRIC.29562.91.JAWPGJ010000019.CDS.7718.8803.fwd	PATRIC	CDS	7718	8803	1086	+			PGF_00025605		361		Nicotinate-nucleotide adenylyltransferase (EC 2.7.7.18) / Hydrolase (HAD superfamily), YqeK	GO:0004515|nicotinate-nucleotide adenylyltransferase activity
Mesomycoplasma ovipneumoniae 5165_2	29562.92	JAWPGL010000001	fig|29562.92.peg.42	R7X74_00180		PATRIC.29562.92.JAWPGL010000001.CDS.55847.56932.fwd	PATRIC	CDS	55847	56932	1086	+			PGF_00025605		361		Nicotinate-nucleotide adenylyltransferase (EC 2.7.7.18) / Hydrolase (HAD superfamily), YqeK	GO:0004515|nicotinate-nucleotide adenylyltransferase activity
Mesomycoplasma ovipneumoniae 5169_2	29562.93	JAWPGK010000007	fig|29562.93.peg.366	R7X48_01670		PATRIC.29562.93.JAWPGK010000007.CDS.24662.25747.rev	PATRIC	CDS	24662	25747	1086	-			PGF_00025605		361		Nicotinate-nucleotide adenylyltransferase (EC 2.7.7.18) / Hydrolase (HAD superfamily), YqeK	GO:0004515|nicotinate-nucleotide adenylyltransferase activity
Mesomycoplasma ovipneumoniae 5313_2	29562.94	JAWPGI010000008	fig|29562.94.peg.395	R7X40_01830		PATRIC.29562.94.JAWPGI010000008.CDS.17060.18145.fwd	PATRIC	CDS	17060	18145	1086	+			PGF_00025605		361		Nicotinate-nucleotide adenylyltransferase (EC 2.7.7.18) / Hydrolase (HAD superfamily), YqeK	GO:0004515|nicotinate-nucleotide adenylyltransferase activity
Mesomycoplasma ovipneumoniae 1839	29562.95	JAWPGO010000008	fig|29562.95.peg.526	R7X73_02360		PATRIC.29562.95.JAWPGO010000008.CDS.50982.52067.rev	PATRIC	CDS	50982	52067	1086	-			PGF_00025605		361		Nicotinate-nucleotide adenylyltransferase (EC 2.7.7.18) / Hydrolase (HAD superfamily), YqeK	GO:0004515|nicotinate-nucleotide adenylyltransferase activity
Mesomycoplasma ovipneumoniae 933	29562.96	JAWPGP010000003	fig|29562.96.peg.218	R7X53_00950		PATRIC.29562.96.JAWPGP010000003.CDS.18904.19989.rev	PATRIC	CDS	18904	19989	1086	-			PGF_00025605		361		Nicotinate-nucleotide adenylyltransferase (EC 2.7.7.18) / Hydrolase (HAD superfamily), YqeK	GO:0004515|nicotinate-nucleotide adenylyltransferase activity
Mesomycoplasma ovipneumoniae 2970	29562.97	JAWPGM010000003	fig|29562.97.peg.245	R7Z81_01130		PATRIC.29562.97.JAWPGM010000003.CDS.7834.8919.fwd	PATRIC	CDS	7834	8919	1086	+			PGF_00025605		361		Nicotinate-nucleotide adenylyltransferase (EC 2.7.7.18) / Hydrolase (HAD superfamily), YqeK	GO:0004515|nicotinate-nucleotide adenylyltransferase activity
Mesomycoplasma ovipneumoniae 2747_1	29562.98	JAWPGN010000002	fig|29562.98.peg.153	R7008_00690		PATRIC.29562.98.JAWPGN010000002.CDS.19820.20905.rev	PATRIC	CDS	19820	20905	1086	-			PGF_00025605		361		Nicotinate-nucleotide adenylyltransferase (EC 2.7.7.18) / Hydrolase (HAD superfamily), YqeK	GO:0004515|nicotinate-nucleotide adenylyltransferase activity
Mesomycoplasma ovipneumoniae 92	29562.99	JAWPGR010000001	fig|29562.99.peg.30	R7X80_00125		PATRIC.29562.99.JAWPGR010000001.CDS.38439.39524.rev	PATRIC	CDS	38439	39524	1086	-			PGF_00025605		361		Nicotinate-nucleotide adenylyltransferase (EC 2.7.7.18) / Hydrolase (HAD superfamily), YqeK	GO:0004515|nicotinate-nucleotide adenylyltransferase activity
Mesomycoplasma ovipneumoniae ATCC 29419 Y98	743968.6	CP118522	fig|743968.6.peg.382	PWA39_01805		PATRIC.743968.6.CP118522.CDS.476547.477632.fwd	PATRIC	CDS	476547	477632	1086	+			PGF_00025605		361		Nicotinate-nucleotide adenylyltransferase (EC 2.7.7.18) / Hydrolase (HAD superfamily), YqeK	GO:0004515|nicotinate-nucleotide adenylyltransferase activity
